# Supplementary material for: DNA methylation at birth in monozygotic twins discordant for pediatric acute lymphoblastic leukemia
Source: Nat Commun. 2022 Oct 14;13:6077. doi: 10.1038/s41467-022-33677-z (PMC9568651; doi:10.1038/s41467-022-33677-z)
Supplement: Supplementary file 4 — Supplementary Data 1–5 [file 41467_2022_33677_MOESM4_ESM.xlsx]

## Sheet: Supplementary Data 1
Cell type	Case median	Case IQR	Control median	Control IQR	P-value
CD8T	0.0338435	0.028665	0.0395366	0.035306	0.7324
CD4T	0.191984	0.0609089	0.20062	0.0733392	0.1305
Bcell	0.04776	0.0254665	0.0476438	0.0382338	0.6078
Gran	0.589232	0.0936322	0.091628	0.118758	0.9183
Mono	0.0871028	0.0419058	0.579724	0.0363322	0.4333
NK	0.00467731	0.0134484	0.00353319	0.0125124	0.3716
nRBC	0.00994951	0.0248498	3.46945e-18	0.0165099	0.05164

## Sheet: Supplementary Data 2
CpG Name	Frequency Delta Beta >=15%	Chromosome	Position (hg19)	Relation to Island Region	UCSC RefGene Name	Cases (n = 41)		Controls (n = 41)		Delta Beta (Case - Control)
						Mean	SD	Mean	SD	Mean	SD
cg13777502	2	chr17	66031814	Island	KPNA2	0.0357285	0.0467308	0.0255633	0.0408088	0.0101652	0.0673726
cg00804091	17	chr16	85833137	Island	EMC8;EMC8;EMC8;EMC8;COX4I1	0.0924463	0.135002	0.114276	0.144545	-0.0218296	0.193475
cg12239750	2	chr10	97416566	Island	ALDH18A1;ALDH18A1;ALDH18A1;ALDH18A1	0.0179208	0.0244147	0.0214572	0.0476232	-0.00353634	0.0538212
cg06219592	2	chr1	28845213	Island	SNHG3-RCC1;SNHG3-RCC1;SNHG3-RCC1;RCC1;RCC1;RCC1	0.0342887	0.0466538	0.0227565	0.0263247	0.0115322	0.0567327
cg18035158	2	chr6	107810971	Island	SOBP	0.0335341	0.0818539	0.0313227	0.0664562	0.00221145	0.108009
cg18710053	11	chr5	126409061	Island	FLJ44606;FLJ44606	0.0580862	0.0991398	0.0377906	0.0777581	0.0202956	0.13413
cg09114151	15	chr11	85956200	Island	EED;EED;EED;EED	0.181009	0.152402	0.153148	0.16235	0.0278612	0.174241
cg06137672	2	chrX	153060026	Island	IDH3G;SSR4;IDH3G	0.234904	0.182322	0.25329	0.179405	-0.0183857	0.0919676
cg22855933	12	chr2	157179512	S_Shelf	NA	0.105032	0.199277	0.107643	0.205593	-0.00261104	0.288233
cg26848940	4	chr6	37787530	Island	ZFAND3;ZFAND3	0.0338052	0.0697346	0.030744	0.0517064	0.00306119	0.0893606
cg20581874	18	chr14	21191754	Island	NA	0.243649	0.157556	0.257159	0.142819	-0.0135109	0.209823
cg26700123	4	chr9	112810803	N_Shore	AKAP2;AKAP2;PALM2-AKAP2;PALM2-AKAP2	0.0916712	0.0535481	0.1146	0.0670686	-0.0229285	0.0874383
cg06100790	4	chr16	28875018	Island	SH2B1;SH2B1;SH2B1;SH2B1;SH2B1	0.0419345	0.0774366	0.0409444	0.0744239	0.000990119	0.110152
cg06042004	13	chrX	153707710	Island	LAGE3	0.228426	0.269861	0.257801	0.278828	-0.029375	0.293557
cg18424634	3	chr3	147127097	Island	ZIC1	0.0253581	0.0378181	0.0369642	0.0846031	-0.0116061	0.0940266
cg27385053	5	chr1	27560972	Island	WDTC1;WDTC1	0.0420758	0.060534	0.0355663	0.0494181	0.00650954	0.0810154
cg26324324	2	chr2	11295427	N_Shore	PQLC3;PQLC3;PQLC3;PQLC3;PQLC3	0.0528643	0.0517888	0.0500969	0.0383598	0.00276743	0.0690296
cg09016212	7	chr12	52400640	Island	GRASP	0.0464984	0.0715354	0.042471	0.0708773	0.00402745	0.105776
cg07196758	7	chr1	155057855	Island	EFNA3	0.064443	0.0918455	0.0598577	0.0960409	0.00458526	0.13821
cg21893210	14	chr2	220108407	S_Shore	GLB1L;GLB1L;GLB1L	0.124959	0.130063	0.161339	0.146068	-0.0363799	0.185596
cg22817042	2	chrX	117861413	Island	IL13RA1	0.0225638	0.00240804	0.0463479	0.106606	-0.023784	0.106381
cg25261995	2	chr1	210502574	Island	HHAT;HHAT;HHAT;HHAT;HHAT;HHAT	0.0266565	0.00437675	0.048646	0.0993874	-0.0219895	0.0988854
cg19317211	2	chr20	2801711	Island	NA	0.0379417	0.0419128	0.0384993	0.0440274	-0.00055767	0.060859
cg21855963	5	chr1	78444801	Island	FUBP1;FUBP1;FUBP1;FUBP1;FUBP1	0.097482	0.0602418	0.12558	0.0676012	-0.0280983	0.0863852
cg22797031	16	chr1	170630070	N_Shore	NA	0.081084	0.0804768	0.136632	0.122709	-0.0555479	0.156481
cg06249604	2	chr6	30039206	Island	RNF39;RNF39	0.159621	0.224502	0.161448	0.222507	-0.00182766	0.0499272
cg24145099	3	chr20	47538150	N_Shore	ARFGEF2	0.0438142	0.0578462	0.0398943	0.0491908	0.00391993	0.0707243
cg12158471	2	chr5	63802106	Island	RGS7BP	0.0421866	0.0338822	0.0406939	0.0367789	0.00149264	0.0503093
cg21004358	15	chr4	187422119	Island	NA	0.129623	0.252673	0.206959	0.294713	-0.0773362	0.416968
cg19119818	10	chr3	183892606	Island	AP2M1;AP2M1	0.0829634	0.0855568	0.0753875	0.0901545	0.00757591	0.102982
cg20699586	2	chr1	227748719	Island	NA	0.14199	0.125775	0.14714	0.135332	-0.00515089	0.0475983
cg22256960	10	chr15	77711686	Island	NA	0.240482	0.116056	0.264389	0.114572	-0.0239076	0.120446
cg15835735	3	chr5	173135031	OpenSea	LINC01484	0.891717	0.220152	0.951911	0.00451197	-0.0601937	0.220084
cg06521531	5	chrX	135229551	Island	FHL1;FHL1;FHL1;FHL1;FHL1	0.0498269	0.0664402	0.0522259	0.0651253	-0.00239897	0.0971593
cg04515996	2	chr6	85474028	Island	TBX18	0.0577397	0.0856183	0.0372424	0.00647026	0.0204972	0.0860477
cg05202969	7	chr11	82445087	S_Shore	FAM181B	0.133868	0.0743432	0.152691	0.0804379	-0.0188233	0.101929
cg17036785	2	chr12	110906113	Island	FAM216A;GPN3;GPN3;GPN3	0.137661	0.0424707	0.146393	0.0560053	-0.00873156	0.072524
cg06885374	11	chr4	159131626	Island	TMEM144;TMEM144	0.188234	0.297508	0.0778136	0.147386	0.110421	0.335849
cg16916433	4	chr5	128796507	Island	ADAMTS19-AS1;ADAMTS19	0.101486	0.0529185	0.105679	0.0472221	-0.00419343	0.0738497
cg16789051	10	chr7	135662318	S_Shore	MTPN;LUZP6	0.171034	0.0813795	0.186219	0.0952395	-0.0151846	0.122443
cg06538336	11	chrX	150346599	S_Shore	GPR50	0.184875	0.222679	0.142729	0.194327	0.042146	0.258721
cg17318819	2	chr1	33115769	N_Shore	RBBP4;RBBP4;RBBP4;ZBTB8OS;ZBTB8OS;ZBTB8OS;ZBTB8OS;ZBTB8OS;ZBTB8OS;ZBTB8OS;ZBTB8OS	0.0740298	0.0325121	0.0884371	0.0530403	-0.0144073	0.0522769
cg18146506	4	chr20	2633340	Island	NOP56;MIR1292;NOP56	0.0664624	0.0555426	0.0781085	0.0708156	-0.0116461	0.0693038
cg25605163	2	chr9	139557250	S_Shelf	EGFL7;EGFL7;EGFL7;EGFL7	0.136982	0.0695637	0.150068	0.0885395	-0.0130861	0.0549528
cg12122453	4	chr14	64971959	Island	ZBTB25;ZBTB25;ZBTB25;ZBTB1;ZBTB1	0.100918	0.0509611	0.110074	0.0685228	-0.00915627	0.0821599
cg07596643	3	chr9	88420927	Island	LOC389765	0.0721076	0.107266	0.0751248	0.120186	-0.00301723	0.162861
cg24809872	2	chr3	182510663	N_Shore	ATP11B	0.0877244	0.0337623	0.097749	0.0434323	-0.0100246	0.059928
cg13438944	10	chr14	76452183	Island	C14orf179;C14orf179	0.15284	0.226952	0.20557	0.308023	-0.0527298	0.311469
cg01439983	2	chr2	61243993	OpenSea	PEX13;PUS10	0.0938373	0.0397508	0.108569	0.0495591	-0.0147318	0.0596142
cg27497461	2	chr2	114514736	S_Shore	SLC35F5	0.0887591	0.0445918	0.0784498	0.0230573	0.0103093	0.0514655
cg14035771	2	chr1	98515272	N_Shelf	NA	0.0952745	0.0390929	0.0957129	0.0454588	-0.000438387	0.0579149
cg11929501	2	chr17	49337715	Island	MBTD1;UTP18	0.0833489	0.0516877	0.0654863	0.0257599	0.0178626	0.0541449
cg07167608	16	chr2	239431572	OpenSea	LINC01107	0.650774	0.315358	0.718775	0.221136	-0.0680011	0.308556
cg11288801	8	chr19	1406661	N_Shore	DAZAP1;DAZAP1	0.108051	0.1644	0.0664625	0.107627	0.0415887	0.20256
cg04186657	3	chr6	29690893	N_Shore	HLA-F;HLA-F;HLA-F	0.177938	0.123405	0.173275	0.103876	0.00466238	0.0814208
cg00663400	3	chr11	57435082	S_Shore	ZDHHC5	0.129745	0.0530242	0.127545	0.0574675	0.00220029	0.0791926
cg16062483	9	chr14	98444417	OpenSea	C14orf64	0.121757	0.202644	0.100821	0.165686	0.0209362	0.27709
cg17879791	5	chr6	26217110	N_Shore	HIST1H2AE;HIST1H2BG	0.15243	0.0729899	0.155997	0.0665509	-0.00356767	0.0936834
cg11811216	2	chr10	50821161	N_Shore	CHAT;CHAT;CHAT;CHAT;CHAT;CHAT;CHAT;CHAT;CHAT	0.0725998	0.0190686	0.0841169	0.0584608	-0.0115171	0.0644736
cg13519464	2	chr19	9938554	Island	UBL5;UBL5	0.116116	0.0465963	0.111975	0.0508976	0.00414098	0.080068
cg05145314	3	chr7	140714351	N_Shore	MRPS33;MRPS33;MRPS33	0.143229	0.0594565	0.155187	0.0639071	-0.0119583	0.0850384
cg10932289	3	chr17	55038442	Island	COIL	0.0859861	0.049884	0.0936308	0.0611439	-0.00764465	0.0777446
cg11960711	2	chr19	3933114	N_Shore	ITGB1BP3;ITGB1BP3	0.0770595	0.0888748	0.082319	0.125257	-0.00525957	0.155332
cg20490199	3	chr8	104033148	Island	ATP6V1C1	0.0769358	0.0449945	0.0529298	0.0141955	0.024006	0.046349
cg03749207	2	chr16	857863	Island	PRR25	0.11829	0.0895825	0.119164	0.087764	-0.00087316	0.0459536
cg01847719	2	chr11	34460557	Island	CAT;CAT	0.052037	0.0620133	0.044625	0.0484026	0.00741195	0.0495529
cg03896436	2	chr5	141082572	Island	NA	0.0544371	0.0284845	0.0721291	0.0538096	-0.0176919	0.0604073
cg23325948	2	chr5	169011174	Island	CCDC99	0.0847021	0.137875	0.0683756	0.0418816	0.0163265	0.146335
cg20835282	2	chr3	49314454	Island	C3orf62;C3orf62	0.0875183	0.135304	0.0721898	0.0342932	0.0153285	0.135244
cg11795674	2	chr10	99392930	Island	MORN4;MORN4	0.088627	0.0408664	0.0894387	0.0346664	-0.000811729	0.0577378
cg04892170	2	chr10	128076910	Island	ADAM12;ADAM12;ADAM12;ADAM12	0.114778	0.0515257	0.113544	0.0534271	0.00123413	0.0760219
cg11887355	4	chr20	3749406	Island	C20orf27	0.0963788	0.132141	0.0958618	0.134106	0.000517061	0.192758
cg17059694	3	chr2	105473800	S_Shore	NA	0.155906	0.0693452	0.135733	0.0607978	0.0201734	0.0795205
cg18253058	4	chr6	26217142	N_Shore	HIST1H2AE;HIST1H2BG	0.163027	0.0689047	0.167347	0.0596174	-0.00431956	0.091407
cg24454759	2	chr22	29664164	Island	EWSR1;EWSR1;EWSR1;EWSR1;EWSR1;EWSR1;EWSR1;EWSR1;EWSR1;EWSR1;RHBDD3	0.141751	0.0458824	0.143575	0.0422476	-0.00182413	0.0706626
cg15059608	2	chr3	62305003	S_Shore	C3orf14	0.147887	0.0441656	0.164339	0.0528309	-0.0164521	0.0683662
cg18975462	2	chr8	119123269	N_Shore	EXT1	0.113287	0.0441056	0.116157	0.0475461	-0.00287014	0.0719563
cg20973210	3	chr19	2282729	S_Shelf	C19orf35	0.112211	0.184732	0.0892388	0.133422	0.022972	0.231632
cg26776069	2	chr1	40974239	Island	DEM1	0.136638	0.0359097	0.150397	0.0643183	-0.0137583	0.0671567
cg05007115	2	chr11	107328843	S_Shore	CWF19L2	0.125121	0.0601707	0.124399	0.0539462	0.000721838	0.0677602
cg11208568	6	chr2	122513714	S_Shore	TSN;TSN;TSN;TSN;TSN;TSN	0.199064	0.0863073	0.211985	0.0925358	-0.0129208	0.121694
cg03169527	2	chr3	11888582	S_Shore	C3orf31	0.115412	0.0451282	0.126918	0.0500719	-0.011506	0.0654853
cg05169951	22	chr16	3017955	Island	KREMEN2;PAQR4;KREMEN2	0.381954	0.235978	0.397349	0.223192	-0.0153948	0.336943
cg21451582	3	chr11	16634558	N_Shore	NA	0.112532	0.051727	0.119565	0.0590038	-0.00703316	0.0780374
cg15521636	2	chr5	150138296	N_Shore	DCTN4;DCTN4;DCTN4	0.0957118	0.0428628	0.0922676	0.0429593	0.00344422	0.0631566
cg24308286	3	chr4	170541809	Island	CLCN3;CLCN3;CLCN3;CLCN3;CLCN3;CLCN3	0.139505	0.0500923	0.163161	0.051609	-0.023656	0.0806275
cg18193259	5	chr10	98829493	OpenSea	SLIT1	0.122534	0.0629115	0.135992	0.0590299	-0.0134582	0.090095
cg23761970	3	chr22	42765709	S_Shore	LINC01315;LINC01315;LINC01315	0.159037	0.048742	0.167613	0.0549231	-0.00857555	0.0766174
cg10635122	2	chr19	52391090	Island	ZNF577;ZNF577;ZNF577;ZNF577	0.122746	0.0463593	0.133881	0.0439548	-0.0111353	0.0624239
cg03116317	3	chr5	140027527	S_Shore	NDUFA2;NDUFA2;NDUFA2;IK	0.10009	0.0501781	0.0937294	0.0490779	0.00636092	0.0691628
cg24115040	2	chr7	96652375	N_Shore	DLX5	0.134079	0.0539061	0.134587	0.0574099	-0.000508477	0.0840037
cg03839789	2	chr19	37957695	N_Shore	ZNF570;ZNF569	0.0795989	0.0166413	0.08956	0.047366	-0.00996107	0.0529218
cg22303101	2	chr5	137672952	N_Shore	FAM53C;FAM53C;CDC25C	0.133565	0.0455843	0.151596	0.0571589	-0.0180306	0.0668931
cg00276792	2	chr16	3208796	Island	NA	0.0791647	0.013141	0.122532	0.170955	-0.0433671	0.170635
cg03363478	2	chr6	170268808	OpenSea	NA	0.204915	0.121892	0.209741	0.118663	-0.00482604	0.0702433
cg00793774	5	chr10	104403707	Island	TRIM8	0.117982	0.121177	0.110313	0.116029	0.00766911	0.157544
cg19333433	5	chr6	159463387	OpenSea	TAGAP;TAGAP;TAGAP;TAGAP	0.171842	0.0753229	0.175309	0.0897555	-0.00346732	0.0873772
cg13475375	3	chr11	16759744	N_Shore	C11orf58	0.122924	0.045193	0.133218	0.0506381	-0.0102939	0.072736
cg20422342	4	chr6	31671355	S_Shore	ABHD16A;ABHD16A;ABHD16A;ABHD16A	0.145247	0.0602591	0.154332	0.0590262	-0.00908506	0.0916576
cg05473493	3	chr15	59397039	N_Shore	CCNB2	0.136148	0.0547435	0.148236	0.0670919	-0.0120879	0.0818679
cg18106397	3	chr12	29534230	Island	ERGIC2	0.163024	0.046538	0.179148	0.059734	-0.0161243	0.075643
cg10608004	2	chr19	49991389	Island	RPL13AP5;RPL13A	0.0835508	0.0224463	0.0922261	0.0480034	-0.00867533	0.0520704
cg14775994	2	chr9	135457433	Island	BARHL1	0.187525	0.0672316	0.198143	0.0827514	-0.0106187	0.0687543
cg06397837	2	chr7	27240251	Island	HOXA13	0.0895035	0.0321215	0.0966425	0.048505	-0.00713896	0.0571965
cg10633156	2	chr12	110481108	OpenSea	C12orf76	0.16219	0.0602659	0.163957	0.0573185	-0.00176691	0.0858753
cg26325335	2	chr3	50402333	Island	CACNA2D2;CACNA2D2	0.0994029	0.0446131	0.112052	0.0547649	-0.0126489	0.074801
cg17373554	6	chr5	72594735	Island	NA	0.189308	0.05838	0.196426	0.0686262	-0.00711865	0.096568
cg03167717	7	chr1	47697372	Island	TAL1;TAL1;TAL1;TAL1;TAL1;TAL1;TAL1	0.162791	0.0803641	0.171052	0.0786769	-0.00826141	0.123092
cg02266714	2	chr12	13153273	N_Shore	HTR7P;HEBP1	0.129796	0.0414308	0.117927	0.0459649	0.0118694	0.0667943
cg17749961	3	chr2	30669863	N_Shore	LCLAT1;LCLAT1	0.241104	0.203968	0.241227	0.206376	-0.000122801	0.0783467
cg27004243	2	chr17	8055360	Island	PER1	0.124477	0.0515809	0.113601	0.038992	0.0108757	0.0628683
cg02032966	2	chr6	34482493	OpenSea	PACSIN1;PACSIN1	0.478776	0.16457	0.484102	0.138052	-0.00532602	0.0647858
cg20778265	5	chr3	145969058	S_Shore	PLSCR4;PLSCR4;PLSCR4;PLSCR4;PLSCR4	0.167511	0.0660419	0.183034	0.0631856	-0.0155224	0.0922598
cg07750782	4	chr6	6008642	S_Shore	NRN1;NRN1	0.137804	0.0484806	0.149711	0.0581873	-0.0119072	0.07307
cg04041942	3	chr8	28747613	N_Shore	INTS9;HMBOX1;INTS9;HMBOX1;INTS9;INTS9;INTS9	0.136411	0.0557141	0.145803	0.0545679	-0.00939138	0.080879
cg14974711	8	chr16	3096477	Island	MMP25	0.134783	0.182787	0.211361	0.287784	-0.0765783	0.348519
cg00898988	5	chr14	24020746	Island	ZFHX2;ZFHX2;THTPA;THTPA	0.115431	0.0600301	0.127017	0.0646111	-0.0115859	0.0933059
cg18987683	8	chr3	160283058	Island	KPNA4	0.151434	0.275218	0.195583	0.324328	-0.0441494	0.335358
cg05745317	2	chr6	27441043	Island	ZNF184	0.119874	0.0328201	0.112718	0.0305148	0.00715569	0.0483274
cg05729731	3	chr6	32805962	N_Shore	TAP2;TAP2	0.161397	0.0521292	0.164737	0.0498466	-0.00334042	0.0749489
cg23633624	2	chr8	95909079	Island	NA	0.15615	0.0512882	0.168584	0.0618474	-0.0124341	0.0754513
cg11684611	4	chr18	658445	Island	TYMS;C18orf56	0.154825	0.0505221	0.159646	0.0511984	-0.00482103	0.0812237
cg10193711	3	chr14	22917797	OpenSea	NA	0.106291	0.0509484	0.0995672	0.073421	0.00672342	0.0770338
cg05370988	2	chr3	186500739	Island	EIF4A2	0.130076	0.0422105	0.136003	0.0444802	-0.00592704	0.067695
cg02621694	2	chr4	81951472	N_Shore	BMP3	0.109968	0.0428267	0.113804	0.040981	-0.00383558	0.0587898
cg25294185	2	chr11	65487814	Island	RNASEH2C	0.168867	0.058692	0.171104	0.0660017	-0.00223697	0.0762884
cg11192793	8	chr1	23886396	S_Shore	ID3	0.161271	0.0839445	0.170648	0.0840115	-0.0093771	0.123858
cg19142181	4	chr20	61591066	Island	SLC17A9	0.479817	0.232563	0.469682	0.245061	0.0101345	0.100759
cg20124710	4	chr15	55611105	Island	PIGBOS1;PIGBOS1;PIGBOS1;PIGB;PIGBOS1;PIGBOS1	0.13828	0.0657952	0.139854	0.0666083	-0.00157469	0.0902133
cg27222947	2	chr15	77713135	S_Shore	PEAK1;HMG20A;HMG20A;HMG20A;HMG20A;HMG20A;HMG20A	0.15367	0.0492881	0.162933	0.0469826	-0.00926392	0.0755177
cg01894183	5	chr7	129425183	N_Shore	NA	0.183142	0.052979	0.189906	0.0662848	-0.00676354	0.0862513
cg15286784	2	chr20	47895175	Island	C20orf199;SNORD12C;C20orf199;C20orf199;ZNFX1	0.110936	0.059115	0.100242	0.0432273	0.0106942	0.0715276
cg10532262	3	chr3	172428426	Island	NCEH1;NCEH1;NCEH1;NCEH1	0.140131	0.0512504	0.149545	0.0544631	-0.00941353	0.0767661
cg20302533	2	chr7	39170763	OpenSea	POU6F2;POU6F2	0.188084	0.10013	0.192828	0.0852655	-0.00474411	0.0973718
cg04170211	2	chr20	8001076	S_Shore	TMX4	0.0644279	0.015698	0.0958542	0.153235	-0.0314262	0.153036
cg27173819	2	chr10	134043635	S_Shore	STK32C	0.162785	0.078664	0.161085	0.0821141	0.00169956	0.0545051
cg07405088	9	chr11	72145770	S_Shore	CLPB;CLPB;CLPB;CLPB	0.203112	0.0749564	0.206768	0.0805549	-0.00365574	0.12013
cg10210594	4	chr1	208132787	Island	NA	0.167851	0.119182	0.146441	0.104991	0.0214104	0.0823146
cg14077270	7	chr15	45879818	Island	PLDN	0.165634	0.183593	0.128868	0.0596585	0.0367661	0.176862
cg01561304	2	chr5	177913485	OpenSea	COL23A1	0.204505	0.115414	0.223285	0.152116	-0.0187802	0.0863798
cg10988336	4	chr5	95767768	N_Shore	PCSK1	0.180085	0.0624874	0.206594	0.0767711	-0.0265092	0.095883
cg04821107	4	chr4	170947779	Island	MFAP3L	0.159586	0.04678	0.166155	0.053691	-0.00656905	0.0688289
cg17344340	2	chr22	46044084	S_Shelf	NA	0.199085	0.0547942	0.213537	0.0584913	-0.0144514	0.0787898
cg13481974	7	chr15	42174516	Island	SPTBN5	0.184358	0.240711	0.161571	0.20932	0.0227861	0.33408
cg19349372	13	chr22	50523933	OpenSea	MLC1;MLC1;MLC1	0.130665	0.0786282	0.158664	0.0851131	-0.0279994	0.125608
cg06920434	2	chr11	63607473	Island	MARK2;MARK2;MARK2;MARK2	0.118944	0.0440536	0.12507	0.0514161	-0.00612613	0.0700369
cg22452837	2	chr6	28664155	OpenSea	NA	0.221924	0.161824	0.237435	0.17287	-0.015511	0.0735784
cg20227471	11	chr2	25065550	OpenSea	ADCY3	0.194221	0.249131	0.209823	0.27322	-0.0156023	0.402707
cg05596135	2	chr16	72128010	S_Shore	TXNL4B;TXNL4B;DHX38;TXNL4B	0.184049	0.0521988	0.193721	0.0540675	-0.00967196	0.0686377
cg13324603	6	chr17	74733680	Island	MFSD11;MIR636;SRSF2;SRSF2;SRSF2;MFSD11;MFSD11;MFSD11;MFSD11;MFSD11;MFSD11;MFSD11;MFSD11;MFSD11;MFSD11;MFSD11;MFSD11	0.151401	0.075631	0.164154	0.0627433	-0.0127529	0.103773
cg15906479	10	chr4	109089614	Island	LEF1-AS1;LEF1;LEF1;LEF1;LEF1;LEF1;LEF1	0.251137	0.0844399	0.263162	0.0945545	-0.0120254	0.137029
cg13962347	2	chr6	5174647	OpenSea	LYRM4;LYRM4	0.138922	0.0813482	0.127307	0.0984438	0.0116155	0.0500343
cg18409406	2	chr3	39850505	N_Shore	MYRIP;MYRIP;MYRIP;MYRIP;MYRIP	0.166977	0.043507	0.172825	0.0526105	-0.00584776	0.0719429
cg26769700	2	chr8	140945810	OpenSea	TRAPPC9;TRAPPC9	0.140209	0.061503	0.151971	0.0724925	-0.0117617	0.0519933
cg24898815	2	chr10	98504248	OpenSea	NA	0.176564	0.0912446	0.179768	0.097239	-0.0032041	0.0490169
cg18192574	2	chr5	64858845	Island	CENPK;PPWD1	0.146218	0.0471212	0.14677	0.064811	-0.000552474	0.0715466
cg01572266	10	chr3	61546220	N_Shore	PTPRG	0.168839	0.0756174	0.199856	0.0721507	-0.0310168	0.115522
cg06236029	2	chr17	37783220	N_Shore	PPP1R1B;PPP1R1B	0.124494	0.0291881	0.133108	0.0516352	-0.00861435	0.0628522
cg24237848	2	chr1	32688013	Island	TMEM234;EIF3I;EIF3I	0.0736906	0.0410851	0.0851891	0.0502955	-0.0114986	0.0652224
cg02940147	3	chr11	124747263	S_Shore	ROBO3	0.177665	0.0760549	0.176371	0.0729326	0.0012944	0.0632791
cg11638071	6	chr17	56405967	S_Shelf	BZRAP1;BZRAP1;BZRAP1;BZRAP1	0.137121	0.0556879	0.155536	0.061298	-0.0184156	0.0958275
cg12504027	2	chr5	171434627	S_Shore	FBXW11;FBXW11;FBXW11	0.138613	0.0458466	0.158252	0.0507443	-0.0196386	0.0674094
cg05043349	6	chr8	65290113	Island	NA	0.200269	0.0698545	0.205496	0.0729003	-0.00522733	0.101899
cg23725734	4	chr13	27334109	N_Shore	GPR12	0.162961	0.0453687	0.161372	0.0509996	0.00158879	0.0767633
cg18232980	2	chr1	168106244	S_Shore	GPR161	0.203741	0.06375	0.226331	0.0493977	-0.0225902	0.0644907
cg20339720	2	chr22	45072491	OpenSea	PRR5;PRR5;PRR5;PRR5	0.14272	0.0562515	0.153138	0.0665079	-0.0104183	0.056148
cg08581018	25	chr16	832942	Island	MSLNL	0.519483	0.387655	0.633284	0.34637	-0.113801	0.523033
cg00608008	2	chr7	27224842	S_Shore	HOXA11-AS;HOXA11	0.240484	0.0529462	0.250829	0.0528225	-0.0103457	0.07624
cg21722128	8	chr19	47921095	N_Shore	MEIS3;MEIS3;MEIS3	0.18359	0.0648376	0.188141	0.0770075	-0.0045508	0.105155
cg20045250	2	chr21	31029063	OpenSea	GRIK1;GRIK1	0.20717	0.0645507	0.192671	0.035544	0.0144995	0.0686042
cg27586390	2	chrX	105855176	Island	CXorf57;CXorf57	0.100744	0.0790226	0.115846	0.0833513	-0.0151022	0.0699557
cg01877318	5	chr17	45266772	Island	CDC27;CDC27;CDC27;CDC27	0.229139	0.0598942	0.235782	0.071972	-0.0066433	0.0969931
cg02599498	2	chr7	154998107	OpenSea	NA	0.252799	0.128681	0.246525	0.125669	0.00627383	0.0636386
cg08209724	5	chr17	30677138	Island	MIR632;ZNF207;ZNF207;ZNF207	0.154693	0.0681917	0.181065	0.0640674	-0.026372	0.0891976
cg11432900	8	chr1	47697582	Island	TAL1;TAL1;TAL1;TAL1;TAL1;TAL1	0.217343	0.072827	0.197868	0.0878971	0.019475	0.111835
cg11766986	9	chr1	47697550	Island	TAL1;TAL1;TAL1;TAL1;TAL1;TAL1;TAL1;TAL1	0.147314	0.0799031	0.176899	0.098453	-0.0295854	0.112684
cg04895321	5	chr10	15210264	Island	NMT2	0.14669	0.0629097	0.139603	0.0679304	0.0070873	0.0848629
cg06797431	3	chr1	84944887	N_Shore	RPF1	0.167511	0.0522498	0.174583	0.0589379	-0.0070715	0.0849629
cg23001652	4	chr3	123680437	Island	CCDC14;CCDC14	0.221483	0.0526604	0.226707	0.0580695	-0.00522326	0.084715
cg10448436	2	chr11	31833709	Island	PAX6;PAX6;PAX6;PAX6;PAX6;PAX6;PAX6;PAX6;PAX6;PAX6	0.216079	0.0366591	0.217631	0.0489586	-0.00155192	0.0693472
cg23299919	3	chr7	157406096	Island	PTPRN2;PTPRN2;PTPRN2	0.294605	0.105521	0.308202	0.105581	-0.013597	0.0707749
cg12297590	2	chr6	158080750	OpenSea	ZDHHC14;ZDHHC14	0.149765	0.0705005	0.158591	0.0947628	-0.00882649	0.062957
cg26674752	5	chr10	43634212	Island	CSGALNACT2	0.174893	0.0604668	0.169587	0.0688111	0.0053065	0.0905061
cg22679900	2	chr9	139557253	S_Shelf	EGFL7;EGFL7;EGFL7;EGFL7	0.268731	0.0893383	0.281572	0.10548	-0.0128407	0.0673915
cg15821589	5	chr1	78444904	Island	FUBP1;FUBP1;FUBP1	0.29554	0.0569736	0.29352	0.0754903	0.00202011	0.0968254
cg08782022	2	chr16	4730136	N_Shore	MGRN1;MGRN1;MGRN1;MGRN1	0.226512	0.101312	0.227846	0.126013	-0.00133367	0.0810954
cg21082879	2	chr11	63607728	S_Shore	MARK2;MARK2;MARK2;MARK2	0.171585	0.0397191	0.184155	0.0453483	-0.01257	0.0589266
cg06447795	4	chr20	36793996	S_Shore	TGM2;TGM2	0.161327	0.0431945	0.191585	0.066209	-0.0302587	0.081565
cg15201545	2	chr4	675137	Island	MYL5	0.225508	0.172264	0.219398	0.156659	0.00611021	0.0737895
cg01160692	5	chr17	1959620	Island	HIC1;HIC1	0.165111	0.0389351	0.230209	0.185638	-0.0650984	0.187215
cg03427322	2	chr8	2586002	OpenSea	LOC101927815;LOC101927815	0.195133	0.114299	0.188704	0.109046	0.00642877	0.0587313
cg16090701	2	chr13	24844242	OpenSea	SPATA13;SPATA13;SPATA13;SPATA13;SPATA13;SPATA13	0.154592	0.0684912	0.147928	0.0903037	0.00666423	0.0564154
cg07000126	6	chr11	66346824	OpenSea	NA	0.239541	0.0661197	0.235191	0.0660801	0.00435001	0.100067
cg15431103	4	chr5	55457410	OpenSea	ANKRD55	0.140873	0.0633584	0.164497	0.0711791	-0.0236237	0.0931779
cg26247093	2	chr7	2773812	N_Shore	GNA12	0.144835	0.0430631	0.139012	0.0635962	0.00582221	0.0662247
cg08276295	2	chr15	27017174	Island	GABRB3;GABRB3	0.196062	0.0334824	0.186498	0.0394515	0.00956353	0.0557209
cg21465162	18	chr9	86323362	S_Shore	UBQLN1;UBQLN1	0.367988	0.119475	0.400049	0.120756	-0.0320609	0.17889
cg07110356	2	chr17	56355431	Island	MPO	0.187407	0.0888541	0.201933	0.123995	-0.0145253	0.0740523
cg19635712	3	chr9	112082384	Island	EPB41L4B;EPB41L4B	0.160462	0.041854	0.169636	0.0490314	-0.00917362	0.056221
cg16108521	8	chr2	54013703	N_Shore	ERLEC1;ERLEC1;ERLEC1;ASB3;GPR75-ASB3;ASB3;ASB3;ASB3	0.24716	0.0642954	0.265377	0.0655888	-0.018218	0.098228
cg23221504	3	chr2	171673110	Island	GAD1;GAD1	0.171385	0.050328	0.177868	0.0504701	-0.00648289	0.0730725
cg08999812	2	chr17	80740950	S_Shore	TBCD	0.194958	0.0812745	0.218582	0.113753	-0.0236235	0.0772227
cg18411500	2	chr11	19367556	Island	NA	0.17846	0.040159	0.16993	0.0483814	0.00852991	0.0516479
cg05852276	2	chr5	140579470	N_Shore	PCDHB11	0.260817	0.11608	0.288248	0.176565	-0.0274312	0.12677
cg01961410	10	chr2	86790732	S_Shore	CHMP3;CHMP3;CHMP3;CHMP3;RNF103-CHMP3	0.212016	0.07093	0.226323	0.0820809	-0.0143073	0.10979
cg19944582	3	chrX	153990954	Island	DKC1;DKC1	0.131263	0.101164	0.141504	0.106244	-0.0102412	0.064806
cg04412883	3	chr11	287938	N_Shore	ATHL1	0.283779	0.131032	0.293127	0.119877	-0.00934864	0.080048
cg02956255	2	chr6	31430641	OpenSea	HCP5	0.168558	0.053922	0.16275	0.0441372	0.00580808	0.0552166
cg21141329	3	chr17	48290459	OpenSea	NA	0.227026	0.0611349	0.231785	0.0700145	-0.00475903	0.0847034
cg07887243	2	chrX	43741530	Island	MAOB	0.0969007	0.068745	0.0984878	0.0732657	-0.00158714	0.0413385
cg10614809	2	chr7	51539190	OpenSea	NA	0.131904	0.0607352	0.112319	0.0297251	0.0195851	0.0712381
cg25558969	5	chr12	104879525	OpenSea	CHST11;CHST11	0.192032	0.0624139	0.207955	0.0684675	-0.0159237	0.0978185
cg02334987	5	chr16	751450	Island	FBXL16	0.220745	0.067718	0.25664	0.0660625	-0.0358946	0.0952382
cg02010442	5	chrX	107335011	Island	ATG4A;PSMD10;ATG4A;PSMD10;ATG4A;ATG4A	0.156974	0.117844	0.157088	0.113229	-0.000114074	0.0916489
cg14392066	4	chr9	130497359	Island	TOR2A;TOR2A;TOR2A;TOR2A	0.189057	0.0513598	0.178775	0.064624	0.0102817	0.0800944
cg06329735	2	chr11	75139390	N_Shore	KLHL35	0.345602	0.136352	0.349185	0.133963	-0.00358305	0.0584131
cg11953794	2	chr19	18280669	S_Shore	PIK3R2	0.280759	0.0924328	0.279151	0.101587	0.00160827	0.0808316
cg00716604	6	chr12	72233552	Island	TBC1D15;TBC1D15;TBC1D15;TBC1D15;TBC1D15	0.0762073	0.0692047	0.0819295	0.0778712	-0.00572221	0.102998
cg22773093	5	chr12	45269519	N_Shore	NELL2;NELL2;NELL2;NELL2;NELL2	0.182339	0.0503494	0.215873	0.0936582	-0.0335347	0.0999873
cg02261899	4	chrX	125686940	Island	DCAF12L1	0.193388	0.117212	0.20126	0.117972	-0.00787173	0.0814201
cg19685627	2	chr4	101112395	S_Shore	DDIT4L;LOC101929353	0.207669	0.048142	0.218652	0.0477098	-0.0109828	0.0690556
cg20683656	4	chr8	25902551	Island	EBF2	0.253673	0.053833	0.252927	0.0584409	0.000745655	0.0839284
cg14862827	9	chr9	114936957	N_Shore	MIR3134;SUSD1;SUSD1;SUSD1	0.2488	0.0699351	0.260525	0.0880645	-0.0117243	0.115518
cg18036763	2	chr22	45404910	Island	PHF21B;PHF21B	0.241975	0.0497805	0.240032	0.0548495	0.0019437	0.0739645
cg22286382	3	chr6	25875233	OpenSea	SLC17A3;SLC17A3	0.211239	0.0861598	0.212985	0.102345	-0.00174564	0.0567401
cg00088299	7	chr4	2538934	Island	NA	0.197368	0.0632758	0.193469	0.0754731	0.00389894	0.0975665
cg04869838	2	chr1	147801437	OpenSea	NA	0.289916	0.098538	0.287373	0.0928402	0.00254276	0.074356
cg13891768	2	chr4	111536024	N_Shelf	NA	0.158884	0.0355801	0.159871	0.0452874	-0.000987092	0.0538398
cg02381539	4	chr8	65290109	Island	NA	0.223951	0.0501024	0.228855	0.0584407	-0.00490434	0.0901227
cg20532972	8	chr3	171179043	S_Shore	TNIK;TNIK;TNIK;TNIK;TNIK;TNIK;TNIK;TNIK;TNIK	0.219505	0.0709727	0.218172	0.0872513	0.0013336	0.112944
cg02759489	2	chr4	55098483	Island	PDGFRA	0.199762	0.0425848	0.211685	0.0480377	-0.0119234	0.065081
cg11297256	2	chr11	2720810	Island	KCNQ1;KCNQ1OT1;KCNQ1	0.235204	0.0459819	0.247914	0.0594962	-0.0127096	0.062413
cg07600533	3	chr22	50986031	Island	KLHDC7B	0.184531	0.10112	0.182166	0.110431	0.00236453	0.0702137
cg12960352	3	chr8	62200337	OpenSea	CLVS1	0.215837	0.0635313	0.215141	0.0585288	0.000696587	0.081312
cg05507654	2	chr16	88509857	N_Shelf	NA	0.1811	0.0472803	0.180334	0.0539621	0.000765873	0.046802
cg14464416	2	chr16	54965811	Island	IRX5;IRX5	0.258246	0.0604754	0.257128	0.0453432	0.00111767	0.0730046
cg13492245	2	chr9	130566157	S_Shore	FPGS;FPGS	0.232692	0.0668122	0.231809	0.0782887	0.000883151	0.0673769
cg02639108	5	chr2	242711009	Island	NA	0.242415	0.118541	0.246977	0.144285	-0.00456175	0.10578
cg06840389	2	chr3	54157436	S_Shore	CACNA2D3	0.251926	0.0480434	0.265957	0.0495488	-0.0140306	0.0722354
cg14191360	2	chr7	116311773	N_Shore	MET;MET	0.250359	0.0481949	0.255745	0.0483376	-0.0053858	0.0578712
cg10920224	3	chr14	103367591	OpenSea	TRAF3;TRAF3;TRAF3	0.260607	0.121075	0.25196	0.116297	0.00864725	0.0944796
cg02805448	4	chr7	27779582	Island	TAX1BP1;TAX1BP1;TAX1BP1;TAX1BP1	0.21004	0.0538863	0.216447	0.0536867	-0.0064078	0.0821706
cg00482802	3	chr2	161126330	N_Shore	LOC100505984	0.225294	0.0536476	0.236683	0.0634678	-0.011389	0.0824493
cg12691572	2	chr10	114574959	OpenSea	VTI1A	0.296272	0.0985427	0.307104	0.115611	-0.0108316	0.0749956
cg17173290	2	chr8	20054419	N_Shore	ATP6V1B2	0.208936	0.0482403	0.21441	0.0546857	-0.0054742	0.0762234
cg10627839	2	chr1	196866512	OpenSea	CFHR4	0.208113	0.0941938	0.2021	0.0810794	0.00601282	0.0831076
cg16706631	4	chr6	26204823	Island	HIST1H4E	0.2039	0.0542158	0.199988	0.0595635	0.00391252	0.081448
cg27214730	2	chr3	184297522	N_Shelf	EPHB3	0.28097	0.0925066	0.291283	0.105141	-0.0103131	0.0616946
cg14414903	2	chr2	240171712	OpenSea	HDAC4	0.194136	0.0755277	0.20944	0.0944058	-0.0153032	0.0736135
cg08525207	4	chr2	3622752	Island	RPS7	0.129671	0.0478224	0.12181	0.0565728	0.00786163	0.0675097
cg21199922	2	chr4	38622735	OpenSea	FLJ13197	0.417864	0.108819	0.431405	0.13348	-0.013541	0.0799841
cg23798387	2	chr17	26972805	S_Shore	KIAA0100	0.256965	0.0739212	0.26549	0.0810529	-0.0085251	0.0703666
cg11998816	5	chr12	56545925	N_Shore	MYL6B;MYL6B	0.1841	0.0562841	0.195873	0.0723458	-0.0117731	0.0941659
cg19977428	2	chr19	35819985	OpenSea	CD22	0.176283	0.0279454	0.183587	0.046159	-0.00730369	0.0532416
cg25890838	3	chr2	242801046	S_Shore	PDCD1;PDCD1	0.182668	0.0635912	0.181353	0.0512801	0.00131522	0.0697759
cg11327657	2	chr21	46388162	S_Shore	C21orf70	0.302833	0.119585	0.323738	0.147419	-0.0209056	0.0710922
cg06460587	2	chr6	31650930	Island	NA	0.287887	0.197267	0.265936	0.191674	0.0219503	0.0791004
cg05600581	2	chrX	134232907	Island	NCRNA00087	0.204647	0.124361	0.207692	0.124952	-0.0030456	0.0619504
cg23248615	2	chr10	2005709	OpenSea	NA	0.253166	0.0715945	0.246249	0.0587208	0.00691718	0.0785089
cg23994292	2	chr11	92500136	OpenSea	FAT3	0.331727	0.109933	0.34171	0.123091	-0.00998321	0.0638556
cg09606832	8	chr6	10405427	S_Shore	TFAP2A;TFAP2A;TFAP2A	0.361113	0.0922476	0.350972	0.0830376	0.0101408	0.118477
cg24026347	2	chr12	53661219	N_Shore	ESPL1	0.288298	0.0625913	0.292285	0.0811099	-0.00398663	0.0608251
cg05890377	3	chr2	74357713	Island	NA	0.17364	0.197942	0.154815	0.158296	0.0188255	0.141645
cg23850112	2	chr3	40498671	Island	RPL14;RPL14	0.214608	0.0397853	0.222431	0.0498774	-0.00782318	0.0652321
cg24480540	2	chr2	39356161	OpenSea	NA	0.269706	0.0927597	0.269592	0.102098	0.000114052	0.0539069
cg09155575	2	chr17	38084037	Island	ORMDL3	0.229135	0.0447931	0.228325	0.0513543	0.000809924	0.0734668
cg22440848	2	chr4	184320416	S_Shore	NA	0.360812	0.0950001	0.368148	0.10327	-0.00733605	0.0679203
cg24420534	2	chr8	143177785	OpenSea	NA	0.228405	0.0544432	0.233884	0.0554161	-0.00547855	0.0684758
cg08460026	5	chr2	204732474	OpenSea	CTLA4;CTLA4	0.263855	0.0716243	0.272635	0.0909666	-0.00878018	0.097603
cg03416044	3	chr16	27767978	OpenSea	KIAA0556	0.209706	0.0556518	0.215169	0.0699286	-0.00546351	0.0852575
cg14473643	2	chr6	33282885	Island	ZBTB22;TAPBP;TAPBP;TAPBP;ZBTB22	0.28478	0.159765	0.247911	0.0685988	0.0368688	0.163503
cg07981328	2	chr1	21724633	OpenSea	NA	0.249321	0.0613267	0.247833	0.0552644	0.00148803	0.0660024
cg23315685	5	chr11	120081358	N_Shore	OAF	0.305337	0.0599352	0.307578	0.0770681	-0.00224108	0.100512
cg15296664	2	chr12	89748773	S_Shore	NA	0.334305	0.1318	0.336338	0.117608	-0.002033	0.0655312
cg09368514	7	chr5	140430825	OpenSea	PCDHB1;LOC101926905	0.302945	0.0751454	0.330285	0.0788413	-0.0273401	0.106802
cg03786450	2	chr6	106140640	OpenSea	NA	0.248304	0.0673794	0.268146	0.0825171	-0.0198416	0.0540918
cg19320820	2	chr4	87966326	OpenSea	AFF1;AFF1	0.19654	0.080395	0.205584	0.0975281	-0.00904413	0.0656301
cg16933591	6	chr3	52321651	N_Shore	GLYCTK;GLYCTK;GLYCTK;GLYCTK;GLYCTK;GLYCTK	0.190094	0.0615854	0.178554	0.0637283	0.0115395	0.0889389
cg05414241	3	chrX	51240059	Island	NUDT11	0.13175	0.0862505	0.147655	0.103683	-0.015905	0.0689675
cg02156782	2	chrX	49126099	Island	PPP1R3F	0.228811	0.158383	0.210864	0.149852	0.0179464	0.0805488
cg05389560	3	chr12	21654664	Island	RECQL;RECQL;GOLT1B	0.276765	0.0317294	0.264616	0.0546725	0.0121493	0.0690783
cg26411822	2	chr1	28099013	N_Shore	STX12	0.238294	0.0753186	0.238283	0.0728696	1.18115e-05	0.079227
cg03031357	2	chrX	21959700	Island	SMS	0.221206	0.150937	0.224127	0.153647	-0.00292118	0.0555332
cg25611254	2	chr3	124931985	S_Shore	SLC12A8	0.22344	0.0637475	0.243252	0.068855	-0.0198116	0.065133
cg21435101	2	chr12	133021135	N_Shore	NA	0.23049	0.0537248	0.227644	0.0591168	0.00284594	0.0556833
cg02931198	3	chr10	111968359	Island	MXI1	0.222957	0.0499214	0.233457	0.0511066	-0.0105006	0.0738924
cg03489181	2	chr10	72424633	OpenSea	NA	0.274522	0.0530272	0.272724	0.0603853	0.0017984	0.0614164
cg02657836	2	chr5	155109126	S_Shore	NA	0.215068	0.0438941	0.220853	0.0538317	-0.00578494	0.0679796
cg17749261	5	chr3	156392701	Island	TIPARP-AS1;TIPARP;TIPARP	0.264582	0.0678795	0.27281	0.0779269	-0.00822744	0.111687
cg22343728	2	chr22	46287028	S_Shore	NA	0.50964	0.120012	0.52034	0.116256	-0.0106993	0.0667633
cg08733824	2	chr4	25161471	N_Shore	SEPSECS;SEPSECS;SEPSECS	0.284325	0.0562079	0.274867	0.0599038	0.00945852	0.0768535
cg07658508	2	chr4	973177	OpenSea	SLC26A1	0.240449	0.0867006	0.277702	0.114291	-0.0372536	0.0701853
cg15612221	4	chr18	37379468	OpenSea	NA	0.422054	0.113	0.431117	0.111409	-0.00906288	0.0721769
cg01992590	2	chr17	48277042	Island	COL1A1	0.254936	0.0515851	0.256944	0.0543684	-0.00200752	0.0501225
cg22249612	4	chr12	56121485	N_Shore	CD63;CD63	0.433566	0.140372	0.468582	0.14782	-0.0350153	0.0872705
cg07979357	4	chr19	14142353	N_Shore	IL27RA;IL27RA	0.233493	0.0674787	0.252036	0.0649128	-0.0185425	0.0929511
cg25153741	3	chr5	177913468	OpenSea	COL23A1	0.280359	0.116644	0.294616	0.146538	-0.0142565	0.0792188
cg15747436	3	chr11	287949	N_Shore	ATHL1	0.409606	0.107611	0.403196	0.097651	0.00641002	0.0792144
cg05862114	2	chr7	130132259	Island	MEST;MEST;MESTIT1;MEST	0.225515	0.0522784	0.21212	0.0517843	0.0133956	0.0772577
cg19282042	3	chr5	73872818	OpenSea	NA	0.284429	0.0527828	0.294997	0.0810456	-0.0105681	0.0702466
cg10907514	3	chr11	36433057	OpenSea	PRR5L;PRR5L;PRR5L;PRR5L	0.319333	0.083295	0.331358	0.104084	-0.0120252	0.0744036
cg05032934	2	chr6	31789161	S_Shelf	NA	0.215182	0.0594575	0.228418	0.0514132	-0.0132359	0.0517425
cg12300724	8	chr8	72460135	Island	NA	0.242321	0.0813	0.229172	0.0945333	0.0131493	0.115855
cg18146175	2	chr3	152040761	OpenSea	MBNL1;MBNL1;MBNL1;MBNL1;MBNL1;MBNL1;MBNL1	0.293773	0.0913727	0.304995	0.10137	-0.0112223	0.0634078
cg19140375	3	chr20	57426274	N_Shore	GNAS;GNASAS	0.277354	0.0719737	0.253899	0.0633569	0.0234546	0.0835696
cg02068164	2	chr5	33439794	N_Shore	TARS;TARS;TARS;TARS;TARS;TARS	0.318393	0.163968	0.312111	0.169587	0.00628189	0.0653189
cg27485596	5	chr13	111829530	OpenSea	ARHGEF7;ARHGEF7;ARHGEF7;ARHGEF7	0.300227	0.133393	0.300174	0.137826	5.35855e-05	0.102464
cg08368973	2	chr11	61519778	Island	C11orf9	0.24399	0.0630123	0.253962	0.0675355	-0.00997159	0.0582989
cg02352281	2	chr3	46139305	OpenSea	NA	0.269671	0.104521	0.287614	0.123713	-0.0179425	0.072481
cg10914789	2	chrX	152909097	Island	DUSP9	0.194754	0.133419	0.180911	0.123465	0.0138436	0.0635607
cg11828654	5	chrX	153237302	Island	TMEM187;HCFC1	0.164449	0.183298	0.189789	0.231795	-0.0253401	0.257336
cg14539516	2	chrX	129114948	Island	NA	0.216576	0.134566	0.219957	0.144541	-0.00338134	0.0616016
cg22607451	2	chr16	16214419	OpenSea	ABCC1	0.279684	0.107351	0.293409	0.121432	-0.013725	0.0848797
cg06023661	2	chr6	32164801	S_Shore	NOTCH4	0.283329	0.080855	0.290152	0.0980607	-0.0068236	0.0670987
cg23916780	2	chr2	48540893	N_Shore	FOXN2	0.275515	0.0818544	0.265888	0.0797938	0.00962671	0.0570814
cg00115458	3	chr6	33141305	OpenSea	COL11A2;COL11A2;COL11A2	0.341823	0.108547	0.328402	0.100636	0.0134218	0.0804023
cg24200083	2	chr22	19279245	Island	CLTCL1;CLTCL1	0.267385	0.058867	0.272261	0.0552126	-0.00487638	0.0744714
cg07974520	2	chr9	130860547	OpenSea	SLC25A25;SLC25A25;SLC25A25;SLC25A25;SLC25A25	0.283438	0.0470394	0.28049	0.0579144	0.00294799	0.0614081
cg24011073	3	chr2	11917787	OpenSea	LPIN1	0.276468	0.105273	0.290007	0.142898	-0.0135389	0.0776847
cg10429934	2	chr7	100751683	OpenSea	NA	0.45051	0.0849498	0.451279	0.0947026	-0.000769147	0.0679334
cg19858820	2	chr17	40162610	OpenSea	DNAJC7;DNAJC7;DNAJC7	0.32752	0.0681022	0.341736	0.0891215	-0.0142159	0.0597302
cg23829102	2	chr4	124476694	OpenSea	NA	0.297746	0.0643327	0.318253	0.0782989	-0.0205069	0.0578555
cg12010144	2	chr17	76733624	OpenSea	CYTH1;CYTH1	0.319433	0.0904213	0.320875	0.100782	-0.00144176	0.0686016
cg17342247	6	chr17	3540594	S_Shore	CTNS;SHPK;CTNS	0.272378	0.0542129	0.273927	0.0637006	-0.00154988	0.0838093
cg00992297	3	chr5	141061943	OpenSea	ARAP3	0.113275	0.0520944	0.108915	0.0561018	0.00435997	0.0821089
cg04468621	3	chr4	185734598	OpenSea	ACSL1;ACSL1;ACSL1	0.300399	0.0877142	0.322358	0.11971	-0.0219592	0.0718053
cg08083251	2	chr13	23309930	OpenSea	NA	0.550459	0.131257	0.542759	0.134861	0.00770038	0.0648254
cg00809863	2	chr1	15251881	S_Shore	KIAA1026;KIAA1026;KIAA1026	0.229692	0.188159	0.199577	0.120488	0.0301154	0.150926
cg05702597	2	chr3	154829011	OpenSea	MME;MME;MME;MME	0.314643	0.0655937	0.300881	0.0611153	0.0137618	0.056879
cg02196834	3	chr6	108484512	N_Shore	NA	0.291687	0.0548655	0.290114	0.0607629	0.00157311	0.0796431
cg16170495	2	chr6	30042626	N_Shore	RNF39;RNF39	0.315242	0.0714476	0.315388	0.0725078	-0.000146019	0.0699519
cg25628310	2	chr3	57543243	Island	PDE12	0.111835	0.0406861	0.117318	0.03494	-0.00548361	0.0560149
cg07065220	2	chr3	193987540	Island	NA	0.214256	0.0419733	0.19762	0.062113	0.0166353	0.0616739
cg27236490	3	chr11	58980502	OpenSea	MPEG1	0.337446	0.0804342	0.355502	0.0960901	-0.0180564	0.0774432
cg16181943	2	chr1	39861185	OpenSea	MACF1	0.340779	0.0817498	0.341668	0.100898	-0.000888904	0.0667463
cg02889973	2	chr1	234977572	OpenSea	NA	0.397997	0.101229	0.41106	0.123381	-0.0130623	0.0694047
cg06223736	6	chr2	240142694	OpenSea	HDAC4	0.413622	0.10035	0.398139	0.0963298	0.0154832	0.111871
cg09285672	2	chrX	48980142	Island	GPKOW	0.23124	0.161289	0.219647	0.150782	0.0115934	0.060544
cg24902461	3	chr10	121031392	OpenSea	GRK5	0.33629	0.0891934	0.354288	0.105878	-0.0179978	0.0790438
cg05351471	4	chr12	104092882	OpenSea	STAB2;STAB2	0.298672	0.0901483	0.315049	0.131484	-0.0163769	0.081901
cg04992345	4	chr1	235054187	OpenSea	NA	0.375728	0.081955	0.403953	0.100256	-0.0282251	0.0794057
cg15354666	2	chr2	236044927	OpenSea	NA	0.255854	0.0470994	0.267678	0.0627554	-0.0118237	0.0726579
cg00059399	5	chr5	2008272	Island	NA	0.358244	0.0820576	0.359481	0.0817853	-0.00123644	0.0887823
cg19764668	3	chr2	231067769	OpenSea	SP110;SP110;SP110;SP110	0.366357	0.0913651	0.381693	0.115844	-0.0153352	0.0742798
cg19769164	22	chr1	165738335	Island	TMCO1	0.179035	0.161913	0.146007	0.167375	0.0330273	0.24181
cg03574306	2	chr16	85470662	OpenSea	NA	0.272016	0.0667656	0.262542	0.0799614	0.00947337	0.0610469
cg06833823	2	chr10	42863068	Island	LOC441666	0.231169	0.0876852	0.232604	0.0750202	-0.00143543	0.0492505
cg26258108	8	chr2	232329189	Island	NCL;NCL	0.237024	0.0746517	0.235529	0.0762654	0.00149497	0.11346
cg20610581	2	chr11	287171	N_Shore	NA	0.392809	0.0659055	0.379965	0.0791005	0.0128441	0.0846652
cg19329549	2	chr10	7235227	OpenSea	SFMBT2;SFMBT2	0.299867	0.0517298	0.277951	0.0691256	0.0219163	0.0651424
cg05914684	2	chr21	40303152	OpenSea	LOC400867	0.302283	0.0768558	0.318813	0.0830764	-0.0165295	0.0632419
cg22517705	2	chr1	26645313	OpenSea	CD52;UBXN11	0.276953	0.0708397	0.272638	0.0830836	0.00431539	0.0567739
cg25140190	2	chr18	13641529	N_Shore	C18orf1;C18orf1;C18orf1;C18orf1;C18orf1;C18orf1	0.3965	0.0968619	0.40392	0.112772	-0.00741953	0.0733259
cg10575616	2	chr12	107795054	OpenSea	BTBD11	0.328245	0.0764708	0.338498	0.106885	-0.0102532	0.0612164
cg16949361	2	chr11	8796038	OpenSea	LOC102724784;ST5;ST5;ST5	0.428213	0.0865153	0.44718	0.126459	-0.0189674	0.0811871
cg22528270	3	chr7	151505116	OpenSea	PRKAG2;PRKAG2	0.350937	0.0877889	0.371507	0.124285	-0.0205699	0.0725639
cg10230427	2	chr6	57038227	S_Shore	BAG2	0.134754	0.0592869	0.128847	0.0501902	0.00590658	0.0576693
cg06926882	2	chr5	39219235	OpenSea	FYB;FYB;FYB	0.30544	0.0788684	0.319243	0.0988664	-0.0138032	0.0713428
cg19462523	3	chr3	181429908	N_Shore	SOX2;SOX2OT;SOX2	0.269058	0.0630508	0.29067	0.0794082	-0.0216118	0.0958801
cg04478251	2	chr17	998432	OpenSea	ABR;ABR;ABR	0.344738	0.08282	0.361823	0.110516	-0.0170847	0.0664783
cg19375796	7	chr3	52321643	N_Shore	GLYCTK;GLYCTK;GLYCTK;GLYCTK;GLYCTK;GLYCTK	0.324471	0.0715284	0.320606	0.0951079	0.00386501	0.119777
cg08220149	2	chr16	15766327	OpenSea	NDE1;NDE1	0.313377	0.0741949	0.326695	0.077029	-0.0133181	0.0753413
cg10960055	2	chr6	28664226	OpenSea	NA	0.296375	0.104907	0.298575	0.106735	-0.00219987	0.0451575
cg18795525	2	chr16	89431720	OpenSea	ANKRD11;ANKRD11;ANKRD11;ANKRD11	0.266708	0.0737613	0.288482	0.0981379	-0.0217744	0.0639149
cg19103429	2	chr7	92460784	N_Shore	CDK6;CDK6	0.313079	0.11173	0.321136	0.128482	-0.00805686	0.0708256
cg05613718	3	chr7	38355100	S_Shelf	NA	0.383449	0.0995822	0.404409	0.128249	-0.02096	0.0733053
cg08848776	2	chr19	15980907	OpenSea	NA	0.355713	0.0866365	0.372969	0.120647	-0.0172565	0.0631127
cg23431721	4	chr3	50387780	N_Shore	TUSC4;CYB561D2	0.356954	0.0823678	0.36312	0.0692698	-0.00616559	0.0850258
cg05993818	2	chr5	35852666	OpenSea	NA	0.302929	0.0405616	0.310009	0.0650162	-0.00707949	0.0669004
cg22664807	3	chr12	11993528	OpenSea	ETV6;RNU6-19P	0.317897	0.0807495	0.324419	0.115066	-0.00652222	0.0694308
cg02737268	2	chr20	3780182	S_Shelf	CDC25B;CDC25B;CDC25B	0.40022	0.0673541	0.393898	0.0806094	0.00632207	0.0586216
cg07863022	2	chr17	75315108	OpenSea	SEPT9;SEPT9;SEPT9	0.289976	0.0787092	0.307956	0.0958255	-0.01798	0.065163
cg01625242	2	chr18	56886915	N_Shore	GRP;GRP;GRP	0.300974	0.0362157	0.301761	0.0467514	-0.000787363	0.0547441
cg18031326	2	chr11	68079681	N_Shore	LRP5	0.282991	0.0679006	0.282126	0.0683996	0.0008651	0.0822569
cg27226663	2	chr18	10519018	OpenSea	NA	0.295975	0.0697491	0.307597	0.0901723	-0.0116226	0.0668497
cg20705081	2	chr6	34495308	Island	PACSIN1	0.278554	0.04709	0.28973	0.0532574	-0.0111764	0.0623025
cg23987493	3	chr2	162101063	N_Shore	LOC100996579;LOC100996579;LOC101929512	0.273443	0.108244	0.27947	0.107632	-0.00602674	0.0932432
cg08626823	2	chr6	47246556	OpenSea	TNFRSF21	0.56093	0.0881089	0.561229	0.110309	-0.000299033	0.0722821
cg06419663	2	chr12	52275914	OpenSea	NA	0.32867	0.0687926	0.343253	0.0863209	-0.0145832	0.0709273
cg06614969	3	chrX	54835405	Island	MAGED2;MAGED2;MAGED2	0.259415	0.166303	0.263556	0.174985	-0.00414164	0.055191
cg23750151	2	chr6	32808504	S_Shore	PSMB8;PSMB8	0.347702	0.0824851	0.332425	0.0949617	0.0152776	0.070951
cg09759079	2	chr20	52271683	OpenSea	NA	0.301475	0.0820174	0.310437	0.100746	-0.00896261	0.0717064
cg17743250	2	chr10	94820927	Island	CYP26C1	0.408059	0.0924065	0.402808	0.0922881	0.00525022	0.0725059
cg23625620	2	chr12	104905184	OpenSea	CHST11;CHST11	0.328542	0.0811495	0.330719	0.0944216	-0.00217763	0.0655308
cg20703932	4	chr14	22963287	OpenSea	NA	0.336249	0.0830006	0.34857	0.0905131	-0.0123201	0.0781849
cg07151117	2	chr8	29204954	N_Shore	DUSP4;DUSP4	0.31537	0.0450061	0.320272	0.0522208	-0.00490122	0.0607225
cg13980609	2	chr11	66883117	N_Shelf	NA	0.318481	0.117243	0.339528	0.152884	-0.0210471	0.0841474
cg06436185	3	chr7	151442351	OpenSea	PRKAG2;PRKAG2	0.37653	0.102033	0.388642	0.128813	-0.0121124	0.0725484
cg04710053	2	chr2	65392912	OpenSea	NA	0.300197	0.0732854	0.307469	0.101538	-0.00727208	0.0712981
cg12591668	2	chr1	192520335	OpenSea	NA	0.281093	0.0717808	0.293883	0.0908869	-0.0127905	0.0624296
cg26817974	3	chrX	131352376	Island	RAP2C	0.225332	0.216309	0.213216	0.190473	0.012116	0.174359
cg16924779	3	chr6	147235737	OpenSea	STXBP5-AS1	0.359549	0.101468	0.368842	0.125633	-0.00929255	0.0736939
cg01022219	4	chr18	13641735	Island	C18orf1;C18orf1;C18orf1;C18orf1;C18orf1;C18orf1	0.341986	0.0796401	0.353476	0.0976196	-0.0114897	0.0724559
cg04574383	2	chr2	47169026	S_Shore	MCFD2;TTC7A;MCFD2	0.142258	0.052187	0.128699	0.0293692	0.0135589	0.0618731
cg18514279	2	chr10	108369835	OpenSea	SORCS1;SORCS1;SORCS1;SORCS1;SORCS1;SORCS1	0.319574	0.0502706	0.332598	0.0747855	-0.0130237	0.0750229
cg14705424	3	chrX	129512454	OpenSea	NA	0.273677	0.0947707	0.300977	0.114756	-0.0273003	0.129741
cg01142676	4	chr11	117695591	OpenSea	FXYD2;FXYD2;FXYD2	0.243366	0.10539	0.255602	0.129746	-0.0122353	0.0905272
cg14398691	2	chr17	37895771	OpenSea	GRB7;GRB7	0.334759	0.0472166	0.338594	0.0659309	-0.00383458	0.0557498
cg12019801	2	chr18	74114708	Island	ZNF516	0.375041	0.088109	0.388271	0.116548	-0.0132306	0.0537239
cg15000827	2	chr9	110228655	Island	NA	0.286811	0.0520908	0.288195	0.0466331	-0.00138461	0.0481158
cg18806140	2	chr2	79739278	N_Shore	CTNNA2;CTNNA2	0.309011	0.0517094	0.320225	0.0311465	-0.0112136	0.0524956
cg14927076	2	chrX	38663045	Island	MID1IP1;MID1IP1;MID1IP1	0.227545	0.151206	0.232353	0.156615	-0.00480839	0.065421
cg25945990	2	chr9	80572790	OpenSea	GNAQ	0.298239	0.0715088	0.302649	0.0754743	-0.00441035	0.0667762
cg23314364	2	chr8	29230998	OpenSea	NA	0.327558	0.0677697	0.340783	0.0799041	-0.0132254	0.0620904
cg24982343	2	chr1	158369334	OpenSea	OR10T2	0.408803	0.0907807	0.407534	0.0896486	0.00126933	0.0664285
cg10012722	2	chr2	237085763	N_Shore	NA	0.30143	0.0513611	0.300749	0.0511327	0.000680724	0.0486829
cg21187908	4	chr10	6113994	OpenSea	NA	0.364274	0.0669919	0.370159	0.0953505	-0.00588527	0.0656302
cg16820798	2	chr11	47417364	S_Shore	NA	0.354275	0.10235	0.374367	0.129759	-0.0200926	0.0797898
cg16270399	3	chr18	74257894	OpenSea	LOC284276	0.365796	0.0857556	0.373133	0.107987	-0.00733697	0.0732156
cg17878135	2	chrX	49028673	Island	PLP2	0.247117	0.133286	0.247711	0.13878	-0.00059448	0.0528623
cg06601071	2	chr16	85525842	N_Shelf	NA	0.292279	0.0674881	0.291579	0.0927488	0.000699665	0.073417
cg09467488	2	chr22	45622803	OpenSea	KIAA0930	0.333704	0.0834374	0.327098	0.0842552	0.00660606	0.0740977
cg11246303	2	chr15	51481955	OpenSea	NA	0.335666	0.0809086	0.353891	0.0981165	-0.0182242	0.0556049
cg15078284	2	chr19	36004994	OpenSea	DMKN;DMKN;DMKN;DMKN	0.256439	0.0727518	0.262277	0.0799658	-0.00583736	0.0784113
cg16227775	2	chrX	74376251	OpenSea	ABCB7	0.267442	0.149879	0.267968	0.150476	-0.000526835	0.0723628
cg10668814	2	chr17	25860000	OpenSea	KSR1	0.385325	0.0896153	0.403496	0.112516	-0.0181718	0.0629902
cg10296718	3	chr8	1848143	OpenSea	ARHGEF10	0.399927	0.0970653	0.38255	0.110062	0.0173769	0.0867005
cg00228900	2	chr5	169918619	OpenSea	KCNIP1	0.346669	0.0820469	0.359577	0.0948166	-0.0129082	0.0610752
cg02769781	2	chr1	1713676	Island	NA	0.223748	0.0740845	0.230194	0.05111	-0.00644624	0.0719007
cg02799411	2	chr3	4794061	OpenSea	ITPR1;ITPR1;ITPR1;EGOT	0.367152	0.0831075	0.370639	0.0968741	-0.00348672	0.0691869
cg25274160	2	chr5	32527164	OpenSea	NA	0.323261	0.0807772	0.328795	0.0916499	-0.0055337	0.0647993
cg03151810	4	chr8	144371745	Island	NA	0.141358	0.0973419	0.141875	0.0739152	-0.000517022	0.0740694
cg07651551	2	chr5	96191390	OpenSea	NA	0.396623	0.0889001	0.404213	0.11637	-0.00759068	0.0640781
cg08169020	4	chr14	69256888	Island	ZFP36L1	0.289053	0.0930339	0.288188	0.0949027	0.000864889	0.0803905
cg07868107	3	chr5	140430854	OpenSea	PCDHB1;LOC101926905	0.310439	0.0602622	0.314361	0.0746902	-0.00392158	0.0891762
cg09566995	4	chr11	1320634	S_Shelf	TOLLIP	0.362394	0.0928183	0.368914	0.111834	-0.00651992	0.0742411
cg21676566	2	chr14	69935757	OpenSea	NA	0.315243	0.0774425	0.322362	0.0852533	-0.00711817	0.0612997
cg21062805	2	chr3	171106511	OpenSea	TNIK;TNIK;TNIK;TNIK;TNIK;TNIK;TNIK;TNIK;TNIK	0.32214	0.056169	0.330376	0.077377	-0.00823583	0.0584983
cg09704136	3	chr7	143082002	S_Shelf	ZYX;ZYX	0.341749	0.0962038	0.352046	0.112756	-0.0102965	0.0831146
cg22347523	2	chr15	77276564	OpenSea	NA	0.361562	0.0884725	0.35991	0.102265	0.00165228	0.0715564
cg05452887	4	chrX	119005413	Island	NDUFA1;RNF113A	0.246996	0.173696	0.233094	0.162295	0.0139023	0.0654362
cg09516108	2	chr1	183552756	OpenSea	NCF2;NCF2;NCF2;NCF2	0.360298	0.0823873	0.381949	0.114521	-0.0216511	0.065867
cg18276112	2	chr7	4755032	N_Shelf	FOXK1	0.390323	0.0820523	0.409632	0.116913	-0.0193089	0.0748748
cg21500909	3	chr19	41870640	S_Shore	TMEM91;B9D2	0.313258	0.0743807	0.33092	0.0957529	-0.0176621	0.067241
cg25564556	2	chr18	43408983	OpenSea	SIGLEC15	0.339144	0.0755904	0.342822	0.0966418	-0.00367807	0.066708
cg08841048	2	chr19	44124409	S_Shore	ZNF428	0.336421	0.0524089	0.334126	0.0550742	0.00229544	0.0553805
cg22159025	7	chr15	25201020	Island	SNRPN;SNRPN;SNRPN;SNRPN;SNURF;SNURF;SNRPN	0.235738	0.0541986	0.2349	0.0793199	0.000837291	0.0998911
cg06032862	3	chr3	111623848	OpenSea	PHLDB2;PHLDB2;PHLDB2;PHLDB2	0.372101	0.127019	0.380315	0.151954	-0.00821429	0.0839789
cg14524140	2	chr15	50345466	OpenSea	ATP8B4;ATP8B4;ATP8B4;ATP8B4	0.351667	0.0760287	0.358018	0.0970778	-0.0063513	0.0637293
cg06135529	2	chrX	118986703	Island	UPF3B;UPF3B	0.236949	0.149418	0.240574	0.151334	-0.00362577	0.0534093
cg04954286	2	chr3	196415505	OpenSea	NA	0.34539	0.0704587	0.358516	0.101718	-0.013126	0.0672519
cg14659184	5	chr15	89929470	OpenSea	LINC00925	0.405709	0.0932039	0.415532	0.116869	-0.00982282	0.0798679
cg08792630	2	chr6	108883909	S_Shore	FOXO3;FOXO3	0.331723	0.0685783	0.338265	0.0962012	-0.00654194	0.0788241
cg00907842	2	chr5	39219245	OpenSea	FYB;FYB	0.350003	0.0886544	0.366834	0.127547	-0.0168311	0.0802489
cg16451431	2	chr12	57616956	N_Shore	NXPH4	0.349775	0.0582672	0.364957	0.0712	-0.0151818	0.0784939
cg17712673	2	chrX	149108090	S_Shore	CXorf40B;LINC00894	0.270241	0.148877	0.281401	0.162909	-0.0111598	0.0593141
cg18558767	2	chr3	71592056	OpenSea	FOXP1;MIR1284;FOXP1	0.368988	0.0692309	0.383059	0.0797038	-0.0140711	0.0583044
cg24698211	3	chr5	170877540	N_Shore	FGF18	0.147033	0.0575448	0.158156	0.0539377	-0.0111231	0.0767323
cg20219329	2	chr8	1994478	OpenSea	MYOM2	0.414668	0.124357	0.389189	0.0868601	0.0254786	0.0999906
cg18954633	2	chr1	116270684	OpenSea	CASQ2	0.418557	0.0901621	0.438695	0.122217	-0.020138	0.0696632
cg23427404	2	chr10	29546610	OpenSea	NA	0.410937	0.075768	0.433154	0.1019	-0.0222166	0.0665566
cg03520598	6	chr1	48237376	OpenSea	TRABD2B	0.379622	0.0620671	0.375952	0.0638598	0.00367017	0.0882141
cg17836251	12	chr19	17232982	OpenSea	MYO9B;MYO9B	0.479291	0.249623	0.409841	0.168274	0.0694498	0.304117
cg16786756	7	chr4	187422114	Island	NA	0.282006	0.127918	0.259359	0.115552	0.0226469	0.110802
cg19070952	3	chr15	66080290	N_Shelf	DENND4A;DENND4A	0.372996	0.0971428	0.379555	0.11634	-0.00655876	0.0769664
cg04067940	2	chr17	3864217	N_Shelf	ATP2A3;ATP2A3;ATP2A3;ATP2A3;ATP2A3;ATP2A3;ATP2A3	0.370703	0.0775363	0.38011	0.107943	-0.00940707	0.065206
cg18153651	2	chr18	7324734	OpenSea	NA	0.334974	0.13306	0.32856	0.0889507	0.00641383	0.112153
cg23934598	2	chrX	129118276	N_Shore	BCORL1	0.224867	0.144927	0.249837	0.166789	-0.0249707	0.0618481
cg20142275	2	chr12	4146032	OpenSea	NA	0.373194	0.0936982	0.392271	0.126855	-0.0190764	0.0719118
cg06650256	2	chr17	72527724	OpenSea	CD300LB	0.396542	0.12396	0.414181	0.138995	-0.0176384	0.0798088
cg19580408	2	chr20	52525786	OpenSea	NA	0.351834	0.0726169	0.347518	0.0922305	0.00431618	0.0633111
cg16948651	2	chr1	41005302	OpenSea	ZNF684	0.437531	0.0911433	0.446286	0.117987	-0.0087556	0.0673211
cg20857087	2	chr11	11580659	OpenSea	GALNT18	0.28907	0.0721887	0.302877	0.0782974	-0.0138075	0.0598292
cg18059369	2	chr20	44543173	S_Shelf	NA	0.366685	0.0742764	0.371627	0.0973013	-0.00494227	0.0628405
cg24288319	2	chr12	9271139	OpenSea	NA	0.339101	0.0796671	0.350636	0.0984444	-0.0115351	0.064545
cg05257483	2	chr21	45304754	OpenSea	AGPAT3	0.400065	0.0958157	0.405864	0.110148	-0.00579975	0.0777737
cg24060399	7	chrX	102942652	S_Shore	MORF4L2;MORF4L2;MORF4L2;MORF4L2;MORF4L2;MORF4L2;MORF4L2;MORF4L2;MORF4L2-AS1;MORF4L2;MORF4L2;MORF4L2;MORF4L2;MORF4L2;MORF4L2;MORF4L2;MORF4L2	0.332813	0.146275	0.326654	0.13853	0.00615864	0.129364
cg18150584	2	chr1	23887816	S_Shore	ID3	0.359248	0.0869488	0.369199	0.106056	-0.00995175	0.0727703
cg01247490	2	chr20	1745520	OpenSea	NA	0.433344	0.0907724	0.45515	0.102733	-0.0218062	0.0705266
cg25139649	3	chr1	2165579	OpenSea	SKI	0.43859	0.109595	0.452307	0.120926	-0.0137171	0.0798932
cg25304620	6	chr11	17568902	S_Shelf	OTOG;OTOG	0.386325	0.197778	0.354796	0.143262	0.0315292	0.251502
cg15237702	2	chr6	90031462	OpenSea	NA	0.425894	0.079703	0.438085	0.0958473	-0.0121913	0.0633274
cg11363743	2	chr16	81851102	OpenSea	PLCG2	0.345829	0.0664339	0.354024	0.0929225	-0.00819452	0.0551947
cg25844708	2	chr13	53270248	OpenSea	NA	0.431227	0.0902936	0.440215	0.114214	-0.00898801	0.0666393
cg14553881	2	chr17	79361650	Island	NA	0.24689	0.104048	0.255956	0.0977945	-0.00906598	0.0586037
cg00513954	2	chr7	112085539	OpenSea	IFRD1;IFRD1	0.384059	0.0966548	0.391458	0.127439	-0.00739955	0.0658417
cg15458936	3	chrX	17879428	Island	RAI2;RAI2;RAI2;RAI2;RAI2;RAI2;RAI2;RAI2;RAI2;RAI2	0.204549	0.134766	0.217421	0.144655	-0.0128723	0.0798913
cg16401111	3	chr9	92015016	OpenSea	SEMA4D;SEMA4D	0.403086	0.0932973	0.414459	0.104189	-0.0113726	0.0736535
cg02822894	3	chr2	105940459	OpenSea	TGFBRAP1;TGFBRAP1	0.401741	0.0965966	0.404415	0.11702	-0.00267384	0.0707512
cg16409012	2	chr2	13024987	OpenSea	NA	0.312274	0.058182	0.316605	0.0680728	-0.00433142	0.0552542
cg26662324	2	chr10	126745862	OpenSea	CTBP2;CTBP2	0.395016	0.0573385	0.406887	0.0644092	-0.0118711	0.0627327
cg22208943	3	chr2	137082879	OpenSea	NA	0.372686	0.107273	0.382333	0.114763	-0.00964748	0.0817226
cg27119456	2	chr10	42863173	Island	LOC441666	0.173238	0.121418	0.175591	0.112386	-0.00235297	0.059133
cg07248223	2	chr17	38717275	OpenSea	CCR7	0.331	0.0769231	0.322561	0.0995011	0.00843886	0.0695676
cg08305085	2	chr8	37662390	OpenSea	ADGRA2	0.383083	0.0828293	0.394048	0.107829	-0.0109648	0.0655986
cg23768418	4	chr17	10075968	OpenSea	GAS7	0.346647	0.0998716	0.358658	0.121207	-0.0120111	0.0806295
cg26363414	2	chr11	62438657	N_Shore	LBHD1;UQCC3	0.357842	0.0471834	0.367333	0.046227	-0.0094915	0.0561946
cg14413466	4	chr17	79170920	OpenSea	AZI1;AZI1	0.402963	0.145446	0.418587	0.147644	-0.0156241	0.0762938
cg17101560	2	chr5	156534399	OpenSea	HAVCR2	0.359888	0.0804736	0.368068	0.0844753	-0.00817976	0.0600978
cg10680314	5	chr5	137875438	N_Shelf	ETF1;ETF1;ETF1;ETF1;ETF1	0.39267	0.0892343	0.406707	0.110715	-0.0140371	0.0787844
cg15609098	2	chr7	6970760	N_Shelf	NA	0.396864	0.0514218	0.387291	0.0472252	0.00957231	0.0588543
cg21261158	2	chr13	114875412	Island	RASA3	0.429956	0.123943	0.417596	0.124826	0.0123606	0.0826563
cg04525852	2	chr4	125632538	N_Shore	ANKRD50;ANKRD50	0.363614	0.0855517	0.379882	0.105252	-0.0162673	0.0645883
cg12003134	2	chr12	62644635	OpenSea	NA	0.342472	0.086134	0.347418	0.108152	-0.00494529	0.066167
cg03487157	2	chr6	113807538	OpenSea	NA	0.383318	0.0776051	0.395425	0.104149	-0.0121075	0.0606205
cg01110765	2	chrX	40016611	N_Shore	BCOR;BCOR	0.47382	0.143552	0.491303	0.154757	-0.017483	0.0698782
cg24408573	3	chr3	52510292	OpenSea	NISCH;NISCH;NISCH	0.40754	0.131583	0.422467	0.151746	-0.0149262	0.0837308
cg02330362	3	chrX	70402012	Island	NA	0.27178	0.169702	0.261357	0.175973	0.0104227	0.1595
cg07464524	7	chrX	106960206	S_Shore	TSC22D3;TSC22D3;TSC22D3;TSC22D3	0.162696	0.136634	0.168095	0.139687	-0.00539958	0.124347
cg07801814	2	chr13	28997193	OpenSea	FLT1;FLT1;FLT1;FLT1	0.376165	0.074357	0.390389	0.0954452	-0.014224	0.0579715
cg08898065	2	chr7	29311062	OpenSea	CHN2;CHN2;CHN2;CHN2;CHN2	0.380297	0.0808219	0.389775	0.104381	-0.00947752	0.0655605
cg02750974	2	chr14	59214279	OpenSea	NA	0.386273	0.0835477	0.395647	0.105751	-0.009374	0.0581835
cg22264836	2	chr21	43341461	OpenSea	C2CD2;C2CD2	0.351872	0.0825616	0.360621	0.110071	-0.00874879	0.0694648
cg15677364	2	chr6	30687221	N_Shore	TUBB	0.336221	0.0491774	0.337937	0.0448397	-0.00171579	0.0657839
cg21941262	2	chr6	30495956	OpenSea	NA	0.375855	0.0864726	0.393994	0.117173	-0.0181391	0.0811707
cg08220120	3	chr5	138727711	Island	LOC389333;LOC389333	0.445438	0.106139	0.443146	0.09443	0.0022924	0.0761327
cg23379698	2	chr22	29513985	OpenSea	KREMEN1;KREMEN1	0.416296	0.100711	0.429702	0.137829	-0.0134067	0.0737086
cg11788572	2	chr4	139111673	OpenSea	SLC7A11	0.342111	0.0948187	0.350775	0.112471	-0.00866413	0.0690067
cg13896783	2	chr2	159313876	Island	CCDC148;CCDC148;PKP4;PKP4	0.413781	0.0645009	0.416551	0.0535842	-0.00276996	0.0764016
cg11197061	2	chr3	96988343	OpenSea	EPHA6	0.335446	0.0446389	0.346009	0.0528662	-0.0105631	0.0617975
cg07437919	2	chr8	142234483	N_Shore	SLC45A4	0.382088	0.0596998	0.399948	0.0576049	-0.0178606	0.0754717
cg04283041	3	chr2	47206681	OpenSea	TTC7A;TTC7A;TTC7A;TTC7A	0.371113	0.105523	0.373248	0.113897	-0.00213462	0.0638745
cg04855678	2	chr3	195946921	OpenSea	OSTalpha	0.45566	0.111379	0.454111	0.138131	0.00154812	0.0852936
cg00211726	4	chr9	139833725	N_Shore	NA	0.469387	0.103009	0.481401	0.129462	-0.0120144	0.0882003
cg22241686	3	chr13	42242375	OpenSea	VWA8	0.370611	0.0921602	0.392065	0.12023	-0.0214541	0.0859301
cg04628648	3	chr12	26676779	OpenSea	ITPR2	0.401869	0.0868888	0.414972	0.11512	-0.0131028	0.070315
cg21290775	2	chrX	54466879	OpenSea	TSR2	0.203236	0.123484	0.215628	0.128295	-0.012392	0.0730287
cg04632945	2	chr9	110474160	OpenSea	NA	0.373447	0.0889505	0.388181	0.101208	-0.0147331	0.0701103
cg21241410	2	chr2	43267816	OpenSea	NA	0.394366	0.0867779	0.407161	0.11072	-0.0127947	0.0689381
cg27216684	4	chr3	46264352	OpenSea	NA	0.414261	0.101004	0.432821	0.117723	-0.0185601	0.086786
cg04346283	2	chr6	82459454	N_Shore	FAM46A	0.395047	0.0784524	0.412161	0.103766	-0.0171148	0.0582531
cg26559804	2	chr11	128391271	N_Shore	ETS1;ETS1;ETS1	0.312287	0.0837999	0.318014	0.141232	-0.00572626	0.10711
cg14135462	3	chr11	47995771	OpenSea	NA	0.386823	0.0983265	0.41057	0.121713	-0.0237471	0.0770311
cg14406157	2	chr17	71064722	OpenSea	SLC39A11;SLC39A11	0.404914	0.0901186	0.418667	0.109209	-0.0137538	0.0690413
cg19589725	5	chr5	168217234	OpenSea	SLIT3;SLIT3	0.452813	0.106207	0.468755	0.138867	-0.0159422	0.0953072
cg00067720	2	chr5	67521141	OpenSea	PIK3R1	0.413519	0.0819019	0.42553	0.107298	-0.012011	0.0551085
cg21466173	2	chr9	127156578	OpenSea	PSMB7	0.39799	0.0795747	0.411099	0.110081	-0.013109	0.0713999
cg10554812	2	chr11	95963934	OpenSea	MAML2	0.405624	0.0953477	0.415159	0.118687	-0.00953539	0.0683506
cg02573659	2	chr13	78090644	OpenSea	NA	0.421277	0.0904161	0.43347	0.103916	-0.0121935	0.0734781
cg11468085	2	chr11	67435577	S_Shelf	ALDH3B2;ALDH3B2	0.375112	0.0646066	0.367698	0.0735535	0.00741399	0.0781671
cg27613737	3	chr21	47038433	OpenSea	NA	0.398551	0.0972451	0.423879	0.118881	-0.0253276	0.0736902
cg21964148	4	chr12	92735364	OpenSea	NA	0.420809	0.0935443	0.433721	0.10547	-0.0129128	0.0921852
cg10877386	2	chr11	9557107	OpenSea	NA	0.385821	0.0761607	0.402216	0.0956196	-0.0163941	0.0578428
cg11902286	4	chr10	8915349	OpenSea	NA	0.40576	0.0541738	0.418678	0.0671561	-0.0129181	0.0835129
cg11234670	2	chr1	172978977	OpenSea	NA	0.373224	0.092149	0.379696	0.113649	-0.00647182	0.0785308
cg24352985	2	chr2	220116772	N_Shore	TUBA4A;TUBA4A;TUBA4B	0.407883	0.0924793	0.420485	0.111737	-0.0126014	0.0614406
cg22854795	2	chr15	85358533	N_Shore	ALPK3	0.40438	0.0672612	0.418122	0.078459	-0.0137412	0.0616495
cg27198824	3	chrX	147582727	Island	AFF2;AFF2;AFF2;AFF2;AFF2	0.291007	0.174052	0.30212	0.190585	-0.0111125	0.0700045
cg26579909	2	chr6	16713155	OpenSea	ATXN1;ATXN1	0.346375	0.0798443	0.357543	0.115845	-0.0111679	0.073565
cg24422977	3	chr15	56229331	OpenSea	NEDD4	0.404121	0.129723	0.414845	0.12911	-0.0107243	0.0708167
cg14352586	4	chr9	101594150	OpenSea	GALNT12	0.430923	0.122018	0.450062	0.149976	-0.0191382	0.0960385
cg14701108	2	chr2	3131293	OpenSea	NA	0.359935	0.0783283	0.352536	0.102871	0.0073988	0.0733412
cg15931138	2	chr5	150476928	OpenSea	NA	0.447878	0.0950196	0.468458	0.120037	-0.0205806	0.0679668
cg04841736	3	chr16	527447	OpenSea	RAB11FIP3;RAB11FIP3	0.414618	0.0694077	0.408177	0.0800014	0.00644095	0.0626417
cg12971855	2	chr22	30217633	OpenSea	ASCC2;ASCC2	0.411994	0.0820089	0.428813	0.100193	-0.0168187	0.0619345
cg23522962	2	chr9	102342539	OpenSea	NA	0.408787	0.0852901	0.425367	0.112263	-0.0165806	0.0686071
cg18060115	2	chr3	131349041	OpenSea	CPNE4;CPNE4;CPNE4	0.343827	0.0778371	0.356005	0.09813	-0.0121778	0.0640262
cg25430838	2	chr10	89823823	OpenSea	NA	0.409169	0.0827806	0.419573	0.109968	-0.0104048	0.0607798
cg24312159	2	chr2	182284340	OpenSea	NA	0.384706	0.0997117	0.393932	0.116253	-0.00922672	0.070666
cg02722539	2	chr2	68654573	OpenSea	NA	0.436605	0.0905825	0.446316	0.120033	-0.00971066	0.0696992
cg00359365	2	chr1	26880547	OpenSea	MIR1976;RPS6KA1;RPS6KA1	0.386979	0.0995217	0.407105	0.135101	-0.0201253	0.0765723
cg07805500	2	chr6	151380818	OpenSea	MTHFD1L	0.366333	0.0815557	0.374775	0.107517	-0.00844197	0.0742546
cg14880874	2	chr4	23271344	OpenSea	MIR548AJ2	0.380465	0.0832883	0.388659	0.110735	-0.00819414	0.0718824
cg05681060	2	chr9	16413753	OpenSea	BNC2	0.392766	0.0689643	0.40488	0.0930038	-0.012114	0.0568576
cg23884903	2	chr13	29156897	OpenSea	NA	0.359158	0.0685662	0.371934	0.0842271	-0.012776	0.0626419
cg17736808	3	chr12	18964078	OpenSea	NA	0.424581	0.102576	0.436992	0.105943	-0.0124118	0.0790528
cg15233961	2	chr10	96990543	OpenSea	NA	0.479079	0.128405	0.490554	0.125571	-0.0114753	0.0602912
cg26395694	2	chr3	4783306	OpenSea	ITPR1;ITPR1;ITPR1	0.367384	0.0886496	0.375702	0.103942	-0.00831851	0.0699057
cg10232733	4	chrX	123094509	Island	LOC101928402;STAG2;STAG2;STAG2;STAG2;STAG2;STAG2	0.236203	0.134485	0.232909	0.141916	0.00329414	0.0813185
cg06903512	2	chr20	47340424	OpenSea	PREX1	0.403066	0.0752935	0.420808	0.102278	-0.0177423	0.0670731
cg09232555	2	chr8	11619866	OpenSea	NA	0.462411	0.276358	0.455087	0.270052	0.00732313	0.07089
cg15528292	2	chr9	124009784	OpenSea	NA	0.412419	0.0749095	0.422653	0.0996286	-0.0102339	0.0611162
cg10311700	2	chr1	116270777	OpenSea	CASQ2	0.445103	0.0987006	0.461269	0.124222	-0.0161666	0.0698217
cg17741362	2	chr12	112211680	OpenSea	ALDH2;ALDH2	0.366358	0.0795411	0.378122	0.102212	-0.0117645	0.0572966
cg10580599	2	chr14	39702142	OpenSea	MIA2	0.371719	0.0807136	0.388028	0.0973635	-0.0163094	0.0812646
cg04345928	3	chrX	38420783	Island	TSPAN7;TSPAN7	0.277377	0.198153	0.283358	0.203034	-0.00598114	0.0579767
cg10143433	2	chr3	183353451	Island	KLHL24;KLHL24	0.401348	0.0516785	0.40731	0.0392589	-0.00596227	0.0617131
cg03996861	3	chr8	54605613	OpenSea	NA	0.214804	0.131394	0.206169	0.115558	0.00863508	0.0939786
cg05398700	5	chr14	102677141	N_Shelf	WDR20	0.521978	0.132238	0.531455	0.156877	-0.00947748	0.0944181
cg06526741	2	chr6	31549929	S_Shore	LTB;LTB	0.404115	0.0606215	0.399882	0.0669929	0.00423264	0.0760856
cg01014262	2	chr16	48533930	S_Shelf	NA	0.417193	0.113408	0.436778	0.124663	-0.0195851	0.0659416
cg18319102	2	chr12	130822256	N_Shore	PIWIL1;PIWIL1	0.348477	0.149544	0.351858	0.158598	-0.00338101	0.0794983
cg27642449	2	chr5	142391391	OpenSea	ARHGAP26;ARHGAP26	0.343775	0.080628	0.349903	0.104733	-0.0061285	0.0667182
cg21762695	6	chr7	36022695	S_Shore	NA	0.452304	0.0923923	0.468543	0.11711	-0.016239	0.0924559
cg08409451	3	chr16	2273123	N_Shore	E4F1	0.35402	0.0500691	0.358578	0.0635223	-0.00455819	0.0875258
cg13099276	2	chr10	16428864	OpenSea	NA	0.37093	0.0465431	0.38161	0.058522	-0.01068	0.0764587
cg04534345	12	chr4	82392459	N_Shore	RASGEF1B;RASGEF1B;RASGEF1B	0.403799	0.118773	0.414078	0.118137	-0.0102789	0.17801
cg05671501	3	chr3	12395554	OpenSea	PPARG;PPARG;PPARG;PPARG	0.387068	0.0913276	0.395793	0.11088	-0.00872487	0.0733344
cg15769565	2	chr4	159727112	OpenSea	FNIP2	0.356178	0.0823325	0.364972	0.106586	-0.0087939	0.0724689
cg05398335	3	chr19	16787345	OpenSea	TMEM38A	0.436095	0.10413	0.448072	0.128033	-0.0119768	0.0836035
cg20563300	2	chr5	153422506	S_Shelf	MFAP3;MFAP3;MFAP3	0.409996	0.0890403	0.423466	0.106931	-0.0134703	0.0692089
cg16598508	2	chr16	88228364	OpenSea	NA	0.401448	0.074629	0.403291	0.081925	-0.00184317	0.0651062
cg16231917	2	chr8	128930166	OpenSea	PVT1	0.371691	0.0609957	0.380374	0.0729632	-0.00868327	0.0669629
cg18107006	3	chr2	38831166	S_Shore	HNRPLL;HNRPLL	0.43484	0.119774	0.456748	0.140681	-0.0219082	0.0766856
cg00643051	3	chr5	53455211	OpenSea	ARL15	0.389151	0.0760012	0.397024	0.0925708	-0.00787305	0.0703893
cg07525077	2	chr14	21359943	OpenSea	RNASE3	0.418399	0.0795501	0.427797	0.102856	-0.00939724	0.063121
cg00266128	2	chr7	139445706	OpenSea	HIPK2;HIPK2	0.409123	0.0823544	0.421118	0.106206	-0.0119949	0.0802495
cg10895547	2	chr1	78071255	OpenSea	ZZZ3	0.365939	0.048689	0.364623	0.072092	0.00131624	0.05701
cg03108005	2	chr5	148185744	OpenSea	NA	0.380826	0.0855176	0.394834	0.0988184	-0.0140073	0.0672855
cg18129805	2	chr7	1325993	N_Shelf	NA	0.410453	0.0565021	0.4125	0.0569718	-0.00204699	0.0731523
cg02401171	2	chr1	158604822	OpenSea	SPTA1	0.386578	0.0804239	0.401043	0.116638	-0.0144645	0.0609061
cg18354598	2	chr5	177905606	OpenSea	COL23A1	0.352156	0.0660172	0.355686	0.0853053	-0.00352996	0.0667393
cg16560209	5	chr1	2207859	OpenSea	SKI	0.460455	0.0895443	0.451339	0.0532095	0.00911626	0.0995634
cg16250093	2	chr16	4691998	OpenSea	MGRN1;MGRN1;MGRN1;MGRN1;MGRN1	0.347726	0.0609524	0.360007	0.0852215	-0.0122808	0.0608107
cg03428361	2	chr9	75625352	OpenSea	NA	0.348581	0.0725534	0.361363	0.0874932	-0.0127817	0.0576994
cg01283227	3	chrX	18446221	S_Shore	CDKL5	0.433307	0.161997	0.450485	0.180862	-0.0171778	0.0666463
cg02358076	14	chr20	5012157	OpenSea	NA	0.455389	0.159464	0.500882	0.214308	-0.0454938	0.287976
cg19205376	4	chr11	48037488	OpenSea	PTPRJ;PTPRJ	0.411156	0.0953598	0.429849	0.136529	-0.0186935	0.0834422
cg16090801	3	chr1	169455894	S_Shore	SLC19A2	0.3636	0.0947974	0.379169	0.113901	-0.0155688	0.078972
cg19811093	2	chr5	146784007	OpenSea	DPYSL3;DPYSL3	0.368327	0.05593	0.38162	0.085014	-0.0132932	0.0674244
cg01406317	2	chr16	4397291	N_Shelf	Magmas	0.447238	0.0985541	0.468274	0.122221	-0.0210365	0.0626205
cg14059024	2	chr17	8316530	OpenSea	NA	0.414407	0.0649218	0.424545	0.0947761	-0.0101383	0.0565753
cg14774440	2	chr8	37730745	OpenSea	RAB11FIP1;RAB11FIP1;RAB11FIP1;RAB11FIP1	0.407624	0.0777971	0.421349	0.0951666	-0.0137241	0.057179
cg17386265	2	chrX	137794000	Island	FGF13;FGF13;FGF13;FGF13;FGF13;FGF13	0.225112	0.160451	0.235663	0.170417	-0.0105501	0.0609774
cg00187686	3	chr11	59634218	OpenSea	TCN1	0.407833	0.0850042	0.415563	0.11353	-0.00772914	0.0723976
cg05162858	3	chr10	80697460	OpenSea	NA	0.405119	0.111647	0.398579	0.12991	0.00654088	0.0779439
cg22984446	3	chr13	43354782	OpenSea	FAM216B	0.420776	0.10874	0.434069	0.121272	-0.0132924	0.0760916
cg14109456	5	chr9	127040562	OpenSea	NEK6;NEK6;NEK6;NEK6	0.414701	0.0603266	0.443173	0.063747	-0.0284717	0.0760945
cg18974949	3	chr5	90515112	OpenSea	NA	0.378282	0.095129	0.38002	0.114096	-0.00173758	0.0725682
cg14942782	2	chr17	40669487	OpenSea	ATP6V0A1;ATP6V0A1;ATP6V0A1	0.411297	0.0673113	0.418483	0.0816296	-0.00718578	0.0546621
cg09491380	2	chr4	1294962	OpenSea	MAEA;MAEA;MAEA;MAEA;MAEA	0.460186	0.117712	0.471961	0.135474	-0.0117751	0.0766285
cg13959708	3	chr15	59978702	N_Shelf	BNIP2	0.398936	0.0923432	0.410354	0.120043	-0.0114173	0.0766465
cg05710771	4	chr8	96329792	OpenSea	C8orf37-AS1;C8orf37-AS1;C8orf37-AS1;C8orf37-AS1;C8orf37-AS1;C8orf37-AS1;C8orf37-AS1;C8orf37-AS1;C8orf37-AS1	0.402915	0.0801438	0.424445	0.0991319	-0.02153	0.06937
cg16380497	4	chr8	142130411	OpenSea	NA	0.428582	0.103696	0.453746	0.119834	-0.025164	0.075273
cg14584535	2	chr9	125797187	OpenSea	GPR21;RABGAP1	0.427757	0.0819335	0.442543	0.107843	-0.0147856	0.0603752
cg12668854	2	chr17	944076	OpenSea	ABR;ABR;ABR;ABR	0.419818	0.0786519	0.425407	0.103437	-0.00558829	0.0631508
cg01247459	2	chr11	18299633	OpenSea	NA	0.425524	0.0825343	0.431469	0.098548	-0.0059443	0.0668175
cg15704521	2	chr7	2773877	N_Shore	GNA12	0.454735	0.068606	0.468132	0.0864725	-0.0133973	0.0584174
cg13564405	3	chr12	110893682	OpenSea	GPN3;GPN3;GPN3	0.439043	0.0917018	0.456376	0.126911	-0.0173327	0.0760655
cg11245681	2	chr5	176166754	N_Shelf	NA	0.366545	0.0996474	0.349803	0.07233	0.0167422	0.0902889
cg08121550	2	chr3	66500294	OpenSea	LRIG1	0.402372	0.0680556	0.407309	0.0901913	-0.00493744	0.061375
cg07471709	3	chr2	60582752	OpenSea	NA	0.423055	0.0820376	0.433081	0.106949	-0.0100261	0.0709076
cg10873964	2	chrX	122993706	Island	XIAP	0.250707	0.168943	0.260204	0.176363	-0.00949736	0.0628845
cg02667250	2	chr1	9509481	OpenSea	NA	0.400242	0.0711808	0.40918	0.0989759	-0.00893767	0.06477
cg09396840	3	chr12	96390184	S_Shore	HAL;HAL;HAL	0.411667	0.0804149	0.413992	0.101634	-0.00232513	0.073214
cg00303252	3	chr9	80561005	OpenSea	GNAQ	0.399248	0.0946981	0.403109	0.104616	-0.00386191	0.0733553
cg25703567	2	chr6	52128822	OpenSea	MCM3	0.468072	0.0624427	0.483759	0.0578937	-0.0156864	0.0531728
cg05422212	2	chr5	40616159	OpenSea	NA	0.410177	0.0783005	0.419424	0.107509	-0.00924749	0.0618664
cg01495416	2	chr8	59085270	OpenSea	NA	0.41357	0.101582	0.42222	0.118664	-0.00864911	0.064364
cg08917944	2	chr16	69430710	OpenSea	NA	0.459937	0.120086	0.461917	0.133516	-0.00197945	0.075795
cg00361159	3	chr1	167487871	OpenSea	CD247;CD247	0.357085	0.071493	0.348973	0.0940672	0.00811233	0.0755958
cg22666015	3	chr2	233981885	OpenSea	INPP5D;INPP5D	0.409305	0.0956238	0.416581	0.132361	-0.00727604	0.0825322
cg22423930	4	chr1	9953177	OpenSea	CTNNBIP1;CTNNBIP1	0.37796	0.098157	0.398014	0.130104	-0.0200539	0.0783208
cg22318514	3	chr6	31650850	Island	NA	0.429992	0.196996	0.429071	0.194958	0.000921487	0.0797785
cg10969568	2	chr14	65321842	OpenSea	NA	0.454851	0.100271	0.462596	0.114796	-0.00774435	0.0616162
cg06665827	3	chr5	54599343	N_Shelf	DHX29	0.408771	0.0902911	0.423231	0.120277	-0.0144596	0.0775082
cg00272608	3	chr17	25886429	OpenSea	KSR1	0.46025	0.092495	0.475442	0.11969	-0.0151911	0.0650065
cg09589182	2	chr14	50770648	OpenSea	L2HGDH	0.415549	0.0813397	0.433792	0.104574	-0.0182432	0.0584973
cg14282386	2	chr11	35325601	OpenSea	SLC1A2;SLC1A2;SLC1A2	0.426071	0.0943379	0.433946	0.117998	-0.00787476	0.0734515
cg04137949	2	chr4	164086069	N_Shore	NAF1;NAF1	0.396062	0.0766404	0.41074	0.104784	-0.0146772	0.0656267
cg08381942	2	chrX	151826953	OpenSea	NA	0.444161	0.100513	0.447482	0.105586	-0.00332069	0.0630922
cg11925568	3	chr21	34774103	N_Shore	IFNGR2	0.475142	0.107042	0.485663	0.134574	-0.0105204	0.0860914
cg26081014	2	chr21	45508464	OpenSea	TRAPPC10	0.448029	0.0882686	0.458752	0.105745	-0.0107235	0.0610438
cg08232510	2	chr20	52527051	OpenSea	NA	0.439332	0.0962729	0.460363	0.125378	-0.0210309	0.0647723
cg02703936	3	chr11	72926963	N_Shelf	NA	0.463918	0.11659	0.474747	0.147332	-0.0108284	0.0919961
cg05011214	2	chr2	113478976	OpenSea	NA	0.453194	0.0817914	0.456832	0.0993506	-0.00363752	0.0736297
cg27545615	3	chr10	6249748	S_Shelf	PFKFB3;PFKFB3	0.471482	0.117048	0.482148	0.134816	-0.0106663	0.0726246
cg21338153	3	chr6	148880579	N_Shore	NA	0.357639	0.0463849	0.37532	0.0638821	-0.0176811	0.073059
cg08023927	2	chr10	114095115	OpenSea	GUCY2GP	0.414724	0.0728959	0.422246	0.0972361	-0.0075222	0.0614551
cg04789403	2	chr15	80271218	OpenSea	NA	0.398392	0.0791002	0.412208	0.098742	-0.0138159	0.0693098
cg19742173	2	chr15	66775843	OpenSea	MAP2K1	0.443544	0.0938564	0.454274	0.123774	-0.0107299	0.0771237
cg01174743	2	chr6	157932074	OpenSea	ZDHHC14;ZDHHC14	0.35057	0.0619251	0.347294	0.0707434	0.00327591	0.0755351
cg25605005	2	chr12	10324849	OpenSea	TMEM52B;OLR1;OLR1;OLR1	0.41366	0.0866773	0.427461	0.112019	-0.0138012	0.0602707
cg14980042	2	chr1	230289955	OpenSea	GALNT2;GALNT2	0.438471	0.108602	0.442125	0.135065	-0.00365403	0.0802822
cg08175413	2	chr5	96294187	OpenSea	LNPEP;LNPEP;LNPEP	0.434506	0.11366	0.427601	0.125501	0.00690564	0.0687485
cg21531689	4	chr2	220253653	S_Shore	DNPEP	0.500276	0.0823138	0.472335	0.0771861	0.027941	0.0797357
cg08132858	3	chr7	101361395	OpenSea	NA	0.438619	0.0652062	0.439312	0.0851907	-0.000693265	0.0656042
cg21531127	3	chr10	114911462	OpenSea	TCF7L2;TCF7L2;TCF7L2;TCF7L2;TCF7L2;TCF7L2;TCF7L2;TCF7L2;TCF7L2;TCF7L2;TCF7L2;TCF7L2;TCF7L2	0.421897	0.0876711	0.423743	0.111501	-0.00184567	0.0851392
cg12610557	3	chr15	40314382	OpenSea	EIF2AK4	0.468915	0.0950301	0.471096	0.107079	-0.00218151	0.0770555
cg05285473	2	chr3	11229520	OpenSea	HRH1;HRH1	0.440042	0.0789576	0.445294	0.10217	-0.00525234	0.0664471
cg02478023	2	chr19	57351322	Island	MIMT1;PEG3;PEG3;ZIM2;PEG3;PEG3;ZIM2;ZIM2	0.389209	0.050083	0.387641	0.0517827	0.00156792	0.0710744
cg14647416	4	chr5	179027133	OpenSea	RUFY1;RUFY1;RUFY1;LOC101928445	0.450696	0.0918567	0.46545	0.11859	-0.0147532	0.0669732
cg22265539	3	chr20	21342171	OpenSea	XRN2	0.45042	0.0981508	0.460119	0.12712	-0.00969902	0.0816767
cg22877175	2	chr11	76750565	N_Shore	B3GNT6	0.370324	0.0888831	0.36751	0.0833758	0.00281434	0.0743101
cg04869977	6	chr6	7166748	OpenSea	RREB1;RREB1;RREB1;RREB1	0.450943	0.0922396	0.459987	0.126909	-0.00904392	0.0916885
cg04324644	7	chr1	241308175	OpenSea	RGS7;RGS7;RGS7;RGS7	0.461468	0.0779928	0.470103	0.0842374	-0.0086357	0.104423
cg05916684	5	chr17	49008322	N_Shore	NA	0.393315	0.0923839	0.415638	0.0984705	-0.0223233	0.0775171
cg11618093	3	chrX	152000347	S_Shore	NSDHL;NSDHL;CETN2	0.308189	0.122362	0.318524	0.13232	-0.0103343	0.0611975
cg07461953	2	chr7	151503602	OpenSea	PRKAG2;PRKAG2	0.415546	0.0755449	0.430971	0.100671	-0.0154252	0.0619119
cg15193857	2	chr11	2490156	OpenSea	KCNQ1;KCNQ1	0.450505	0.0996977	0.468797	0.119466	-0.0182923	0.0747352
cg24405567	2	chr15	70787565	OpenSea	NA	0.466197	0.0876569	0.46828	0.104256	-0.00208237	0.0711102
cg16069690	2	chr9	91919723	OpenSea	NA	0.409572	0.0806562	0.420619	0.102178	-0.0110473	0.0694226
cg23560026	2	chr11	93271223	OpenSea	SMCO4	0.379093	0.0724164	0.391202	0.0975755	-0.0121085	0.0651664
cg07104583	2	chr2	65459346	S_Shelf	ACTR2;ACTR2	0.428902	0.10127	0.447986	0.128734	-0.0190842	0.0752368
cg07302959	3	chr7	92198639	OpenSea	FAM133B;FAM133B	0.432099	0.127794	0.465072	0.154869	-0.0329728	0.0800877
cg10541110	2	chr17	39215894	OpenSea	LOC730755;LOC730755	0.606141	0.0981216	0.621894	0.090744	-0.0157527	0.0642774
cg17799614	2	chr21	36607318	OpenSea	NA	0.444783	0.0821458	0.444365	0.09137	0.000418504	0.0623037
cg05325390	4	chr16	23464715	S_Shore	COG7	0.256109	0.0691987	0.251362	0.0698222	0.00474671	0.0963405
cg04800984	2	chr9	74907525	OpenSea	NA	0.464021	0.0869955	0.468078	0.0945667	-0.00405651	0.0673069
cg00691123	2	chr3	11632974	OpenSea	VGLL4;VGLL4	0.470609	0.0806355	0.477773	0.0999159	-0.0071641	0.0624436
cg16882824	2	chr4	160193163	OpenSea	RAPGEF2	0.432799	0.0910241	0.446647	0.111436	-0.0138476	0.066302
cg05971678	9	chr10	125770089	OpenSea	CHST15	0.455436	0.158208	0.481777	0.198286	-0.0263417	0.135368
cg07591518	3	chr18	60119756	OpenSea	NA	0.386526	0.101965	0.391614	0.126375	-0.00508807	0.0600781
cg20722452	2	chr2	228373968	OpenSea	AGFG1;AGFG1;AGFG1;AGFG1	0.438526	0.0909513	0.44975	0.103292	-0.0112235	0.0710974
cg18190776	2	chr5	32395364	OpenSea	MIR579;ZFR	0.455839	0.0897436	0.462012	0.114631	-0.00617383	0.0618698
cg24472867	7	chr8	144561585	N_Shelf	ZC3H3	0.479861	0.0827489	0.493531	0.0943521	-0.0136697	0.117718
cg12307069	2	chr11	93271284	OpenSea	SMCO4	0.436745	0.0869993	0.447538	0.108835	-0.0107928	0.0723445
cg13569765	2	chr11	65141519	OpenSea	NA	0.510691	0.119508	0.527648	0.130003	-0.0169565	0.0530568
cg10863922	3	chr6	2892150	Island	SERPINB9	0.504005	0.10684	0.518076	0.103165	-0.0140708	0.0864915
cg17241310	5	chr1	91182856	Island	BARHL2	0.401116	0.053599	0.40687	0.0681044	-0.00575389	0.0896876
cg19306296	2	chr11	71708191	OpenSea	RNF121;RNF121;RNF121;RNF121	0.445214	0.103175	0.45826	0.120815	-0.0130463	0.0742712
cg08607780	2	chr1	53556701	N_Shore	SLC1A7;SLC1A7;SLC1A7;SLC1A7	0.340096	0.116867	0.335643	0.109503	0.00445229	0.0741745
cg15820458	2	chr17	79005344	N_Shore	BAIAP2-AS1	0.452771	0.0799752	0.460752	0.107834	-0.00798042	0.0562603
cg00215787	3	chr10	4048359	OpenSea	NA	0.384289	0.0860368	0.391694	0.108019	-0.00740535	0.0933443
cg20475797	2	chr4	26767989	OpenSea	NA	0.452076	0.0975802	0.451449	0.122436	0.000627102	0.0782426
cg09201469	2	chr3	51424941	S_Shore	MANF	0.485848	0.0941501	0.488676	0.106615	-0.00282796	0.066821
cg16567823	3	chr16	85815790	OpenSea	EMC8;EMC8	0.493072	0.100918	0.509491	0.130034	-0.0164188	0.0781256
cg18855165	5	chr9	93959685	S_Shelf	NA	0.459412	0.108899	0.476854	0.120413	-0.0174415	0.0797617
cg15679935	2	chr2	69062128	OpenSea	NA	0.374341	0.0919038	0.388685	0.112271	-0.0143438	0.0733032
cg22255381	4	chr3	193884848	OpenSea	NA	0.48253	0.0991442	0.493844	0.121255	-0.0113135	0.0736223
cg23283063	2	chr12	60014399	OpenSea	SLC16A7;SLC16A7	0.425466	0.0767758	0.435134	0.0963144	-0.00966798	0.0627796
cg10328118	2	chr13	50217317	OpenSea	NA	0.399667	0.0998244	0.408799	0.117341	-0.00913143	0.0767759
cg19495013	2	chr12	52214119	N_Shore	FIGNL2;FIGNL2	0.343978	0.0700239	0.350169	0.0685759	-0.00619057	0.0727116
cg03878292	2	chr2	68959372	OpenSea	NA	0.431177	0.0658912	0.435753	0.0972413	-0.00457578	0.0638388
cg12909479	2	chrX	71363268	OpenSea	NHSL2;FLJ44635	0.33948	0.0765155	0.34881	0.081181	-0.00933003	0.0658624
cg23264455	2	chr12	123590059	OpenSea	PITPNM2;PITPNM2	0.427465	0.0695091	0.436161	0.088331	-0.00869638	0.0519417
cg16333793	2	chr21	36767481	OpenSea	LOC100506403	0.471437	0.0938899	0.478403	0.113966	-0.00696634	0.0620084
cg23397030	3	chr14	91111400	OpenSea	LOC101928909;TTC7B	0.450198	0.118258	0.462958	0.139435	-0.0127603	0.0827933
cg23653587	2	chr8	132951124	OpenSea	EFR3A	0.453309	0.0990489	0.467169	0.116905	-0.01386	0.0622996
cg09629914	2	chr10	106029358	S_Shore	GSTO2	0.367432	0.0597516	0.369465	0.0486842	-0.00203319	0.060454
cg10604049	3	chr9	12698500	OpenSea	TYRP1	0.387642	0.0879699	0.406543	0.108046	-0.0189012	0.0727396
cg23275644	3	chr5	10457079	OpenSea	ROPN1L	0.433273	0.0927991	0.455278	0.125223	-0.0220046	0.081821
cg03144619	3	chr1	230415668	Island	GALNT2	0.337208	0.100734	0.338929	0.0958892	-0.00172139	0.0885965
cg17657253	2	chr1	66859345	OpenSea	NA	0.413071	0.094622	0.415448	0.100134	-0.00237742	0.0638637
cg16910401	5	chr17	4553311	OpenSea	NA	0.509831	0.0992544	0.527263	0.129608	-0.0174322	0.0799072
cg04592811	2	chr17	16200581	OpenSea	PIGL	0.430283	0.0710125	0.443614	0.0969088	-0.0133312	0.0588818
cg26434068	2	chr10	3762778	OpenSea	LOC105376360	0.427358	0.0950338	0.438907	0.112709	-0.0115489	0.0666374
cg03838931	2	chr17	78748233	OpenSea	RPTOR;RPTOR	0.424796	0.0940585	0.437144	0.126456	-0.0123471	0.065925
cg03732627	3	chr15	61208437	OpenSea	RORA	0.435787	0.0766463	0.451099	0.100267	-0.0153124	0.07096
cg15449594	2	chr8	108343968	OpenSea	ANGPT1;ANGPT1	0.431818	0.0975905	0.434104	0.110525	-0.00228651	0.0627159
cg11993173	2	chr8	54857695	OpenSea	RGS20;RGS20	0.424643	0.0889249	0.42699	0.0989507	-0.00234687	0.0769585
cg24637417	2	chr12	51636921	S_Shelf	DAZAP2;DAZAP2;DAZAP2;DAZAP2;DAZAP2;DAZAP2	0.392146	0.0803	0.409913	0.108817	-0.017767	0.0587565
cg16262074	2	chr1	235094965	OpenSea	LOC101927851	0.420332	0.0797829	0.438765	0.0952933	-0.018433	0.0648582
cg03452768	2	chr17	49195799	N_Shore	SPAG9;SPAG9;SPAG9	0.423911	0.0898014	0.432299	0.117976	-0.00838821	0.0753018
cg18974455	2	chr8	62597358	OpenSea	ASPH;ASPH;ASPH;ASPH;ASPH;ASPH;ASPH;ASPH;ASPH;ASPH;ASPH;ASPH	0.405495	0.0706576	0.408925	0.0934843	-0.00342974	0.0625423
cg05053920	2	chr13	110052892	OpenSea	LINC00399	0.470772	0.0867319	0.480788	0.101181	-0.0100166	0.0740475
cg16280762	4	chr2	118855435	OpenSea	INSIG2	0.460498	0.112172	0.475014	0.138323	-0.0145158	0.0884235
cg25025545	2	chr6	14136628	OpenSea	CD83;CD83	0.454952	0.0918591	0.464013	0.114045	-0.00906051	0.0643499
cg21948812	2	chr2	101036551	S_Shelf	NA	0.424447	0.0856383	0.433365	0.1168	-0.00891847	0.0639556
cg12105899	2	chrX	125715154	Island	NA	0.275553	0.144616	0.288926	0.139692	-0.013373	0.0710919
cg15928106	2	chr7	130646078	OpenSea	FLJ43663;FLJ43663	0.490017	0.102796	0.49612	0.10791	-0.00610331	0.068514
cg20593700	2	chr3	19009679	OpenSea	NA	0.404821	0.071332	0.41641	0.0985006	-0.0115895	0.0551961
cg02533526	2	chr1	149911291	OpenSea	NA	0.443268	0.0953066	0.455214	0.102613	-0.0119462	0.0728756
cg13708475	2	chr6	147234727	OpenSea	STXBP5-AS1	0.414946	0.104398	0.404274	0.100908	0.0106717	0.0675551
cg20529645	2	chr4	5886898	N_Shelf	CRMP1;CRMP1	0.322675	0.0792529	0.323941	0.0878791	-0.00126629	0.0619705
cg03580624	2	chr19	8488356	OpenSea	MARCH2;MARCH2;MARCH2	0.430437	0.0898222	0.435956	0.0908498	-0.00551931	0.0633444
cg11931211	2	chr12	130822361	Island	PIWIL1;PIWIL1	0.50534	0.164826	0.52553	0.165875	-0.0201899	0.060703
cg14330209	2	chr12	105061075	OpenSea	CHST11;CHST11	0.432695	0.0774378	0.446539	0.103424	-0.0138438	0.0616734
cg26655028	3	chr4	40564371	OpenSea	RBM47	0.485226	0.117717	0.492759	0.143669	-0.00753374	0.0781373
cg16203775	2	chr9	129082892	OpenSea	NA	0.504176	0.0894185	0.519169	0.112728	-0.0149931	0.0601954
cg20794541	3	chr6	147200317	OpenSea	STXBP5-AS1	0.387015	0.0895243	0.388999	0.104829	-0.00198418	0.0746207
cg12940181	3	chr2	145353012	OpenSea	NA	0.443797	0.109175	0.45627	0.129534	-0.0124723	0.083743
cg01821022	3	chr12	42775908	OpenSea	PPHLN1;PPHLN1;PPHLN1;PPHLN1;PPHLN1;PPHLN1;PPHLN1;PPHLN1	0.435376	0.103383	0.450509	0.129472	-0.0151333	0.0803103
cg24208134	2	chr13	78410670	OpenSea	EDNRB-AS1	0.367111	0.0740417	0.37856	0.103354	-0.0114495	0.0687395
cg11427907	2	chr8	142148131	OpenSea	DENND3;DENND3	0.45051	0.0876797	0.452649	0.112426	-0.00213901	0.0670891
cg17646418	2	chr6	166911767	OpenSea	RPS6KA2;RPS6KA2	0.416944	0.062201	0.438499	0.0676429	-0.021555	0.07758
cg06518235	2	chr12	41680441	OpenSea	PDZRN4	0.458591	0.0963058	0.469854	0.128589	-0.0112626	0.075557
cg01804557	2	chr15	66093248	OpenSea	NA	0.451997	0.0944984	0.467017	0.127544	-0.0150199	0.066299
cg01479187	2	chr2	43158610	OpenSea	NA	0.481634	0.0890227	0.488365	0.113798	-0.00673058	0.0643614
cg21223075	13	chr3	5020327	Island	BHLHE40	0.358722	0.133917	0.321511	0.168957	0.0372105	0.229031
cg00191409	3	chr12	65093708	OpenSea	NA	0.440143	0.101971	0.450389	0.127558	-0.010246	0.0646564
cg16465717	2	chr3	99788678	OpenSea	FILIP1L;FILIP1L;CMSS1	0.460552	0.0809214	0.471893	0.101192	-0.011341	0.0616416
cg10293909	3	chr2	75185152	N_Shore	POLE4	0.502895	0.122483	0.514368	0.138251	-0.011473	0.0783581
cg08871657	2	chr3	140997743	OpenSea	PXYLP1;PXYLP1;PXYLP1	0.47391	0.0985792	0.484311	0.125387	-0.010401	0.0691846
cg00592245	2	chr7	129360579	OpenSea	NRF1;NRF1;NRF1;NRF1	0.427361	0.0813889	0.43976	0.107774	-0.0123984	0.0611884
cg12248682	2	chr6	106242435	OpenSea	NA	0.422056	0.0826622	0.427445	0.108838	-0.00538818	0.0586027
cg02406992	2	chr4	88161730	OpenSea	NA	0.37233	0.0790769	0.382496	0.0788661	-0.010166	0.0660493
cg22877957	2	chr4	25163346	S_Shore	SEPSECS;SEPSECS-AS1	0.428546	0.0814515	0.440833	0.101852	-0.0122871	0.0661724
cg15650811	2	chr2	217548747	OpenSea	IGFBP5	0.423255	0.0920984	0.433559	0.115817	-0.0103046	0.0598437
cg05168279	2	chr14	92942336	OpenSea	SLC24A4;SLC24A4;SLC24A4	0.418512	0.0825727	0.435914	0.112994	-0.0174018	0.0619874
cg09197274	2	chr10	71097456	OpenSea	HK1;HK1;HK1;HK1;HK1	0.378723	0.0813489	0.380331	0.116462	-0.00160886	0.0698274
cg15869743	2	chr16	58418628	OpenSea	NA	0.382235	0.0663078	0.38796	0.0940929	-0.00572485	0.069636
cg26942829	2	chr6	13408158	OpenSea	GFOD1	0.422618	0.0967352	0.429796	0.118484	-0.00717744	0.0651963
cg02779592	2	chrX	99899134	OpenSea	SRPX2	0.387146	0.0661476	0.401678	0.085901	-0.0145322	0.0677974
cg27340480	3	chr19	44170526	N_Shelf	PLAUR;PLAUR;PLAUR	0.426744	0.0997304	0.435476	0.134353	-0.00873168	0.0681583
cg04831656	2	chr3	42054195	N_Shore	NA	0.421379	0.0557529	0.426203	0.0674598	-0.00482457	0.0637398
cg00216676	2	chr11	134112382	OpenSea	VPS26B	0.45121	0.082954	0.468184	0.108911	-0.0169736	0.0572047
cg04620566	5	chr2	28182570	OpenSea	BRE;BRE;BRE;BRE;BRE;BRE	0.430671	0.10059	0.439589	0.116278	-0.00891759	0.0800772
cg07460482	3	chr8	124629020	OpenSea	NA	0.426376	0.0721692	0.44956	0.0942673	-0.0231846	0.0593059
cg20978599	2	chr4	41936733	N_Shore	TMEM33	0.433882	0.0803996	0.447947	0.110418	-0.0140651	0.0582629
cg09000303	2	chr9	16386389	OpenSea	NA	0.469866	0.0751986	0.488237	0.0956433	-0.0183714	0.0672147
cg06423211	2	chr19	551401	Island	NA	0.430466	0.166669	0.45065	0.159436	-0.0201846	0.0561172
cg20461680	2	chr12	96390366	S_Shore	HAL;HAL;HAL	0.453467	0.0814344	0.46701	0.116547	-0.0135432	0.0689064
cg26708484	3	chr1	6142608	OpenSea	KCNAB2;KCNAB2;KCNAB2;KCNAB2;KCNAB2;KCNAB2	0.489648	0.0815213	0.506166	0.111405	-0.0165178	0.0770927
cg08952488	2	chr16	17461944	OpenSea	XYLT1	0.463892	0.0722225	0.475162	0.0887431	-0.0112704	0.067951
cg21831857	2	chr18	42266249	OpenSea	SETBP1;SETBP1	0.498415	0.0701646	0.513011	0.0968164	-0.0145957	0.0623343
cg01308520	2	chr17	74102274	S_Shelf	NA	0.407245	0.0723317	0.423543	0.0924618	-0.0162977	0.0617936
cg11561701	3	chr22	21259095	OpenSea	NA	0.476161	0.0891505	0.488464	0.112333	-0.0123025	0.0727919
cg06075261	2	chr9	130524915	OpenSea	SH2D3C;SH2D3C;SH2D3C;SH2D3C;SH2D3C	0.416464	0.0890108	0.41579	0.114646	0.000674458	0.0761048
cg27057526	3	chr14	92940131	OpenSea	SLC24A4;SLC24A4;SLC24A4	0.413497	0.10441	0.434062	0.127201	-0.0205649	0.0826381
cg13233583	2	chr12	10126938	OpenSea	CLEC12A;CLEC12A;CLEC12A;CLEC12A	0.446961	0.0695813	0.456631	0.0899627	-0.00967027	0.0529858
cg19342782	4	chr1	70821806	S_Shore	HHLA3;ANKRD13C;HHLA3;HHLA3;HHLA3	0.524612	0.121853	0.528054	0.134603	-0.00344239	0.0824394
cg21165486	2	chr1	165606857	OpenSea	MGST3	0.437334	0.0914039	0.449671	0.122846	-0.0123366	0.0664742
cg22642898	2	chr17	35725699	OpenSea	ACACA;ACACA	0.422958	0.0815253	0.43447	0.108519	-0.0115127	0.063139
cg03143046	2	chr6	43758007	OpenSea	NA	0.440499	0.075471	0.449021	0.0799791	-0.00852158	0.0650245
cg11977716	3	chr18	77284742	Island	NFATC1;NFATC1;NFATC1;NFATC1	0.234709	0.121739	0.214833	0.126243	0.019876	0.078224
cg15712243	3	chr8	133774288	OpenSea	TMEM71;TMEM71	0.452338	0.0939219	0.463547	0.116127	-0.0112095	0.0660662
cg16973208	2	chr20	47414006	OpenSea	PREX1	0.449847	0.0902219	0.463259	0.108306	-0.0134118	0.069228
cg06476053	2	chr4	54780590	OpenSea	NA	0.430922	0.0845703	0.445494	0.100587	-0.0145721	0.067807
cg04038932	2	chr9	135286214	S_Shore	C9orf171	0.374858	0.0651951	0.382758	0.0524757	-0.00790047	0.0816928
cg26234277	2	chr15	48622471	N_Shore	DUT;DUT	0.409769	0.0660105	0.415573	0.0844573	-0.00580456	0.0546514
cg10338518	2	chr4	87895137	OpenSea	AFF1	0.468126	0.101555	0.476212	0.117089	-0.00808626	0.0649924
cg11179544	3	chr12	71960660	OpenSea	LGR5;LGR5;LGR5;LGR5	0.435557	0.0913313	0.442404	0.10641	-0.00684767	0.0759817
cg19203304	2	chr13	110813619	OpenSea	COL4A1	0.410609	0.0837498	0.425502	0.101023	-0.0148928	0.0626229
cg13134916	2	chr12	25707564	OpenSea	IFLTD1;IFLTD1;IFLTD1;IFLTD1;IFLTD1	0.467631	0.0857628	0.482214	0.110977	-0.0145829	0.0652697
cg13901842	2	chr2	38964763	OpenSea	NA	0.459635	0.101453	0.473772	0.124267	-0.0141371	0.0736931
cg10953410	3	chr11	113846918	OpenSea	HTR3A;HTR3A;HTR3A	0.505843	0.108728	0.510854	0.140819	-0.00501061	0.0741755
cg14172633	7	chr1	185703557	Island	HMCN1	0.340532	0.140379	0.352014	0.11983	-0.0114816	0.149535
cg16163847	2	chr13	52165356	OpenSea	WDFY2	0.439655	0.0900291	0.449598	0.111636	-0.00994304	0.0728918
cg09621572	4	chr6	31539973	OpenSea	LTA;LTA;LTA	0.34035	0.108069	0.320831	0.115635	0.0195187	0.0767764
cg20180629	3	chr7	101463522	S_Shelf	CUX1;CUX1;CUX1;CUX1;CUX1;CUX1;CUX1	0.396728	0.103752	0.415981	0.130221	-0.0192534	0.0870514
cg05757496	2	chr15	91272726	OpenSea	BLM;BLM;BLM;BLM	0.398312	0.0905163	0.406105	0.103957	-0.00779277	0.0763787
cg06218079	2	chr17	80834228	OpenSea	TBCD	0.419914	0.11096	0.438412	0.148302	-0.0184972	0.0732508
cg11723077	3	chr6	158508188	S_Shore	SYNJ2	0.424152	0.0764762	0.439662	0.105853	-0.0155103	0.0675219
cg00113675	2	chr6	29855347	Island	HLA-H	0.39974	0.108073	0.411235	0.101972	-0.0114945	0.0609215
cg13176235	3	chr14	91163190	OpenSea	TTC7B	0.471013	0.0870648	0.481687	0.0988636	-0.0106747	0.0707639
cg02609911	2	chr8	134190531	OpenSea	NA	0.440653	0.0882366	0.452502	0.112817	-0.011849	0.0657723
cg16034233	2	chr6	14371975	OpenSea	NA	0.438972	0.0788718	0.437249	0.104455	0.00172242	0.0704023
cg06214651	2	chr18	11980037	N_Shore	IMPA2	0.394554	0.0827768	0.40326	0.103504	-0.00870672	0.0760513
cg11612799	4	chr3	113933175	OpenSea	NA	0.285541	0.138211	0.290323	0.152258	-0.00478297	0.0920001
cg19619882	2	chr8	123922703	OpenSea	ZHX2	0.494687	0.0980201	0.494967	0.120584	-0.000280323	0.0717356
cg08055123	4	chr8	90853960	OpenSea	NA	0.4487	0.0917768	0.456579	0.117105	-0.00787916	0.0732461
cg20408002	3	chr20	10838068	OpenSea	NA	0.418142	0.0824076	0.435082	0.110529	-0.0169395	0.0705632
cg13270738	2	chr6	25965841	OpenSea	TRIM38	0.498732	0.0858242	0.509925	0.103954	-0.0111921	0.0628569
cg27588075	2	chr5	96078437	OpenSea	CAST;CAST;CAST;CAST;CAST;CAST	0.464951	0.0992849	0.479491	0.127608	-0.0145401	0.0757334
cg25576801	2	chr10	49932245	OpenSea	WDFY4	0.450576	0.0844736	0.469116	0.105489	-0.01854	0.0669676
cg18639220	2	chr7	80400346	OpenSea	SEMA3C	0.435136	0.102778	0.452307	0.122124	-0.0171712	0.0764498
cg07195469	2	chrX	153637739	N_Shore	DNASE1L1;DNASE1L1;DNASE1L1;DNASE1L1	0.370534	0.095959	0.378847	0.104093	-0.00831229	0.0714714
cg25025181	3	chr1	246378510	OpenSea	SMYD3;SMYD3	0.395855	0.103046	0.397732	0.125833	-0.00187678	0.0820071
cg16997540	2	chr1	224406020	OpenSea	LOC101927164	0.46627	0.0980561	0.469043	0.107658	-0.00277339	0.0776525
cg00227790	2	chr15	93347048	OpenSea	NA	0.547843	0.113357	0.560545	0.121049	-0.0127016	0.0757301
cg25272432	2	chr4	141349398	S_Shore	CLGN;CLGN	0.453204	0.0870187	0.463751	0.106863	-0.0105467	0.073356
cg15340456	2	chr5	140961838	OpenSea	DIAPH1;DIAPH1	0.453151	0.0939007	0.460548	0.114555	-0.00739716	0.0672393
cg05914696	2	chrX	68114669	Island	NA	0.36067	0.147637	0.358737	0.152427	0.00193321	0.132813
cg02684341	2	chr13	21644106	OpenSea	NA	0.461131	0.109063	0.469864	0.133134	-0.00873221	0.0739096
cg16436762	2	chr11	94307971	OpenSea	PIWIL4	0.436843	0.103187	0.454117	0.123909	-0.0172739	0.0721009
cg11389756	4	chr6	28875354	OpenSea	TRIM27	0.489611	0.113256	0.51489	0.13162	-0.0252791	0.0822071
cg00660167	4	chr17	80200974	N_Shore	NA	0.586988	0.146609	0.59631	0.157849	-0.00932152	0.0974874
cg27141167	3	chr4	157860973	OpenSea	PDGFC;PDGFC	0.443478	0.0986603	0.464675	0.122061	-0.0211968	0.0623881
cg02746014	6	chr19	54959839	N_Shore	LENG8-AS1;LENG8	0.390177	0.108965	0.380601	0.106345	0.00957608	0.156317
cg22759407	2	chr5	58656075	OpenSea	PDE4D;PDE4D;PDE4D;PDE4D	0.452229	0.0873645	0.460086	0.112768	-0.00785747	0.0615392
cg06334467	3	chr9	37198529	OpenSea	ZCCHC7;ZCCHC7;ZCCHC7;ZCCHC7;ZCCHC7	0.428243	0.0866265	0.430156	0.100141	-0.00191289	0.0687158
cg26823930	3	chr16	81582954	OpenSea	CMIP;CMIP	0.480742	0.0904399	0.485631	0.114843	-0.00488876	0.0743933
cg06678147	3	chr3	15446547	OpenSea	NA	0.447421	0.0934326	0.453999	0.111202	-0.00657839	0.0687467
cg05456810	2	chr9	35526337	OpenSea	RUSC2;RUSC2	0.430492	0.0908804	0.434236	0.105563	-0.00374395	0.0609887
cg16871855	2	chr8	130970618	OpenSea	FAM49B;FAM49B	0.426254	0.09692	0.429809	0.112963	-0.00355498	0.0629225
cg21400344	4	chr1	25870172	Island	LDLRAP1;LDLRAP1	0.50027	0.0760824	0.500709	0.080381	-0.000439277	0.100323
cg23742152	3	chr7	50849805	Island	GRB10	0.355692	0.0481114	0.361396	0.0590272	-0.0057036	0.0729723
cg26709988	4	chr16	84860918	OpenSea	CRISPLD2	0.482976	0.107498	0.485475	0.140044	-0.00249952	0.085206
cg15645600	2	chr1	181056127	N_Shore	NA	0.438519	0.0810103	0.438493	0.100052	2.55916e-05	0.0616478
cg19825600	4	chr2	3704501	OpenSea	ALLC	0.393378	0.0907045	0.394789	0.106969	-0.00141066	0.0854739
cg16395432	2	chr1	26880807	OpenSea	MIR1976;RPS6KA1;RPS6KA1	0.451199	0.0924197	0.451845	0.109925	-0.000646743	0.0691643
cg27392990	3	chr4	77943181	OpenSea	SEPT11;SEPT11	0.510514	0.107731	0.516493	0.133258	-0.00597952	0.0723099
cg27058497	4	chr1	25291546	OpenSea	RUNX3	0.397503	0.0648495	0.398714	0.0785761	-0.00121125	0.0711341
cg00719668	2	chr20	34541013	N_Shore	NA	0.453934	0.100799	0.456977	0.110532	-0.00304313	0.0635942
cg05832869	2	chr16	85240650	N_Shore	NA	0.319901	0.0470745	0.32862	0.0605342	-0.00871924	0.0826415
cg06018273	2	chrX	152990043	Island	BCAP31;ABCD1;BCAP31;BCAP31;BCAP31;BCAP31	0.261903	0.233501	0.236074	0.176262	0.0258285	0.132015
cg08357436	2	chr17	56565641	Island	HSF5;HSF5	0.286443	0.0764364	0.289717	0.0844277	-0.0032737	0.0607484
cg27111050	2	chr2	139260866	S_Shore	SPOPL	0.41327	0.103178	0.417223	0.112352	-0.00395278	0.0827484
cg05889085	2	chr8	35718561	OpenSea	NA	0.483359	0.085631	0.497494	0.107767	-0.0141345	0.0634759
cg10742957	2	chr19	39466716	S_Shore	FBXO17	0.316565	0.103795	0.3269	0.110331	-0.0103352	0.069542
cg11534243	2	chr10	12126715	OpenSea	DHTKD1	0.395081	0.0863767	0.408475	0.116398	-0.0133938	0.0700516
cg12602909	2	chr3	4512309	S_Shelf	NA	0.427293	0.0859923	0.442061	0.122109	-0.0147681	0.0633237
cg06117741	2	chr14	51223245	OpenSea	NIN;NIN;NIN;NIN	0.462459	0.0676494	0.468253	0.0951316	-0.00579348	0.0629249
cg03423235	3	chr18	61536682	OpenSea	NA	0.44733	0.0863358	0.452581	0.115654	-0.00525065	0.0738273
cg21696012	2	chr1	24131000	S_Shelf	HMGCL;HMGCL	0.48291	0.0938568	0.493825	0.119626	-0.0109143	0.0716443
cg17377746	2	chr2	223707599	OpenSea	NA	0.495379	0.0743799	0.506792	0.0965125	-0.0114129	0.0638395
cg24334149	8	chr2	71175539	OpenSea	ATP6V1B1	0.554927	0.183777	0.607509	0.134522	-0.0525822	0.190219
cg20175324	2	chr13	50858812	OpenSea	DLEU1	0.457622	0.0830762	0.468796	0.104538	-0.011174	0.0649654
cg23736693	2	chr10	64305644	OpenSea	ZNF365;ZNF365	0.45002	0.0846129	0.454292	0.110627	-0.00427155	0.0737893
cg16012048	3	chrX	99519550	OpenSea	NA	0.449276	0.146088	0.459822	0.148245	-0.0105463	0.0681641
cg04196395	2	chr14	75701369	OpenSea	NA	0.412652	0.0640894	0.425762	0.0830733	-0.0131099	0.0480302
cg16664584	3	chr1	94454989	OpenSea	NA	0.471798	0.0695974	0.487798	0.0946979	-0.0160006	0.059235
cg20838909	2	chr10	72327738	OpenSea	PALD1	0.465103	0.0833892	0.47409	0.106214	-0.00898788	0.0779836
cg02897366	3	chr1	201425990	OpenSea	NA	0.417469	0.131868	0.394087	0.0523402	0.0233823	0.134154
cg24906819	3	chr8	8231531	OpenSea	PRAGMIN	0.451301	0.079197	0.467917	0.107964	-0.0166154	0.0694069
cg19688503	2	chrX	110513941	OpenSea	CAPN6	0.548066	0.149405	0.555073	0.162199	-0.0070066	0.0642184
cg11675009	2	chr3	141006210	OpenSea	PXYLP1;PXYLP1;PXYLP1	0.460677	0.096368	0.467472	0.119951	-0.0067947	0.0687024
cg01483252	3	chrX	46433132	Island	CHST7	0.215927	0.1594	0.224317	0.157901	-0.00838992	0.0797846
cg03626208	3	chr12	2443169	OpenSea	CACNA1C;CACNA1C;CACNA1C;CACNA1C;CACNA1C;CACNA1C;CACNA1C;CACNA1C;CACNA1C;CACNA1C;CACNA1C;CACNA1C;CACNA1C;CACNA1C;CACNA1C;CACNA1C;CACNA1C;CACNA1C;CACNA1C;CACNA1C;CACNA1C;CACNA1C;CACNA1C	0.446871	0.0711529	0.45705	0.09486	-0.0101791	0.0747466
cg19851816	2	chr22	50657907	Island	TUBGCP6	0.467866	0.139077	0.46662	0.139394	0.00124683	0.0759153
cg26128417	2	chr3	127489767	OpenSea	MGLL;MGLL;MGLL	0.458923	0.0743793	0.47044	0.0970346	-0.0115171	0.0558145
cg14985891	2	chr1	116270626	OpenSea	CASQ2	0.506854	0.100416	0.529265	0.130307	-0.0224114	0.08068
cg05845977	3	chr10	3634843	OpenSea	LOC105376360	0.448503	0.0748093	0.448262	0.101975	0.000240667	0.0732498
cg21224380	2	chr12	109240533	OpenSea	SSH1;SSH1	0.523613	0.0932193	0.538368	0.118907	-0.0147551	0.0698254
cg17475136	6	chr7	1506897	OpenSea	NA	0.449978	0.0703643	0.430297	0.0776952	0.0196811	0.110871
cg07375836	3	chr17	35717813	S_Shore	ACACA;ACACA	0.424821	0.111026	0.448791	0.140351	-0.0239696	0.0752123
cg24827726	5	chr3	14581937	OpenSea	GRIP2	0.410933	0.0865569	0.417388	0.0675923	-0.00645525	0.106792
cg15979672	5	chr7	36782550	OpenSea	NA	0.476592	0.0989999	0.488932	0.129086	-0.0123397	0.0846562
cg04763057	2	chr5	95179625	OpenSea	NA	0.452547	0.0928488	0.45584	0.110258	-0.00329283	0.0665185
cg10151645	2	chr22	31794552	N_Shore	DRG1	0.415792	0.0610819	0.425112	0.0849896	-0.00931951	0.0538035
cg11575295	3	chr7	158250911	S_Shore	PTPRN2;PTPRN2;PTPRN2	0.307478	0.115735	0.292718	0.114334	0.0147601	0.0770006
cg00431806	2	chr1	182163265	OpenSea	NA	0.427616	0.0835502	0.439068	0.111654	-0.0114512	0.0645958
cg27056219	2	chr11	72429322	OpenSea	ARAP1;ARAP1;ARAP1	0.444752	0.0872152	0.449583	0.106036	-0.00483114	0.067153
cg00128590	2	chr9	101003021	OpenSea	TBC1D2;TBC1D2;TBC1D2	0.452523	0.0805436	0.461284	0.1141	-0.00876191	0.0674899
cg20741644	3	chr2	211059971	OpenSea	ACADL	0.430279	0.0865811	0.445721	0.10698	-0.0154414	0.0743217
cg13622265	5	chr9	124584474	OpenSea	TTLL11	0.314547	0.115094	0.312227	0.11404	0.00232006	0.0886193
cg09278322	2	chr2	163199399	N_Shore	GCA	0.44742	0.0833391	0.452586	0.111326	-0.0051657	0.0588341
cg16089974	2	chr9	91965828	OpenSea	SECISBP2;SECISBP2;SECISBP2;SECISBP2	0.506755	0.0832086	0.512891	0.108994	-0.00613612	0.059689
cg08311322	2	chr12	116716330	OpenSea	MED13L	0.430503	0.080036	0.432577	0.0907138	-0.002074	0.0585292
cg24853628	4	chr7	16461798	S_Shore	ISPD;ISPD	0.446728	0.0984489	0.454775	0.118743	-0.00804715	0.0862319
cg22895366	2	chr22	39574449	OpenSea	NA	0.476918	0.0951284	0.484883	0.108776	-0.00796528	0.07723
cg11677105	2	chr22	42078707	S_Shore	NHP2L1;NHP2L1	0.404868	0.101323	0.40838	0.103356	-0.00351272	0.0689226
cg00904723	3	chr3	113507708	OpenSea	ATP6V1A;ATP6V1A	0.483599	0.11342	0.498604	0.135578	-0.0150055	0.0811245
cg14012546	2	chr2	233981788	OpenSea	INPP5D;INPP5D	0.45732	0.0767626	0.477795	0.108269	-0.0204756	0.0623516
cg07628474	4	chr14	25046090	OpenSea	CTSG	0.502254	0.103879	0.512928	0.135906	-0.0106741	0.0822659
cg12453401	2	chr21	16869470	OpenSea	NA	0.454131	0.0806617	0.464758	0.103207	-0.0106275	0.0637656
cg04378678	2	chr14	61998730	OpenSea	PRKCH	0.414145	0.0801677	0.429522	0.0992522	-0.0153766	0.0661574
cg10852669	3	chr8	103140805	OpenSea	NA	0.467825	0.094858	0.477617	0.109606	-0.00979156	0.0873345
cg04714581	2	chr8	81047040	OpenSea	TPD52;TPD52;TPD52;TPD52;TPD52;TPD52;TPD52	0.453281	0.105538	0.460736	0.123672	-0.0074552	0.0729633
cg00168694	3	chr21	40193056	N_Shore	ETS2	0.433576	0.086574	0.454023	0.112326	-0.0204475	0.0621998
cg07572756	3	chr2	158323487	OpenSea	NA	0.40041	0.0828849	0.402072	0.108155	-0.00166154	0.0742609
cg01822145	2	chr17	17621774	N_Shelf	RAI1	0.408157	0.0512586	0.396029	0.0515712	0.0121276	0.0549765
cg20232723	4	chr2	97413544	OpenSea	NA	0.443253	0.110191	0.444952	0.120025	-0.00169899	0.0856737
cg27570256	2	chr10	99477984	S_Shelf	LOC100270710	0.445048	0.0706982	0.452534	0.0968376	-0.00748591	0.0652301
cg09747431	3	chr2	232164710	OpenSea	ARMC9;ARMC9;ARMC9	0.485396	0.0999933	0.492494	0.118065	-0.00709742	0.0744729
cg26730347	2	chr22	32438947	N_Shore	SLC5A1	0.471486	0.0663767	0.473924	0.0777159	-0.00243765	0.0526012
cg26140260	3	chr12	19343900	OpenSea	PLEKHA5;PLEKHA5;PLEKHA5;PLEKHA5	0.42778	0.10789	0.4439	0.128598	-0.0161203	0.0753383
cg13007187	2	chr11	69414593	OpenSea	NA	0.477806	0.0854092	0.492391	0.102936	-0.0145853	0.068233
cg11357013	2	chr15	73588054	OpenSea	NEO1	0.447395	0.078726	0.462449	0.096961	-0.0150544	0.0602922
cg08748811	3	chr4	47467252	S_Shore	NA	0.476063	0.120615	0.490789	0.126654	-0.0147267	0.0843488
cg25364972	2	chr2	217075573	OpenSea	NA	0.536609	0.0708257	0.534353	0.078958	0.00225592	0.0520051
cg00667933	2	chr13	53587444	OpenSea	NA	0.43891	0.0630628	0.459797	0.0860175	-0.020887	0.0601267
cg17914584	2	chr13	32936865	OpenSea	BRCA2	0.467955	0.114767	0.467633	0.134191	0.000322565	0.0742947
cg22034801	2	chr2	175248709	OpenSea	CIR1	0.45705	0.0935462	0.464358	0.114687	-0.00730874	0.0661977
cg15080495	2	chr6	147091655	OpenSea	ADGB	0.426119	0.0726831	0.439689	0.0962618	-0.0135702	0.0655245
cg13023668	2	chr1	234668366	OpenSea	LINC01354	0.449743	0.0825281	0.45803	0.108007	-0.00828652	0.0668916
cg13877316	2	chr4	113107409	OpenSea	C4orf32	0.493905	0.115119	0.49517	0.141128	-0.00126466	0.0695175
cg16961420	4	chr6	124246812	OpenSea	NKAIN2;NKAIN2;NKAIN2;NKAIN2	0.519366	0.0995547	0.522615	0.113086	-0.00324901	0.0782937
cg12667294	2	chr2	223670481	OpenSea	NA	0.447072	0.0782504	0.462286	0.103744	-0.015214	0.0617042
cg04183654	2	chr16	21622716	OpenSea	METTL9;METTL9;METTL9;METTL9	0.436861	0.0941976	0.447928	0.106851	-0.0110677	0.0662403
cg22981485	2	chr2	9475832	OpenSea	ASAP2;ASAP2	0.424128	0.100232	0.428744	0.114201	-0.00461534	0.081291
cg13995774	2	chr5	179189810	OpenSea	MAML1	0.466334	0.0856134	0.476054	0.107598	-0.00972014	0.066352
cg18609149	2	chr2	230989183	OpenSea	NA	0.498967	0.0966163	0.526107	0.123617	-0.0271394	0.0820601
cg14097859	2	chr4	140813006	OpenSea	MAML3	0.449192	0.0841508	0.463307	0.116173	-0.0141145	0.0638424
cg25310490	2	chr1	236109875	OpenSea	NA	0.482028	0.0820149	0.50103	0.118991	-0.0190015	0.0705823
cg12614630	3	chr12	57387318	OpenSea	GPR182	0.457414	0.0869381	0.469376	0.100616	-0.0119617	0.0736195
cg11031299	3	chr6	6871242	OpenSea	NA	0.538152	0.103327	0.545431	0.13284	-0.00727826	0.0832014
cg24884301	2	chr2	7139396	OpenSea	RNF144A	0.449524	0.0945347	0.451405	0.112745	-0.0018809	0.0740008
cg23004513	2	chr3	171792488	OpenSea	FNDC3B;FNDC3B	0.417584	0.0862623	0.432575	0.10945	-0.0149911	0.0715756
cg23843946	2	chr7	141804551	OpenSea	MGAM	0.385835	0.0821391	0.411147	0.109655	-0.0253118	0.0677046
cg07156877	3	chr1	13949934	OpenSea	NA	0.443742	0.095322	0.455217	0.120734	-0.0114752	0.0707682
cg21223535	2	chr6	1973366	OpenSea	GMDS;GMDS	0.458484	0.0895614	0.467529	0.11373	-0.00904443	0.066313
cg05661278	2	chr13	115091427	OpenSea	CHAMP1;CHAMP1;CHAMP1	0.496569	0.0931287	0.508702	0.120033	-0.0121329	0.0607379
cg26959689	4	chr1	36949065	OpenSea	CSF3R;CSF3R;CSF3R	0.531355	0.0992823	0.541893	0.118835	-0.010538	0.0784061
cg23254569	2	chr6	35451487	N_Shelf	TEAD3	0.474902	0.0951416	0.486715	0.109935	-0.011813	0.0646405
cg07409200	2	chr13	43354674	OpenSea	C13orf30	0.457453	0.0922629	0.465687	0.109696	-0.00823333	0.061667
cg08543028	2	chr12	31902503	OpenSea	NA	0.474024	0.095864	0.480013	0.108247	-0.00598939	0.065756
cg16624482	4	chr21	43548126	S_Shore	UMODL1;UMODL1	0.450475	0.10631	0.462092	0.151311	-0.0116172	0.0951123
cg01257889	3	chr12	113230065	OpenSea	RPH3A;RPH3A	0.35172	0.0610193	0.357564	0.057573	-0.00584457	0.0636245
cg09794343	2	chr16	11461389	OpenSea	NA	0.490256	0.105195	0.509907	0.123006	-0.0196511	0.074023
cg11969491	2	chr15	90735063	OpenSea	SEMA4B	0.502656	0.107463	0.476154	0.112341	0.0265012	0.0639434
cg07566304	2	chr9	127883570	OpenSea	SCAI;SCAI	0.40387	0.0532971	0.395073	0.0656274	0.0087973	0.0593493
cg07787407	2	chr19	44186169	OpenSea	NA	0.494998	0.0946434	0.487614	0.123955	0.00738376	0.0831233
cg26346730	4	chr18	74725828	OpenSea	MBP;MBP;MBP;MBP;MBP;MBP	0.499697	0.113271	0.499717	0.134108	-2.0074e-05	0.0849974
cg07242375	3	chrX	49042556	N_Shore	PRICKLE3	0.335885	0.165485	0.350424	0.177182	-0.0145381	0.0735478
cg09990061	4	chr19	2027577	OpenSea	NA	0.477977	0.0975182	0.487554	0.128402	-0.00957665	0.0749972
cg08636882	2	chr2	208839085	OpenSea	PLEKHM3	0.481795	0.0974043	0.496277	0.131274	-0.0144827	0.0713744
cg07136111	2	chr7	30829005	OpenSea	FAM188B	0.459066	0.0725973	0.469455	0.0921615	-0.0103887	0.055693
cg19282986	2	chr3	15329313	OpenSea	SH3BP5;SH3BP5	0.501368	0.0919299	0.502237	0.114651	-0.000869041	0.0717957
cg19186970	2	chr13	48736509	OpenSea	NA	0.473572	0.101926	0.493007	0.124213	-0.0194345	0.0738952
cg23574418	2	chr7	76048758	OpenSea	ZP3	0.378565	0.0832926	0.398435	0.106375	-0.0198695	0.07454
cg18460422	5	chr6	32063553	Island	TNXB	0.425395	0.0972552	0.426617	0.103719	-0.00122214	0.10268
cg09874181	2	chr13	37011966	OpenSea	CCNA1;CCNA1;CCNA1;CCNA1	0.493871	0.0869119	0.50344	0.111401	-0.00956853	0.062968
cg22360511	2	chr7	156851774	OpenSea	NA	0.510396	0.0913458	0.520061	0.111229	-0.00966488	0.0765722
cg07184321	2	chr1	155620312	OpenSea	NA	0.474608	0.0975585	0.481885	0.115666	-0.00727644	0.0644452
cg23445003	4	chr7	101535821	OpenSea	CUX1;CUX1;CUX1	0.491882	0.113314	0.494042	0.142854	-0.00216082	0.0845529
cg05794482	2	chr17	65266855	OpenSea	NA	0.42122	0.0916071	0.427582	0.0946463	-0.00636155	0.0630099
cg02076776	2	chr2	86387881	OpenSea	IMMT;IMMT;IMMT	0.493076	0.0908469	0.500133	0.120657	-0.00705741	0.0721394
cg08918523	3	chr18	9153443	OpenSea	ANKRD12;ANKRD12;ANKRD12	0.427089	0.0871939	0.439767	0.108367	-0.0126779	0.070077
cg24981221	2	chr8	28874992	OpenSea	HMBOX1;HMBOX1	0.442945	0.0955329	0.459752	0.11807	-0.0168074	0.0677675
cg25221984	2	chr1	145714143	Island	CD160	0.358365	0.0765408	0.366459	0.0615563	-0.00809402	0.0637732
cg24396631	3	chrX	119134082	Island	NA	0.2849	0.21998	0.280306	0.203648	0.00459378	0.134221
cg24529979	2	chr19	17249501	OpenSea	MYO9B;MYO9B	0.481158	0.0874681	0.492166	0.110595	-0.011008	0.0649456
cg14482448	3	chr6	135532804	OpenSea	MYB;MYB;MYB;MYB;MYB;MYB;MYB;MYB	0.47886	0.085881	0.486909	0.111512	-0.00804842	0.0710309
cg18316192	2	chr8	38624567	OpenSea	TACC1	0.406726	0.0630144	0.405858	0.0662642	0.000867801	0.0530342
cg25543663	2	chrX	46630411	OpenSea	NA	0.468	0.0992662	0.47297	0.109127	-0.00497013	0.0628747
cg08525575	2	chr12	53692170	N_Shore	C12orf10;PFDN5;PFDN5	0.468755	0.0817232	0.481703	0.1053	-0.0129472	0.0614561
cg09072626	2	chr15	90563445	OpenSea	ZNF710	0.489315	0.0843422	0.49151	0.108002	-0.00219483	0.0787846
cg06275503	2	chr11	120094036	OpenSea	OAF	0.5051	0.0840146	0.517487	0.111849	-0.0123865	0.0673869
cg23875752	2	chr11	71189385	OpenSea	NADSYN1	0.402465	0.105488	0.407772	0.108906	-0.00530714	0.0627766
cg26672533	2	chr2	135674925	N_Shore	CCNT2;CCNT2;CCNT2;CCNT2-AS1	0.476698	0.106186	0.497375	0.130529	-0.0206767	0.0807328
cg08983526	3	chr4	153557118	OpenSea	TMEM154	0.438642	0.109727	0.450745	0.12995	-0.0121023	0.0851659
cg13823627	2	chr2	169442458	OpenSea	CERS6;CERS6	0.459502	0.0990795	0.468314	0.122214	-0.00881195	0.0719908
cg23246292	2	chr11	59826201	OpenSea	MS4A3;MS4A3;MS4A3	0.47581	0.0860704	0.487633	0.106096	-0.0118224	0.0642765
cg11352316	2	chr14	71348712	OpenSea	NA	0.451121	0.092026	0.45905	0.109854	-0.00792861	0.061818
cg23824254	3	chr11	15647463	OpenSea	NA	0.455643	0.0728382	0.466839	0.0880977	-0.0111956	0.0844521
cg19014318	2	chr11	17104246	OpenSea	NA	0.47391	0.091668	0.489712	0.116165	-0.0158011	0.0603596
cg24233992	4	chr5	14588320	OpenSea	FAM105A	0.455009	0.11164	0.474077	0.125484	-0.0190675	0.0886114
cg08986575	2	chr5	173235445	OpenSea	NA	0.43176	0.0842722	0.44941	0.112001	-0.0176495	0.0667777
cg15553418	2	chr1	16696547	S_Shelf	C1orf144;C1orf144	0.470364	0.107812	0.481963	0.13633	-0.0115989	0.0833967
cg01606650	3	chr5	40628668	OpenSea	NA	0.41041	0.0812673	0.421516	0.102763	-0.0111066	0.0684385
cg01178099	3	chr3	177391387	OpenSea	NA	0.423907	0.0902429	0.43068	0.103251	-0.00677328	0.0758839
cg22319618	4	chr22	45562946	S_Shelf	NUP50;NUP50	0.501384	0.111063	0.49808	0.127519	0.00330366	0.0830649
cg10982920	2	chr20	47393755	OpenSea	PREX1	0.413054	0.0926975	0.424871	0.113857	-0.011817	0.0759661
cg04701118	3	chr22	26873008	OpenSea	HPS4;HPS4;HPS4;HPS4	0.518148	0.102977	0.526792	0.119669	-0.0086445	0.0709367
cg15033222	4	chr2	20927951	OpenSea	LDAH;LDAH;LDAH;LDAH;LDAH;LDAH;LDAH;LDAH	0.459849	0.114106	0.461282	0.126293	-0.00143345	0.092012
cg13652798	2	chr7	102084084	OpenSea	ORAI2;ORAI2;ORAI2;ORAI2	0.505325	0.0802663	0.522022	0.102365	-0.0166966	0.0667471
cg24850296	2	chr12	25707569	OpenSea	IFLTD1;IFLTD1;IFLTD1;IFLTD1;IFLTD1	0.445963	0.0787756	0.45424	0.103539	-0.00827712	0.0637553
cg18437792	4	chr14	31699236	OpenSea	NA	0.395285	0.0910726	0.41482	0.113202	-0.0195344	0.0805096
cg05991009	2	chr2	102080674	OpenSea	RFX8	0.447244	0.0690032	0.462066	0.0918981	-0.0148225	0.0621522
cg22651852	3	chr3	30203073	OpenSea	NA	0.4885	0.109282	0.504533	0.125368	-0.0160332	0.0730904
cg16367435	2	chr3	48408123	OpenSea	NA	0.481844	0.0877956	0.489748	0.119828	-0.00790389	0.0591845
cg26729967	4	chr15	82240058	OpenSea	NA	0.481114	0.106106	0.496826	0.123791	-0.0157114	0.0781684
cg15285175	3	chr6	154689546	OpenSea	NA	0.581436	0.155073	0.585318	0.16741	-0.00388251	0.0682806
cg03278365	2	chr3	52877203	OpenSea	TMEM110-MUSTN1;TMEM110	0.486617	0.0710879	0.493928	0.100546	-0.00731075	0.068578
cg25325699	2	chr4	140812198	OpenSea	MAML3	0.506183	0.104262	0.514072	0.11829	-0.00788922	0.0739278
cg03984362	2	chr17	73223204	OpenSea	NUP85;NUP85	0.453683	0.0985051	0.458456	0.122535	-0.00477299	0.078909
cg14218899	2	chr7	16853004	OpenSea	NA	0.440844	0.0882853	0.455715	0.111744	-0.014871	0.0781332
cg08731171	2	chr8	121816219	OpenSea	SNTB1	0.487673	0.0924192	0.492505	0.115206	-0.00483256	0.0713133
cg20017856	7	chr14	29990921	OpenSea	MIR548AI	0.413215	0.0968523	0.422263	0.101751	-0.0090484	0.120255
cg13373048	2	chr3	71892575	OpenSea	NA	0.477244	0.088796	0.491637	0.122148	-0.0143934	0.0618202
cg09002518	3	chr14	69906572	OpenSea	SLC39A9;SLC39A9;SLC39A9;SLC39A9;SLC39A9	0.490279	0.095861	0.507221	0.124695	-0.0169421	0.0744044
cg03633969	2	chr11	6222973	OpenSea	NA	0.438702	0.109864	0.451446	0.131619	-0.0127436	0.0784911
cg11859216	2	chr8	68328632	OpenSea	NA	0.470443	0.100352	0.480172	0.122041	-0.00972892	0.0709379
cg20369140	3	chr13	31159934	OpenSea	NA	0.415884	0.0903442	0.410813	0.112685	0.00507053	0.07455
cg04161328	2	chr6	125919706	OpenSea	NA	0.454332	0.0958308	0.45756	0.113515	-0.00322802	0.069441
cg24720336	3	chr1	151170427	N_Shore	PIP5K1A;PIP5K1A;PIP5K1A;PIP5K1A	0.463819	0.0826089	0.472189	0.089119	-0.00836969	0.0712373
cg15136744	2	chr7	81399827	OpenSea	HGF;HGF;HGF;HGF;HGF	0.462462	0.107015	0.47367	0.125346	-0.0112074	0.0809284
cg21609524	2	chr14	31080494	OpenSea	G2E3;G2E3	0.485713	0.0985312	0.492789	0.12426	-0.00707695	0.067435
cg17842821	2	chr5	1834682	OpenSea	NA	0.412529	0.0609493	0.416085	0.0688149	-0.00355562	0.0706971
cg01837362	3	chr12	34492938	N_Shore	NA	0.344529	0.0873635	0.345542	0.0814225	-0.00101318	0.07886
cg10470429	2	chr9	79779034	OpenSea	NA	0.489592	0.100525	0.500783	0.121276	-0.0111919	0.0742046
cg23986342	2	chr20	19213667	OpenSea	SLC24A3	0.511019	0.0759697	0.516602	0.0958922	-0.00558334	0.0649658
cg16023546	2	chr5	10582428	OpenSea	ANKRD33B	0.504052	0.0771296	0.524796	0.105695	-0.0207433	0.0574264
cg11119767	2	chr2	174024669	OpenSea	ZAK;ZAK	0.476433	0.0918329	0.489368	0.118352	-0.0129349	0.0682454
cg16149607	4	chr9	110918931	OpenSea	NA	0.445472	0.0936191	0.458421	0.108433	-0.0129489	0.0632471
cg20673721	2	chr17	25859382	OpenSea	KSR1	0.492032	0.093458	0.499285	0.113103	-0.00725326	0.074398
cg02735557	3	chr17	49119267	OpenSea	SPAG9;SPAG9;SPAG9;SPAG9	0.464712	0.0864363	0.471818	0.102705	-0.00710616	0.0679766
cg05600851	3	chr6	37224830	N_Shore	TMEM217;TMEM217;TMEM217;TMEM217;TMEM217;TBC1D22B;TBC1D22B	0.499351	0.096515	0.50349	0.125337	-0.00413872	0.0720979
cg14220104	2	chr11	18103045	OpenSea	SAAL1;SAAL1	0.475966	0.0722034	0.491285	0.0957689	-0.015319	0.0517472
cg24378952	3	chr16	4102852	OpenSea	ADCY9	0.496725	0.101942	0.501236	0.130322	-0.00451064	0.0827124
cg11845168	3	chr13	21457096	OpenSea	XPO4	0.453576	0.0851069	0.456016	0.103752	-0.00243974	0.0713688
cg18038155	2	chr8	104248436	OpenSea	NA	0.459936	0.102381	0.472829	0.123183	-0.0128936	0.0736317
cg20623690	3	chr1	116520317	S_Shore	LOC101928977;SLC22A15	0.444144	0.0985273	0.457939	0.127207	-0.0137953	0.0861404
cg26861460	2	chr22	44575455	OpenSea	PARVG;PARVG;PARVG;PARVG	0.483233	0.0777364	0.496221	0.100482	-0.0129882	0.0627335
cg14611767	2	chr9	134127575	OpenSea	NA	0.568417	0.0847343	0.578696	0.112268	-0.0102792	0.0733794
cg11952340	3	chr15	63814440	OpenSea	USP3	0.442459	0.0694803	0.455313	0.0924046	-0.0128538	0.0635948
cg23528247	3	chr3	99832772	OpenSea	C3orf26;FILIP1L;FILIP1L;C3orf26	0.446618	0.0912918	0.453949	0.116949	-0.00733039	0.073196
cg13581015	3	chr12	1769824	N_Shore	NA	0.496653	0.0881509	0.498171	0.110201	-0.0015187	0.0699377
cg08752726	2	chr21	36254259	OpenSea	RUNX1;RUNX1;RUNX1	0.473584	0.103542	0.47607	0.118347	-0.0024851	0.0808772
cg09046309	5	chr20	45947226	OpenSea	ZMYND8;LOC100131496;ZMYND8;ZMYND8	0.49302	0.104213	0.505627	0.12598	-0.0126075	0.0908139
cg15312943	2	chr11	17843855	OpenSea	SERGEF	0.486427	0.0822933	0.499949	0.106426	-0.013522	0.0739105
cg15652719	3	chr7	138803555	OpenSea	NA	0.508553	0.10216	0.521078	0.13087	-0.012525	0.0741747
cg17042723	3	chr2	171600960	OpenSea	LOC101926913	0.512682	0.119045	0.523074	0.146331	-0.0103915	0.0818638
cg02061820	2	chr3	152046751	OpenSea	MBNL1;MBNL1;MBNL1;MBNL1;MBNL1;MBNL1;MBNL1	0.475941	0.101152	0.4831	0.108491	-0.00715939	0.0744561
cg00044505	2	chr8	48649086	N_Shore	NA	0.462115	0.0807998	0.472301	0.095098	-0.0101855	0.0656847
cg16729467	2	chr3	14865571	OpenSea	FGD5	0.519856	0.0824164	0.535554	0.10201	-0.0156984	0.066694
cg20877250	2	chr5	179136518	OpenSea	CANX;CANX	0.482657	0.11842	0.491198	0.146159	-0.00854111	0.0792644
cg15574823	6	chr17	442460	OpenSea	VPS53;VPS53	0.483493	0.106413	0.50889	0.140891	-0.0253973	0.0935264
cg05170732	3	chr10	134170702	OpenSea	LRRC27;LRRC27;LRRC27	0.527318	0.0962695	0.545009	0.130707	-0.0176913	0.0786536
cg06161600	2	chr16	1393797	Island	BAIAP3	0.409831	0.118744	0.401195	0.106172	0.00863601	0.0681266
cg12997777	3	chr2	17042926	OpenSea	NA	0.480545	0.0862917	0.490368	0.115411	-0.00982263	0.074248
cg23777387	4	chr20	2065565	OpenSea	NA	0.4954	0.0986715	0.51202	0.130978	-0.0166199	0.0801611
cg24762231	2	chr12	54690793	OpenSea	NFE2;NFE2	0.477674	0.0911441	0.484756	0.108412	-0.00708149	0.0796872
cg08893036	2	chr15	89958944	N_Shore	NA	0.484531	0.0987134	0.490691	0.102331	-0.00615968	0.0574602
cg07052737	2	chr2	26224428	OpenSea	NA	0.510447	0.0790433	0.524301	0.0976041	-0.0138545	0.0680996
cg04965984	2	chr11	46691489	OpenSea	ATG13;ATG13;ATG13;ATG13;ATG13;ATG13	0.473319	0.0659667	0.480478	0.0814899	-0.00715928	0.0578862
cg04313565	2	chr16	17561865	OpenSea	XYLT1	0.449535	0.072209	0.460583	0.0931	-0.0110478	0.0700518
cg04191452	2	chr10	29528675	OpenSea	NA	0.527762	0.105993	0.538205	0.125985	-0.0104429	0.0640188
cg11429271	2	chr15	45722346	N_Shore	C15orf48;C15orf48	0.449863	0.100542	0.451614	0.0966404	-0.00175163	0.0851204
cg14632793	2	chr2	75374207	OpenSea	TACR1;TACR1	0.479802	0.0952853	0.48693	0.117737	-0.0071284	0.0722847
cg14994855	2	chr19	45070431	OpenSea	NA	0.487012	0.0832409	0.498229	0.111849	-0.0112172	0.0856013
cg19920602	3	chr2	101397446	OpenSea	NA	0.420972	0.0776491	0.42479	0.107032	-0.00381859	0.0664133
cg25499678	2	chr12	43092238	OpenSea	NA	0.476914	0.085434	0.486008	0.104742	-0.00909433	0.0661673
cg04869336	3	chr3	71259822	OpenSea	FOXP1;FOXP1;FOXP1;FOXP1;FOXP1;FOXP1;FOXP1	0.504419	0.105819	0.507772	0.130907	-0.00335284	0.0714989
cg16580038	2	chr21	38623464	OpenSea	DSCR3	0.489056	0.0963318	0.501412	0.127408	-0.0123567	0.0693636
cg10716258	2	chr9	73195793	OpenSea	TRPM3;TRPM3;TRPM3;TRPM3;TRPM3;TRPM3;TRPM3	0.446485	0.0892934	0.453325	0.112753	-0.00683948	0.0682845
cg09604569	2	chr2	232161891	OpenSea	ARMC9	0.457534	0.0692716	0.465837	0.0958528	-0.00830359	0.0756523
cg21962903	2	chr4	83151739	OpenSea	NA	0.493943	0.109032	0.486241	0.133535	0.00770218	0.0833688
cg11070989	2	chr6	113768503	OpenSea	NA	0.480547	0.113566	0.483377	0.124255	-0.00282979	0.0737021
cg26704043	2	chr6	5282702	OpenSea	FARS2	0.52004	0.0784119	0.519221	0.0982894	0.000818951	0.0663344
cg04567659	2	chr4	3389984	OpenSea	RGS12;RGS12;RGS12	0.401214	0.0766615	0.403273	0.0899573	-0.00205857	0.0620608
cg02455719	2	chr8	128403642	OpenSea	CASC21;CASC8	0.479084	0.0760121	0.488689	0.103539	-0.00960493	0.0655644
cg14997111	3	chr18	22040005	OpenSea	HRH4;HRH4;HRH4	0.495671	0.090459	0.515399	0.119165	-0.0197285	0.0731824
cg16032884	2	chr3	195106547	OpenSea	ACAP2	0.505082	0.0973644	0.521474	0.129864	-0.0163916	0.0708457
cg12540941	3	chr3	153938477	OpenSea	ARHGEF26;ARHGEF26;ARHGEF26	0.524954	0.113553	0.534413	0.136889	-0.00945875	0.0869948
cg25761791	8	chr19	3165800	S_Shelf	NA	0.456271	0.134227	0.475173	0.162461	-0.0189025	0.0961567
cg18206764	2	chr6	152283837	OpenSea	ESR1;ESR1;ESR1;ESR1;ESR1;ESR1	0.467157	0.0751172	0.449318	0.082268	0.0178386	0.0522954
cg23924737	2	chr17	55928753	S_Shore	MRPS23	0.454553	0.080636	0.46763	0.104802	-0.0130772	0.0650818
cg11557901	4	chr9	128022358	N_Shore	NA	0.539141	0.0985733	0.547091	0.129702	-0.00794984	0.0803468
cg10010004	3	chr16	67361225	OpenSea	KCTD19;LRRC36	0.468548	0.0540752	0.470821	0.0618302	-0.00227343	0.0828893
cg13405775	2	chr22	32599648	OpenSea	RFPL2;RFPL2;RFPL2	0.583077	0.103907	0.593043	0.103687	-0.00996598	0.0635418
cg07579732	4	chr12	883340	OpenSea	WNK1;WNK1;WNK1;WNK1	0.519324	0.115459	0.538879	0.129322	-0.0195553	0.0856109
cg13984928	2	chr17	3704574	OpenSea	ITGAE	0.542763	0.0932198	0.530516	0.132244	0.0122468	0.0749869
cg16834953	2	chr16	50748861	OpenSea	NOD2;NOD2	0.490427	0.0969613	0.503598	0.130713	-0.0131716	0.0813837
cg14533068	2	chr6	158507953	Island	SYNJ2	0.493851	0.0924652	0.511905	0.117202	-0.0180537	0.0639237
cg04425551	2	chr6	30297338	S_Shelf	TRIM39;TRIM39	0.483376	0.0707488	0.499447	0.100324	-0.0160706	0.0566882
cg04410886	2	chr2	36742484	OpenSea	CRIM1	0.503186	0.0898613	0.512432	0.109637	-0.00924574	0.0713087
cg16651537	3	chr19	51226536	N_Shore	CLEC11A	0.488735	0.113496	0.475984	0.11281	0.0127514	0.0703065
cg22062741	2	chr8	1897075	S_Shelf	ARHGEF10	0.482847	0.0795955	0.496462	0.101263	-0.0136149	0.0630037
cg01943053	3	chr1	208712340	OpenSea	NA	0.488877	0.0830341	0.503139	0.105407	-0.0142626	0.067704
cg15311201	2	chr14	65546647	OpenSea	MAX;MAX;MAX;MAX;MAX;MAX	0.624384	0.1043	0.629646	0.122732	-0.00526206	0.0626989
cg15935770	2	chr14	70160160	OpenSea	KIAA0247	0.466564	0.0668642	0.469995	0.100816	-0.0034316	0.0714264
cg05742928	4	chr16	17442446	OpenSea	XYLT1	0.436352	0.0914997	0.434448	0.117644	0.0019043	0.0743365
cg13679804	2	chr3	59734950	OpenSea	NA	0.501009	0.107944	0.520654	0.131492	-0.0196454	0.0742471
cg06623899	2	chr8	142161840	OpenSea	DENND3	0.496669	0.0750842	0.509007	0.0986982	-0.0123379	0.0600993
cg19421214	2	chr1	182097885	OpenSea	NA	0.493114	0.0833541	0.497528	0.114929	-0.004414	0.0751805
cg13576175	2	chr17	504991	OpenSea	VPS53;VPS53	0.454852	0.0795805	0.4641	0.0935472	-0.00924806	0.0612411
cg19133868	2	chr10	13717022	OpenSea	FRMD4A	0.492291	0.0769207	0.51147	0.101988	-0.0191788	0.0619861
cg12376028	3	chr11	36796339	OpenSea	NA	0.482649	0.0587432	0.500044	0.0870471	-0.0173946	0.0578207
cg07484151	2	chr11	72916863	OpenSea	NA	0.52303	0.111267	0.533083	0.127423	-0.0100528	0.071867
cg00680285	3	chr2	176326854	OpenSea	NA	0.465815	0.0921253	0.466846	0.117579	-0.00103086	0.0801096
cg15318916	2	chr19	58907296	N_Shore	RNF225	0.466829	0.077318	0.463006	0.0899456	0.00382329	0.0650845
cg22251773	2	chr10	104988200	OpenSea	NA	0.480811	0.0702564	0.494009	0.0924406	-0.013198	0.0591172
cg07120858	2	chr18	5463618	OpenSea	EPB41L3;EPB41L3;EPB41L3;EPB41L3	0.503393	0.0909268	0.518603	0.120393	-0.0152094	0.0651212
cg01343146	3	chr14	61956883	OpenSea	PRKCH	0.492923	0.0995491	0.494908	0.122575	-0.00198571	0.0785667
cg13835576	16	chr8	11407354	OpenSea	BLK	0.727991	0.287512	0.738196	0.283247	-0.0102047	0.421111
cg03249630	4	chr10	90611782	OpenSea	ANKRD22	0.496488	0.10854	0.507476	0.129324	-0.010988	0.0864558
cg01763719	3	chr2	239463774	OpenSea	NA	0.508487	0.103657	0.521561	0.121261	-0.0130737	0.0786959
cg02664515	3	chr15	51850888	OpenSea	DMXL2;DMXL2;DMXL2	0.472156	0.113304	0.487968	0.136204	-0.0158126	0.0831278
cg13671730	6	chr17	18836108	OpenSea	NA	0.495021	0.121471	0.499978	0.125259	-0.00495721	0.165973
cg26815454	2	chr22	40296767	OpenSea	GRAP2	0.466606	0.036436	0.464221	0.0509072	0.00238448	0.0499673
cg06001524	4	chr17	9264709	OpenSea	STX8	0.506482	0.089354	0.523192	0.12081	-0.0167098	0.0785519
cg01473676	2	chr2	97449284	OpenSea	CNNM4	0.487856	0.0785101	0.503935	0.101885	-0.0160794	0.0681241
cg06317209	3	chr12	58210878	OpenSea	AVIL	0.467713	0.0874011	0.477613	0.120801	-0.00990007	0.0755242
cg07495089	2	chr11	103933128	OpenSea	PDGFD;PDGFD	0.489592	0.0886824	0.503403	0.114641	-0.0138114	0.0588946
cg26783127	3	chr17	79128918	N_Shelf	AATK	0.511611	0.111148	0.507951	0.133543	0.00366058	0.0845306
cg13246573	2	chrX	73471464	OpenSea	FTX	0.480938	0.0930882	0.476397	0.102923	0.00454089	0.0698536
cg00121045	6	chr16	1416053	S_Shore	UNKL	0.551238	0.130275	0.564348	0.145028	-0.0131095	0.104951
cg03506099	4	chr14	65099398	OpenSea	NA	0.522549	0.0933814	0.531516	0.121727	-0.00896737	0.0806747
cg11123744	4	chr5	1201479	Island	SLC6A19	0.480565	0.122581	0.486771	0.106952	-0.00620522	0.0859521
cg06536039	2	chr19	35465641	OpenSea	NA	0.524713	0.0961623	0.532685	0.113581	-0.00797239	0.067058
cg02114922	2	chr9	93959671	S_Shelf	NA	0.425234	0.0937915	0.444189	0.118284	-0.0189544	0.0739905
cg15421041	2	chr7	72856835	OpenSea	BAZ1B	0.494361	0.0713387	0.507795	0.0964698	-0.0134339	0.06164
cg09452568	2	chr5	54275198	OpenSea	ESM1;ESM1	0.502647	0.0990734	0.504958	0.123486	-0.00231032	0.0813111
cg07936975	2	chr2	17656761	OpenSea	NA	0.478992	0.0925099	0.480644	0.100103	-0.00165193	0.0762031
cg05008701	2	chr12	10320507	OpenSea	OLR1;OLR1;OLR1	0.470707	0.0975269	0.47857	0.114	-0.00786322	0.0669654
cg00109653	3	chr4	15080890	OpenSea	LOC101929095	0.524411	0.0775641	0.540296	0.103139	-0.015885	0.0655166
cg23965230	3	chr10	43468702	OpenSea	NA	0.487999	0.10954	0.491934	0.13579	-0.00393499	0.0802826
cg17251968	2	chr16	89300741	S_Shore	NA	0.516348	0.0832245	0.526156	0.118297	-0.00980807	0.069807
cg14572478	2	chr3	159726919	OpenSea	IL12A-AS1	0.450388	0.0986788	0.443463	0.111994	0.00692422	0.0707409
cg09818739	4	chr16	19133370	OpenSea	NA	0.469103	0.10585	0.486942	0.127072	-0.0178386	0.0793924
cg17723491	2	chr15	80244933	OpenSea	NA	0.493168	0.0977117	0.503577	0.119699	-0.0104084	0.0628725
cg11759930	2	chr6	159541084	OpenSea	NA	0.482863	0.0893167	0.499639	0.120278	-0.0167753	0.0649359
cg01036371	2	chr9	97629727	OpenSea	C9orf3;C9orf3;C9orf3	0.487354	0.07655	0.496477	0.0946525	-0.00912286	0.0621716
cg13240333	2	chr8	77528456	OpenSea	ZFHX4-AS1	0.488376	0.0716045	0.490148	0.0746709	-0.00177134	0.0635631
cg13734833	4	chr11	68779817	S_Shore	MRGPRF;MRGPRF	0.466854	0.102469	0.464091	0.0834466	0.0027636	0.0915258
cg05515347	3	chr18	51783485	OpenSea	NA	0.478074	0.117015	0.496842	0.131259	-0.0187679	0.0877847
cg02368812	3	chr6	3019900	OpenSea	NQO2	0.537968	0.0891404	0.556231	0.118199	-0.0182632	0.0659111
cg26438215	2	chr6	166774694	OpenSea	NA	0.515467	0.094119	0.524051	0.124321	-0.00858358	0.0650217
cg09535443	3	chr11	112193244	OpenSea	LOC283140	0.491367	0.0808678	0.505346	0.108224	-0.0139795	0.0665007
cg03204608	2	chr19	16427233	OpenSea	NA	0.48171	0.0886969	0.493987	0.112343	-0.0122766	0.0675019
cg00278392	2	chr6	16802505	OpenSea	NA	0.488334	0.086182	0.496302	0.112249	-0.00796727	0.0801643
cg27663181	2	chr1	112032495	OpenSea	TMIGD3;TMIGD3;TMIGD3	0.458157	0.0863806	0.451356	0.107186	0.00680089	0.0700283
cg05755408	2	chr8	27157515	OpenSea	TRIM35	0.500969	0.0959412	0.512148	0.119475	-0.0111783	0.0676188
cg27182230	24	chr16	72882824	OpenSea	ZFHX3;ZFHX3	0.206205	0.176953	0.240779	0.197066	-0.0345737	0.273926
cg21607172	2	chr1	207082479	N_Shore	FAIM3;FAIM3;FAIM3	0.411724	0.0646686	0.412262	0.0732591	-0.000537624	0.0565598
cg11254053	3	chr1	33497125	OpenSea	AK2;AK2	0.515689	0.0925926	0.523584	0.124014	-0.00789462	0.0743014
cg02052762	3	chr17	4090525	OpenSea	ANKFY1	0.503351	0.0932512	0.51719	0.125386	-0.0138389	0.0763111
cg12350196	2	chr3	121951185	S_Shore	CASR	0.460557	0.0826145	0.461855	0.0880958	-0.00129741	0.0629071
cg10056026	2	chr10	60038269	OpenSea	CISD1	0.523352	0.112881	0.525076	0.141184	-0.00172362	0.0735715
cg09791746	3	chr19	1510494	Island	ADAMTSL5	0.370511	0.117423	0.367305	0.122753	0.00320672	0.0785004
cg25179758	4	chr13	36918614	N_Shore	SPG20;SPG20;SPG20;SPG20	0.487357	0.120551	0.502377	0.138964	-0.0150193	0.0780149
cg14696728	3	chr3	188149653	OpenSea	LPP;LPP;LPP	0.508945	0.102536	0.51371	0.144663	-0.00476523	0.0830938
cg03967798	3	chr4	145268453	OpenSea	NA	0.488883	0.0862961	0.493783	0.106746	-0.00489935	0.0775114
cg21432462	2	chr13	114263737	S_Shelf	TFDP1;TFDP1	0.50583	0.083907	0.518689	0.108843	-0.0128589	0.0600606
cg16361373	3	chr16	4102941	OpenSea	ADCY9	0.509388	0.0909057	0.519092	0.111206	-0.00970367	0.0742816
cg18480071	3	chr13	99964811	OpenSea	UBAC2;UBAC2;UBAC2;MIR548AN	0.429452	0.0871165	0.437883	0.111394	-0.00843154	0.0782025
cg11163763	2	chr2	146450732	OpenSea	NA	0.461358	0.0951408	0.475121	0.114236	-0.0137626	0.0722658
cg19069769	2	chr3	15341899	OpenSea	SH3BP5;SH3BP5	0.470735	0.0782334	0.480975	0.0918469	-0.0102401	0.0619428
cg10933827	3	chr7	92348349	OpenSea	CDK6;CDK6	0.495562	0.0930587	0.497939	0.11157	-0.00237678	0.0755362
cg18325054	3	chr19	3521333	OpenSea	FZR1	0.518066	0.0988992	0.504716	0.109739	0.0133497	0.0835278
cg02793750	2	chr7	92643975	OpenSea	NA	0.458622	0.0674044	0.462249	0.078942	-0.0036269	0.0702643
cg10355022	3	chr5	90442217	OpenSea	ADGRV1;ADGRV1	0.523446	0.0943048	0.545756	0.129953	-0.0223103	0.0825113
cg07885136	2	chr12	124718939	OpenSea	ZNF664-FAM101A	0.507885	0.0895703	0.503842	0.106572	0.0040434	0.0730108
cg09647122	2	chr8	90900476	OpenSea	NA	0.428996	0.10413	0.434824	0.117282	-0.00582807	0.0815006
cg09884706	2	chr11	9515193	OpenSea	ZNF143;ZNF143;ZNF143	0.462387	0.107864	0.458812	0.130168	0.00357446	0.0878998
cg20338956	2	chr13	48736138	OpenSea	NA	0.451432	0.0911992	0.452003	0.108962	-0.000570994	0.0749453
cg09993145	6	chr1	25291905	OpenSea	RUNX3	0.371442	0.103787	0.353084	0.120167	0.0183578	0.0996615
cg17109053	2	chr2	223709146	OpenSea	NA	0.422957	0.0846195	0.43123	0.109925	-0.00827376	0.0733595
cg06127601	2	chr5	6607399	OpenSea	NSUN2;NSUN2;NSUN2	0.530836	0.0923765	0.542483	0.115803	-0.0116467	0.0737312
cg02860186	3	chr21	39876250	OpenSea	ERG;ERG;ERG;ERG;ERG;ERG;ERG	0.446465	0.0885927	0.463002	0.110387	-0.0165369	0.0748233
cg27008106	2	chr11	92818607	OpenSea	NA	0.48398	0.0784787	0.490408	0.105835	-0.00642838	0.0638793
cg06769150	2	chr14	77542763	OpenSea	LOC102724190	0.491618	0.077437	0.499902	0.0816102	-0.00828361	0.059979
cg05631182	2	chr7	26318375	OpenSea	NA	0.496528	0.0878442	0.50226	0.113326	-0.00573188	0.0748491
cg24857086	3	chr13	29042431	OpenSea	FLT1;FLT1;FLT1;FLT1	0.486735	0.0992756	0.500122	0.11904	-0.0133867	0.0826199
cg20537531	2	chr15	39689402	OpenSea	NA	0.47475	0.103606	0.482922	0.117401	-0.00817203	0.0737311
cg00060800	2	chr5	141600994	OpenSea	NA	0.47466	0.072157	0.484698	0.095473	-0.0100379	0.0692573
cg09599062	4	chr3	141995701	OpenSea	NA	0.471055	0.102192	0.475581	0.130904	-0.00452583	0.0769889
cg05549304	2	chr18	13222421	S_Shelf	LDLRAD4	0.460385	0.082652	0.462019	0.0969089	-0.00163428	0.0634229
cg01699158	4	chr5	150396297	N_Shelf	NA	0.507283	0.0868612	0.518281	0.115243	-0.0109972	0.0831608
cg03577479	3	chr5	72131020	OpenSea	TNPO1	0.516552	0.0944857	0.519185	0.123976	-0.00263375	0.0709853
cg12626821	2	chr8	117457806	OpenSea	NA	0.458089	0.0983869	0.463679	0.116053	-0.00559008	0.072911
cg18892778	2	chr7	151503515	OpenSea	PRKAG2;PRKAG2	0.457713	0.0798617	0.475529	0.103739	-0.0178162	0.0742038
cg21328082	4	chr6	41254471	OpenSea	TREM1	0.499665	0.0830174	0.516389	0.11204	-0.0167243	0.0840309
cg01809361	3	chr2	28823246	OpenSea	PLB1;PLB1	0.495762	0.106835	0.497142	0.114394	-0.00137972	0.078769
cg01797169	2	chr12	107711489	N_Shore	BTBD11	0.507264	0.0566705	0.517086	0.0776874	-0.00982207	0.0481585
cg04035088	3	chr3	73026486	OpenSea	NA	0.496849	0.108326	0.51641	0.130098	-0.0195608	0.0787432
cg16669623	3	chrX	23844698	OpenSea	NA	0.378253	0.105138	0.391042	0.0965517	-0.0127891	0.0602156
cg05844117	2	chr7	151170083	OpenSea	RHEB	0.492163	0.063797	0.504782	0.0876364	-0.0126195	0.0599316
cg13084292	2	chr2	109200857	OpenSea	LIMS1	0.519287	0.0936379	0.523584	0.0905214	-0.00429654	0.053972
cg25807462	2	chr9	7844737	OpenSea	NA	0.488131	0.0759236	0.505358	0.119083	-0.0172268	0.0711434
cg07055315	2	chr2	32490835	OpenSea	NLRC4	0.481717	0.0881688	0.48386	0.111006	-0.00214288	0.0720173
cg09051789	3	chr7	97755633	OpenSea	LMTK2	0.477421	0.100971	0.489153	0.13769	-0.0117316	0.083981
cg15450349	4	chr8	42269042	S_Shore	NA	0.450874	0.0850325	0.444614	0.091723	0.00626014	0.122253
cg23139521	2	chr10	6438906	OpenSea	NA	0.488255	0.106163	0.507053	0.119832	-0.0187984	0.072646
cg20940424	2	chr7	151620888	OpenSea	NA	0.472214	0.0970373	0.483096	0.120476	-0.010882	0.0657859
cg21469314	2	chr6	13582059	OpenSea	SIRT5;SIRT5;SIRT5;SIRT5	0.442875	0.105404	0.4537	0.122395	-0.0108243	0.0746474
cg11118978	2	chr13	114271042	OpenSea	TFDP1;TFDP1	0.506569	0.101713	0.520347	0.122529	-0.013778	0.0697714
cg08507334	2	chr13	80354114	OpenSea	NA	0.476699	0.0891696	0.493178	0.113278	-0.016479	0.0720118
cg06032386	3	chr10	75926796	OpenSea	ADK;ADK	0.44869	0.103926	0.462794	0.128494	-0.0141035	0.0757562
cg09957492	2	chr3	153009135	OpenSea	NA	0.439335	0.0882926	0.445502	0.103247	-0.00616636	0.0698311
cg15458313	4	chr6	24490221	OpenSea	GPLD1	0.501463	0.10946	0.511207	0.130004	-0.00974389	0.0835538
cg17586302	3	chr6	144013969	OpenSea	PHACTR2;PHACTR2;PHACTR2;PHACTR2	0.542814	0.0927358	0.546244	0.105529	-0.00343077	0.0830107
cg10721220	2	chr8	29743492	OpenSea	NA	0.409895	0.088226	0.418445	0.0961148	-0.0085497	0.065048
cg11639815	4	chr8	37379119	OpenSea	NA	0.448734	0.0874431	0.453153	0.111065	-0.00441968	0.097935
cg01474011	2	chr2	225435131	OpenSea	CUL3	0.50832	0.0969156	0.523832	0.118708	-0.0155124	0.0694441
cg18772071	2	chr4	89618324	OpenSea	NAP1L5;HERC3;NAP1L5	0.438905	0.0554781	0.44522	0.0483232	-0.00631506	0.0820635
cg05670158	2	chr2	69981407	OpenSea	ANXA4	0.509404	0.115688	0.513257	0.129546	-0.00385304	0.071599
cg14178895	4	chr6	11778902	OpenSea	C6orf105;C6orf105	0.491932	0.0700886	0.516519	0.108613	-0.0245872	0.0899877
cg07952576	2	chr3	152215571	OpenSea	NA	0.514997	0.100852	0.523185	0.125546	-0.00818794	0.07212
cg04342202	2	chr7	1961968	OpenSea	MAD1L1;MAD1L1;MAD1L1	0.488385	0.0887765	0.474417	0.0885993	0.0139685	0.06097
cg14903612	3	chr10	80811883	OpenSea	LOC283050;LOC283050;LOC283050	0.394807	0.0672675	0.400452	0.0687639	-0.00564452	0.0793509
cg21820712	2	chr8	62526276	OpenSea	ASPH;ASPH	0.463301	0.0803431	0.477374	0.0887513	-0.0140737	0.0570156
cg13213011	2	chr10	25367765	OpenSea	NA	0.49087	0.0897966	0.498569	0.107086	-0.00769836	0.0837679
cg03636618	2	chr14	64228585	OpenSea	NA	0.502326	0.0865163	0.521165	0.111697	-0.018839	0.0656018
cg20612299	2	chr8	131308633	OpenSea	ASAP1IT1;ASAP1	0.437554	0.0744067	0.449275	0.0862246	-0.0117217	0.0684372
cg27285860	2	chr8	38024119	OpenSea	LSM1;LSM1;LSM1	0.520656	0.104399	0.528086	0.125762	-0.00742952	0.0759777
cg25184243	2	chrX	65269966	OpenSea	NA	0.477868	0.0776223	0.477876	0.0995211	-7.04481e-06	0.0742603
cg17642736	5	chr2	170039085	OpenSea	LRP2	0.531218	0.11365	0.552001	0.13458	-0.0207828	0.0770556
cg11083848	3	chr14	76371681	OpenSea	TTLL5	0.462955	0.0987762	0.486506	0.109807	-0.0235503	0.078569
cg01718139	2	chr19	54566838	OpenSea	VSTM1	0.500692	0.0883971	0.513751	0.106382	-0.0130592	0.0673849
cg23620032	4	chr5	71647276	OpenSea	PTCD2;PTCD2;PTCD2;PTCD2	0.527641	0.116826	0.541358	0.144476	-0.0137163	0.0876207
cg05941378	2	chr15	64456365	S_Shore	PPIB	0.524338	0.115756	0.524489	0.137159	-0.00015147	0.0666204
cg08425796	2	chr22	50981121	N_Shore	NA	0.43384	0.114737	0.463746	0.13527	-0.0299065	0.0794356
cg26390455	3	chr2	37422644	N_Shore	CEBPZOS;CEBPZOS	0.558465	0.0952544	0.569464	0.120909	-0.0109992	0.0720019
cg05500575	2	chr5	2537834	OpenSea	NA	0.479671	0.0593112	0.480445	0.0549693	-0.000773644	0.0497171
cg15126021	2	chr5	1672851	OpenSea	NA	0.473547	0.0501005	0.467474	0.0511216	0.00607358	0.0677375
cg06021611	2	chr8	37967201	S_Shelf	ASH2L;ASH2L;ASH2L;ASH2L	0.534289	0.0944414	0.542165	0.118334	-0.00787671	0.0701818
cg25159832	2	chr1	179297012	OpenSea	SOAT1;SOAT1;SOAT1;SOAT1	0.50372	0.10652	0.512013	0.126073	-0.00829282	0.0785014
cg05193189	4	chr12	133241537	OpenSea	POLE	0.539547	0.100743	0.552827	0.132269	-0.0132799	0.0785344
cg26298914	2	chr14	68798365	OpenSea	RAD51L1;RAD51L1;RAD51L1	0.508973	0.107269	0.513537	0.130193	-0.00456414	0.0738288
cg13049483	4	chr18	9712461	S_Shelf	RAB31	0.505935	0.0884146	0.520564	0.103014	-0.0146285	0.0831349
cg05660634	2	chr15	38965109	OpenSea	NA	0.408684	0.0698738	0.401138	0.0817158	0.00754531	0.0541041
cg06223856	2	chr1	36272405	N_Shore	AGO4	0.480721	0.0967114	0.494173	0.108903	-0.0134527	0.0683906
cg14437551	3	chr6	31539986	OpenSea	LTA;LTA;LTA	0.352693	0.110618	0.334275	0.130533	0.0184179	0.0865622
cg02819521	3	chr22	45619409	OpenSea	KIAA0930	0.463762	0.0998619	0.46043	0.111478	0.00333249	0.0779907
cg25394179	2	chr12	8210810	OpenSea	NA	0.477913	0.0914317	0.487053	0.104985	-0.00914005	0.0662505
cg07261996	3	chr11	27473924	OpenSea	LGR4	0.495975	0.0988328	0.507507	0.12347	-0.0115325	0.0703118
cg23318800	3	chr1	150656569	OpenSea	GOLPH3L	0.458457	0.0613288	0.460992	0.0740774	-0.0025351	0.0613765
cg04118119	3	chr13	47371987	S_Shore	ESD	0.478343	0.0836443	0.492372	0.107918	-0.0140294	0.0704905
cg15982099	3	chr11	47399813	Island	SPI1;SPI1	0.458149	0.0951318	0.469517	0.120615	-0.0113682	0.0871107
cg07114727	2	chr10	89864142	OpenSea	NA	0.564101	0.0983262	0.569715	0.111746	-0.00561491	0.0648536
cg15700931	2	chr20	5928091	N_Shelf	TRMT6;TRMT6	0.4971	0.101711	0.508113	0.121039	-0.0110131	0.0670546
cg13596487	3	chr4	108929991	OpenSea	HADH;HADH	0.562261	0.129789	0.573961	0.144742	-0.0117	0.0747168
cg24152845	3	chr15	25414763	OpenSea	SNORD115-1	0.547572	0.0696136	0.545242	0.0580493	0.0023298	0.0861594
cg02155838	2	chrX	135067201	N_Shore	SLC9A6;SLC9A6	0.354807	0.180374	0.348706	0.167518	0.00610078	0.0680696
cg03885684	6	chr2	120770471	Island	EPB41L5	0.42136	0.138014	0.424775	0.138133	-0.00341505	0.175698
cg07162704	2	chr6	91113687	OpenSea	NA	0.519858	0.0834497	0.53709	0.116669	-0.0172317	0.0695459
cg02806156	3	chr12	89728752	OpenSea	NA	0.498516	0.102073	0.503226	0.131262	-0.00471063	0.075408
cg15928459	4	chr7	148817871	OpenSea	ZNF425	0.506575	0.1102	0.526149	0.128654	-0.0195743	0.0747602
cg21201401	5	chr20	62367884	N_Shore	LIME1	0.433552	0.102661	0.423976	0.120454	0.00957627	0.0877995
cg11715789	4	chr5	179036461	OpenSea	RUFY1;RUFY1;RUFY1	0.521013	0.0864535	0.543303	0.106971	-0.0222894	0.092836
cg26552158	2	chr6	46096318	N_Shore	ENPP4	0.518859	0.0879299	0.527569	0.117524	-0.00871027	0.0692197
cg01440888	3	chr16	54169984	OpenSea	NA	0.488509	0.0965933	0.497085	0.127232	-0.00857587	0.0879745
cg03346852	2	chr11	3744503	OpenSea	NUP98;NUP98;NUP98;NUP98	0.499839	0.119241	0.508612	0.135356	-0.00877373	0.0687877
cg13828018	2	chr2	17941268	OpenSea	GEN1;GEN1	0.50339	0.0989289	0.516045	0.126636	-0.0126544	0.0663283
cg02399371	2	chr17	79306875	OpenSea	NA	0.489812	0.0515248	0.48433	0.0498937	0.00548155	0.0679492
cg11902347	3	chr17	3706841	OpenSea	NA	0.580375	0.115841	0.58578	0.12707	-0.00540525	0.0815977
cg07694984	3	chr7	137621009	OpenSea	CREB3L2;CREB3L2	0.484935	0.0961345	0.502401	0.119867	-0.0174651	0.0712447
cg27658459	2	chr1	180129682	OpenSea	QSOX1;QSOX1	0.523251	0.105058	0.527408	0.12998	-0.00415701	0.0741687
cg21697512	3	chr1	208081541	N_Shelf	CD34;CD34	0.509418	0.0837958	0.514082	0.108756	-0.00466395	0.0730945
cg00789535	4	chr5	32539013	OpenSea	NA	0.511016	0.112905	0.521734	0.147187	-0.010718	0.0875771
cg11745838	4	chr1	224007693	OpenSea	TP53BP2;TP53BP2	0.486375	0.0961627	0.506799	0.126397	-0.0204244	0.0726634
cg18499684	2	chr5	17186040	OpenSea	LOC285696	0.489374	0.0825581	0.501898	0.109215	-0.0125235	0.0697684
cg13876590	3	chr11	123345118	OpenSea	NA	0.509368	0.0838976	0.525584	0.101546	-0.016216	0.0721472
cg02150868	2	chr5	150637881	OpenSea	GM2A;GM2A	0.49781	0.0748853	0.511227	0.105305	-0.0134172	0.059693
cg08130265	2	chr15	77519170	OpenSea	C15orf5;SGK269	0.473412	0.0684673	0.480845	0.0806071	-0.00743359	0.0637591
cg06363243	3	chr16	1630430	OpenSea	IFT140	0.538943	0.0863342	0.555019	0.107753	-0.0160763	0.0814012
cg06697175	4	chr11	110047230	OpenSea	NA	0.436626	0.0755826	0.430362	0.0711887	0.00626372	0.0901648
cg00173820	7	chr4	105978652	OpenSea	NA	0.515093	0.109925	0.521501	0.138121	-0.00640784	0.0861088
cg18240967	3	chr14	98011083	OpenSea	LOC101929241	0.495287	0.100895	0.508	0.109437	-0.0127129	0.0764405
cg08304158	3	chr9	7844790	OpenSea	NA	0.517103	0.0729734	0.535486	0.10775	-0.0183832	0.0722723
cg19114613	2	chr21	38381274	S_Shore	RIPPLY3	0.608554	0.144991	0.608769	0.13742	-0.000215217	0.0566614
cg21556598	2	chr5	149702925	OpenSea	NA	0.491034	0.0804211	0.499947	0.11347	-0.00891324	0.0646946
cg01593345	3	chr12	12932730	OpenSea	APOLD1	0.409824	0.0977514	0.418087	0.117195	-0.00826275	0.0843831
cg08376705	2	chr16	31180333	OpenSea	NA	0.500602	0.0745685	0.519607	0.0993106	-0.019005	0.0604832
cg10935086	3	chr2	152382501	OpenSea	NEB;NEB;NEB;NEB	0.396796	0.0911071	0.40678	0.102323	-0.00998408	0.0728983
cg23240927	3	chr11	1320497	S_Shelf	TOLLIP	0.43097	0.0909581	0.433932	0.102617	-0.0029619	0.0845365
cg21010928	3	chr11	44659065	OpenSea	NA	0.47742	0.096709	0.488048	0.112607	-0.010628	0.0738192
cg25320328	2	chr1	92953037	S_Shore	GFI1;GFI1	0.46657	0.0700889	0.478834	0.0983982	-0.0122644	0.0713646
cg25156952	2	chr7	23721400	S_Shore	FAM221A;FAM221A;FAM221A;FAM221A	0.486822	0.0831301	0.495888	0.113907	-0.00906631	0.0665415
cg06407729	2	chr11	47998575	N_Shelf	NA	0.511988	0.062307	0.522417	0.0879897	-0.0104285	0.0604228
cg05138023	3	chr4	130505273	OpenSea	NA	0.503387	0.0888116	0.522437	0.114452	-0.0190493	0.0744082
cg07656520	2	chr18	9658170	OpenSea	NA	0.49634	0.0742796	0.509811	0.11236	-0.0134712	0.0660796
cg10636246	3	chr1	159046973	OpenSea	AIM2	0.502506	0.115588	0.517481	0.13406	-0.0149759	0.0729523
cg24257831	4	chr8	121805543	OpenSea	SNTB1	0.542019	0.0949102	0.550318	0.121323	-0.008299	0.0853531
cg05076975	2	chr1	186580536	OpenSea	NA	0.515117	0.0794608	0.525339	0.1001	-0.0102218	0.055988
cg09888840	2	chr11	57252371	S_Shore	SLC43A1	0.43451	0.0852844	0.42888	0.0990294	0.00563045	0.0669149
cg15248035	2	chr9	36169949	S_Shelf	CCIN	0.493665	0.0877314	0.494499	0.115004	-0.000834046	0.0714342
cg10239163	2	chr2	25527366	OpenSea	DNMT3A;DNMT3A;DNMT3A	0.523676	0.0743348	0.523688	0.0970135	-1.20399e-05	0.0694319
cg26725604	3	chr18	24269627	OpenSea	PCAT18	0.54486	0.107064	0.551502	0.138284	-0.00664127	0.0832219
cg08946644	4	chr6	111855700	OpenSea	TRAF3IP2-AS1;TRAF3IP2-AS1;TRAF3IP2-AS1	0.473211	0.0992578	0.469817	0.114549	0.00339327	0.0850474
cg02088996	4	chr7	41817771	OpenSea	LOC285954	0.530982	0.0842592	0.547477	0.105926	-0.0164951	0.0864608
cg21241477	4	chr9	136223965	Island	SURF1;SURF2	0.444655	0.0812612	0.439587	0.0900957	0.00506847	0.0714064
cg13468144	2	chr17	4081428	OpenSea	ANKFY1	0.575091	0.111877	0.593236	0.140044	-0.0181453	0.0727332
cg05043345	5	chr18	74123158	OpenSea	ZNF516	0.473531	0.103246	0.489245	0.133587	-0.0157142	0.084086
cg23598140	3	chr10	23721877	OpenSea	NA	0.524456	0.111349	0.535245	0.132428	-0.0107889	0.0833389
cg13329183	3	chr5	151132702	OpenSea	ATOX1	0.535489	0.0863318	0.547713	0.115682	-0.0122241	0.0742665
cg16338403	2	chr3	18022200	OpenSea	LOC339862	0.508937	0.0968585	0.527616	0.124304	-0.0186785	0.0862968
cg17464939	2	chr5	153429449	OpenSea	MFAP3;MFAP3;MFAP3	0.557846	0.0972536	0.561702	0.120726	-0.00385602	0.0758922
cg00797407	2	chr20	23113340	OpenSea	LINC00656	0.491514	0.0662212	0.50183	0.0852119	-0.010316	0.05101
cg23854572	3	chr10	64874001	OpenSea	NA	0.550028	0.10744	0.561024	0.116486	-0.0109952	0.0702057
cg02078230	3	chr9	123200480	OpenSea	CDK5RAP2;CDK5RAP2;CDK5RAP2;CDK5RAP2;CDK5RAP2;CDK5RAP2;CDK5RAP2;CDK5RAP2	0.514283	0.0990437	0.535326	0.12548	-0.0210434	0.0722692
cg26323129	3	chr1	235112874	OpenSea	NA	0.487164	0.0848082	0.493271	0.118624	-0.0061071	0.0771579
cg18148870	4	chr14	64933964	S_Shore	AKAP5;ZBTB25	0.537012	0.111203	0.546937	0.133223	-0.00992454	0.090696
cg08539965	3	chr1	21396338	OpenSea	EIF4G3	0.522718	0.109524	0.530939	0.133199	-0.0082209	0.0806996
cg23501051	2	chr11	19736912	S_Shore	LOC100126784;NAV2;NAV2;NAV2	0.451654	0.0737635	0.442127	0.0734489	0.00952751	0.0559183
cg14066163	2	chr17	17311866	OpenSea	NA	0.541133	0.103695	0.549537	0.118516	-0.00840372	0.0614329
cg26771391	2	chr6	12208704	OpenSea	NA	0.510245	0.0809264	0.525228	0.102014	-0.0149835	0.0611067
cg06470568	2	chr12	124830716	S_Shore	NCOR2;NCOR2;NCOR2	0.518902	0.0833346	0.531447	0.0944616	-0.0125447	0.0576463
cg26065310	3	chr9	139812238	OpenSea	TRAF2	0.588165	0.107312	0.585041	0.12958	0.0031242	0.0794956
cg13285181	4	chr6	144294137	OpenSea	PLAGL1;PLAGL1;PLAGL1;PLAGL1;PLAGL1;PLAGL1;PLAGL1;PLAGL1;PLAGL1;PLAGL1;PLAGL1;PLAGL1;PLAGL1;PLAGL1;PLAGL1;PLAGL1;PLAGL1;PLAGL1;PLAGL1;PLAGL1;PLAGL1	0.527388	0.0985428	0.537837	0.117851	-0.0104489	0.0767906
cg22941668	4	chr5	148810180	OpenSea	MIR145;LOC728264	0.500691	0.0908986	0.522157	0.0998154	-0.0214659	0.0757343
cg01155092	2	chr17	53810494	OpenSea	TMEM100	0.530583	0.096835	0.544756	0.125304	-0.0141725	0.0859912
cg16535257	2	chr1	752696	OpenSea	FAM87B	0.507656	0.103894	0.511083	0.128007	-0.00342669	0.0769325
cg07412002	3	chr6	75982956	OpenSea	TMEM30A;TMEM30A	0.550567	0.104559	0.556564	0.128796	-0.00599666	0.0740352
cg16534503	3	chr3	172194432	OpenSea	NA	0.476137	0.101085	0.495443	0.113876	-0.0193056	0.0740921
cg02015034	4	chr4	15915358	OpenSea	NA	0.540139	0.100388	0.537838	0.127798	0.00230099	0.0821419
cg16778230	4	chr14	44639523	OpenSea	NA	0.548596	0.106969	0.548925	0.12744	-0.00032858	0.0915168
cg15292507	2	chr6	4362795	OpenSea	NA	0.458927	0.0736565	0.470882	0.10595	-0.011955	0.066923
cg11523698	4	chr2	68362640	OpenSea	WDR92;WDR92;WDR92	0.507246	0.102292	0.513197	0.123641	-0.00595042	0.0835971
cg01976035	2	chr2	197848776	OpenSea	NA	0.471429	0.109154	0.478217	0.127572	-0.00678819	0.0715945
cg08860835	2	chr7	50323153	OpenSea	NA	0.467083	0.0975006	0.477746	0.109651	-0.010663	0.0778327
cg03454480	2	chr10	11879646	OpenSea	PROSER2	0.477454	0.0902354	0.486223	0.114776	-0.00876878	0.0693415
cg03128303	2	chr20	34229823	OpenSea	CPNE1;CPNE1;CPNE1;CPNE1;CPNE1;CPNE1;CPNE1	0.503706	0.0931851	0.521181	0.122643	-0.0174752	0.0700515
cg17500342	2	chr14	77382482	OpenSea	NA	0.52312	0.0889055	0.537469	0.113057	-0.0143486	0.0763575
cg01887834	4	chr11	94336029	OpenSea	PIWIL4	0.519573	0.0983725	0.515862	0.127007	0.00371075	0.0854411
cg17723958	6	chr12	124429295	OpenSea	CCDC92	0.452183	0.12934	0.461461	0.16069	-0.00927807	0.113605
cg13628566	4	chr6	37927078	OpenSea	ZFAND3	0.527056	0.0803795	0.537651	0.120134	-0.0105959	0.0905903
cg03601962	3	chr2	75102263	OpenSea	HK2	0.532188	0.105031	0.530092	0.127687	0.00209577	0.0773585
cg24390961	3	chr4	79567131	OpenSea	LINC01094;LINC01094;LINC01094;LINC01094;LINC01094;LINC01094	0.453049	0.107115	0.461738	0.121393	-0.00868942	0.0866647
cg18820942	3	chr11	70066469	OpenSea	NA	0.526453	0.104582	0.534585	0.125945	-0.00813162	0.0768571
cg01328348	4	chr1	160839299	OpenSea	NA	0.50786	0.0910183	0.532106	0.12013	-0.0242469	0.0679455
cg15848824	4	chr6	138053459	OpenSea	LOC100507406;LOC100507406	0.483216	0.0915214	0.487497	0.120322	-0.00428069	0.076704
cg14102437	3	chr2	33359688	OpenSea	LTBP1;LTBP1;LTBP1;LTBP1;LTBP1;LTBP1;LTBP1;LTBP1;LTBP1	0.495637	0.0927052	0.509554	0.12238	-0.0139179	0.0711734
cg10800346	5	chr13	114829496	OpenSea	RASA3	0.504738	0.116204	0.516473	0.136126	-0.0117355	0.0943248
cg14669524	2	chr6	44309927	OpenSea	SPATS1	0.509451	0.072572	0.51028	0.089372	-0.000829274	0.0670729
cg11107451	2	chr2	42542416	OpenSea	EML4;EML4	0.528591	0.11013	0.534135	0.135136	-0.00554453	0.0809044
cg02763933	3	chr7	971351	N_Shore	ADAP1;ADAP1;ADAP1	0.542807	0.102773	0.548765	0.130375	-0.00595817	0.0885617
cg25053141	2	chr7	149191957	N_Shelf	ZNF746;ZNF746	0.501194	0.109479	0.510937	0.117055	-0.00974397	0.0733778
cg11288428	4	chr6	90033604	OpenSea	NA	0.505946	0.109428	0.514402	0.124833	-0.00845632	0.086272
cg18421604	3	chr12	27379083	OpenSea	NA	0.485582	0.0859449	0.498771	0.116072	-0.0131885	0.0686953
cg16998950	3	chr5	95252658	OpenSea	ELL2	0.51789	0.111783	0.529312	0.146242	-0.011422	0.0856466
cg11851349	4	chrX	153603154	Island	FLNA;FLNA	0.320678	0.252399	0.306507	0.237738	0.0141703	0.119259
cg04682832	2	chr6	159240983	S_Shore	EZR-AS1;EZR	0.526031	0.0903979	0.54314	0.112634	-0.017109	0.0626738
cg13381548	2	chr6	131457980	S_Shore	AKAP7	0.534898	0.0749049	0.548717	0.0765076	-0.0138198	0.0678037
cg17662639	2	chr13	52732648	N_Shore	NEK3;NEK3;NEK3;NEK3	0.488663	0.118117	0.500781	0.143569	-0.0121185	0.0769775
cg14486847	2	chr1	184899589	OpenSea	FAM129A	0.487958	0.0966079	0.503124	0.123039	-0.0151666	0.0763606
cg14417099	2	chr6	150073879	S_Shelf	PCMT1	0.465847	0.0964706	0.478453	0.125387	-0.0126059	0.0735633
cg20721135	2	chr13	114861488	N_Shore	RASA3	0.510188	0.114723	0.506338	0.122325	0.00385021	0.0653778
cg18553213	5	chr17	4065331	OpenSea	NA	0.479215	0.0978757	0.48879	0.125347	-0.00957468	0.0855678
cg01704474	7	chr11	504918	N_Shore	RNH1;RNH1;RNH1;RNH1;RNH1;RNH1;RNH1;RNH1	0.423068	0.12756	0.440265	0.130534	-0.017197	0.106101
cg26660312	5	chr7	5271480	S_Shelf	WIPI2;WIPI2;WIPI2;WIPI2;WIPI2	0.478792	0.182107	0.486357	0.193824	-0.00756464	0.0765632
cg00788653	3	chr16	995827	OpenSea	LMF1;LMF1;LMF1	0.529258	0.0977783	0.549459	0.123583	-0.0202013	0.0735329
cg23596123	2	chr5	140530222	N_Shore	PCDHB6	0.509099	0.0776249	0.510995	0.0903941	-0.00189596	0.0754585
cg10752508	2	chr3	98313516	S_Shore	CPOX	0.482271	0.102115	0.488014	0.121206	-0.00574338	0.0751211
cg06452258	3	chr2	60597809	OpenSea	NA	0.519797	0.0971047	0.54243	0.117356	-0.0226327	0.0639469
cg05697976	4	chr12	29376483	OpenSea	FAR2	0.45245	0.110166	0.455665	0.132917	-0.0032155	0.0909039
cg07617633	2	chr1	6813525	OpenSea	NA	0.518	0.0736713	0.528575	0.0990636	-0.0105748	0.0700141
cg17951713	5	chr8	130698161	OpenSea	NA	0.467129	0.0884557	0.485422	0.113523	-0.0182931	0.0854202
cg13190003	2	chr1	173193738	OpenSea	NA	0.540045	0.0730298	0.554392	0.0977436	-0.0143477	0.0601317
cg09386315	2	chr12	811190	OpenSea	NA	0.505842	0.0673567	0.526003	0.0955674	-0.0201616	0.0676544
cg26856475	3	chr5	140740503	N_Shore	PCDHGA4;PCDHGA2;PCDHGB2;PCDHGA1;PCDHGB1;PCDHGA3;PCDHGB2	0.475475	0.0942825	0.492301	0.120508	-0.0168255	0.13709
cg22677379	2	chr3	195106412	OpenSea	ACAP2	0.504295	0.10489	0.515401	0.124663	-0.0111068	0.0645806
cg21584353	3	chr6	157369304	OpenSea	ARID1B;ARID1B	0.493593	0.10078	0.510606	0.131013	-0.0170131	0.0760258
cg02041484	3	chr7	129266958	OpenSea	NRF1	0.507853	0.11781	0.516778	0.132686	-0.00892525	0.0767653
cg00434886	2	chr17	70513207	OpenSea	LINC00673	0.425562	0.0566159	0.416285	0.0508021	0.00927631	0.0613984
cg17433553	2	chr6	11735236	OpenSea	ADTRP;ADTRP	0.526432	0.0798617	0.533027	0.104466	-0.00659582	0.0655355
cg10453778	5	chr4	3061837	OpenSea	NA	0.551507	0.114368	0.558317	0.135794	-0.0068107	0.0915114
cg16110979	2	chr7	86969101	OpenSea	TP53TG1	0.48684	0.0839462	0.494739	0.110039	-0.00789952	0.0707275
cg23459207	3	chr21	35190738	OpenSea	ITSN1;ITSN1	0.501415	0.110314	0.512147	0.1353	-0.0107317	0.0779676
cg20242427	2	chr11	61115736	OpenSea	DAK	0.467179	0.108113	0.491387	0.125593	-0.024208	0.0724296
cg05683379	3	chr11	34675716	OpenSea	EHF;EHF;EHF	0.526367	0.0846559	0.535617	0.110059	-0.00924926	0.0738554
cg00891657	3	chr18	46754833	OpenSea	DYM	0.542725	0.100828	0.550701	0.127029	-0.00797536	0.0810719
cg08592614	2	chr20	5670254	OpenSea	NA	0.471807	0.0823927	0.485207	0.102525	-0.0134001	0.0700295
cg26453462	4	chr12	26428523	OpenSea	NA	0.577797	0.10504	0.587639	0.117806	-0.0098427	0.100248
cg26933403	4	chr7	90870104	OpenSea	NA	0.471771	0.0836943	0.482928	0.10205	-0.0111566	0.072495
cg22198044	3	chr4	2819614	Island	SH3BP2;SH3BP2;SH3BP2;SH3BP2	0.468021	0.105258	0.470631	0.122778	-0.00260967	0.0695789
cg14703454	2	chr3	108065259	OpenSea	HHLA2	0.501183	0.121453	0.49153	0.147006	0.00965354	0.0864257
cg10344919	2	chr18	42207343	OpenSea	NA	0.44857	0.0651872	0.45639	0.0879121	-0.00782024	0.0613394
cg25596327	2	chr1	28483532	OpenSea	PTAFR;PTAFR;PTAFR;PTAFR	0.520303	0.103747	0.531932	0.12689	-0.0116287	0.0785934
cg11014468	2	chr3	53362965	OpenSea	DCP1A	0.532948	0.0719882	0.542474	0.0957674	-0.00952671	0.0595408
cg22033758	4	chr5	75615494	OpenSea	SV2C;SV2C	0.505541	0.102822	0.509455	0.122188	-0.00391375	0.0842957
cg17054123	4	chr14	93131106	OpenSea	RIN3	0.566108	0.0937267	0.564528	0.119959	0.00157992	0.080742
cg09123507	2	chr20	2668712	OpenSea	NA	0.475276	0.0471973	0.464372	0.0414835	0.0109045	0.0586909
cg01881664	2	chr17	17179395	OpenSea	COPS3;COPS3	0.527413	0.105994	0.529079	0.120347	-0.00166615	0.0763985
cg27135715	3	chr8	131340369	OpenSea	ASAP1;ASAP1	0.520142	0.116892	0.522694	0.135922	-0.00255252	0.0800452
cg05954830	3	chr1	159838031	OpenSea	NA	0.50736	0.0974183	0.51574	0.118418	-0.00838057	0.0801297
cg16795263	2	chr2	11915747	OpenSea	LPIN1;LPIN1;LPIN1;LPIN1	0.461321	0.0654116	0.467911	0.0689465	-0.00658963	0.0671741
cg03282283	2	chr12	2367156	OpenSea	CACNA1C;CACNA1C;CACNA1C;CACNA1C;CACNA1C;CACNA1C;CACNA1C;CACNA1C;CACNA1C;CACNA1C;CACNA1C;CACNA1C;CACNA1C;CACNA1C;CACNA1C;CACNA1C;CACNA1C;CACNA1C;CACNA1C;CACNA1C;CACNA1C;CACNA1C;CACNA1C	0.496159	0.0842808	0.498304	0.0971479	-0.00214552	0.0683636
cg25690272	3	chr10	126598393	OpenSea	NA	0.547078	0.0900042	0.556265	0.10523	-0.0091869	0.0675533
cg01744941	3	chr4	79567368	OpenSea	LINC01094;LINC01094;LINC01094;LINC01094;LINC01094;LINC01094	0.474788	0.0989387	0.494013	0.120413	-0.0192252	0.074335
cg07980426	2	chr18	74214646	OpenSea	NA	0.489288	0.105001	0.508694	0.1332	-0.0194057	0.0698036
cg02482159	2	chr16	89290099	OpenSea	ZNF778;ZNF778;ZNF778	0.503956	0.07286	0.519839	0.093155	-0.015883	0.0582665
cg07195748	2	chr8	126503599	OpenSea	NA	0.527224	0.0747103	0.535316	0.097594	-0.00809232	0.0562977
cg02348818	2	chr4	140812270	OpenSea	MAML3	0.505718	0.10018	0.51519	0.127707	-0.00947208	0.0733101
cg24742525	4	chr7	97755587	OpenSea	LMTK2	0.513783	0.106891	0.526138	0.130192	-0.0123551	0.0855148
cg13048113	5	chr2	176326848	OpenSea	NA	0.498434	0.0929002	0.50038	0.123412	-0.00194638	0.0851065
cg06758928	5	chr13	48247401	OpenSea	NA	0.466812	0.105279	0.485318	0.11307	-0.018506	0.0990718
cg09465394	5	chr4	140764922	OpenSea	MAML3	0.50852	0.110124	0.512073	0.135422	-0.00355318	0.0896056
cg04926108	4	chr1	40393299	OpenSea	NA	0.54025	0.0898813	0.54692	0.119199	-0.00666968	0.0765995
cg15200418	2	chr7	4755010	N_Shelf	FOXK1	0.463651	0.0632259	0.496841	0.0968627	-0.0331899	0.0674812
cg13242717	2	chr18	29667208	OpenSea	NA	0.496914	0.0805866	0.497205	0.109409	-0.000291192	0.0646278
cg09833738	3	chr3	190332169	OpenSea	IL1RAP;IL1RAP;IL1RAP;IL1RAP;IL1RAP;IL1RAP	0.503409	0.106497	0.498236	0.117219	0.00517321	0.0787767
cg00382999	5	chr3	136649333	OpenSea	NCK1	0.454701	0.098438	0.467643	0.11712	-0.0129423	0.0829893
cg17925976	3	chr9	107969333	OpenSea	NA	0.542436	0.11231	0.551477	0.136303	-0.00904141	0.0865652
cg14912143	2	chr12	3814083	OpenSea	CRACR2A;CRACR2A	0.529723	0.116295	0.529142	0.120223	0.000581356	0.0742353
cg13699412	3	chr4	101958635	OpenSea	PPP3CA;PPP3CA;PPP3CA	0.576152	0.0965697	0.597257	0.122109	-0.0211052	0.077179
cg10825315	3	chr14	81425912	OpenSea	TSHR;TSHR;TSHR	0.44442	0.0763063	0.426827	0.0958274	0.0175934	0.0750552
cg10137189	3	chr5	79221216	OpenSea	NA	0.515539	0.0776039	0.515374	0.0957546	0.000165367	0.0842897
cg01763333	2	chr2	216489343	OpenSea	LINC00607	0.508838	0.105812	0.5175	0.130633	-0.00866224	0.0672635
cg10508161	3	chr14	102677307	N_Shelf	WDR20;WDR20;WDR20	0.526036	0.0970398	0.541246	0.124529	-0.0152098	0.0680722
cg20177522	2	chr20	62410437	S_Shelf	ZBTB46	0.518662	0.0487997	0.521627	0.0674701	-0.00296506	0.050979
cg04159878	2	chr1	110179127	OpenSea	NA	0.535148	0.0841801	0.551319	0.109068	-0.0161705	0.0727158
cg18990292	2	chrX	118708366	Island	UBE2A;UBE2A	0.290835	0.172642	0.289095	0.175172	0.00174025	0.056298
cg10914744	2	chr18	22147011	OpenSea	NA	0.495441	0.0635168	0.503011	0.0900349	-0.00756968	0.0586941
cg06480205	4	chr11	10457727	OpenSea	NA	0.487659	0.0981286	0.483439	0.128179	0.00421957	0.0769279
cg20695627	2	chr2	48573478	OpenSea	FOXN2	0.530181	0.103445	0.5389	0.123214	-0.00871985	0.0758909
cg11916609	5	chr2	102927488	OpenSea	IL1RL1	0.510635	0.107251	0.514346	0.121225	-0.00371088	0.0871248
cg04281750	2	chr20	22392636	OpenSea	LOC284788;LOC284788	0.506165	0.0833526	0.519171	0.10993	-0.0130053	0.0678654
cg26140749	6	chr8	143821266	Island	NA	0.477277	0.0768559	0.473955	0.0747958	0.00332147	0.108082
cg14516183	5	chr3	122928186	OpenSea	SEC22A	0.557197	0.121103	0.565723	0.137579	-0.00852601	0.0881245
cg07301793	3	chr3	167631492	OpenSea	LINC01330	0.46026	0.0938746	0.460127	0.112245	0.000132887	0.0779033
cg14316629	3	chr6	168436353	S_Shore	KIF25;KIF25	0.502896	0.11221	0.491724	0.113288	0.0111721	0.0645096
cg20090290	4	chr11	46543695	OpenSea	AMBRA1	0.488454	0.116724	0.495292	0.136303	-0.00683792	0.091238
cg01061679	2	chr5	159880054	OpenSea	NA	0.555728	0.091694	0.55848	0.128373	-0.00275191	0.0843684
cg11703212	2	chr13	114271629	OpenSea	TFDP1;TFDP1	0.497536	0.0983794	0.511814	0.128502	-0.0142785	0.0630408
cg03538480	2	chr2	8785262	N_Shore	NA	0.674125	0.103735	0.677841	0.124639	-0.00371615	0.0719436
cg24131359	4	chr12	69346994	OpenSea	CPM	0.706757	0.119417	0.701368	0.154414	0.0053893	0.101649
cg16515952	2	chr6	113787865	OpenSea	NA	0.473476	0.100574	0.482151	0.133392	-0.00867576	0.075319
cg11239575	3	chr17	3705765	OpenSea	ITGAE	0.55569	0.116891	0.561977	0.135999	-0.00628652	0.0963657
cg07774556	4	chr5	65119787	OpenSea	NLN	0.50371	0.0793593	0.512983	0.10359	-0.00927348	0.0716773
cg25439420	3	chr2	158970512	OpenSea	UPP2;UPP2	0.475238	0.113312	0.499081	0.133743	-0.0238428	0.0919986
cg26247646	4	chr1	10363989	OpenSea	KIF1B;KIF1B	0.456528	0.0989041	0.478687	0.117735	-0.0221599	0.0836718
cg20228958	2	chr10	26661294	OpenSea	NA	0.498892	0.10594	0.517958	0.120942	-0.0190667	0.0800051
cg24586763	3	chr16	73249534	OpenSea	NA	0.579309	0.0737025	0.595548	0.100306	-0.016239	0.0715371
cg10524576	2	chr12	63322644	OpenSea	PPM1H	0.487251	0.0896687	0.496164	0.113187	-0.00891303	0.0717867
cg04953735	2	chr17	78652628	OpenSea	RPTOR;RPTOR	0.595395	0.109671	0.584261	0.124306	0.0111346	0.0682929
cg25448856	2	chr12	93172875	OpenSea	EEA1	0.530207	0.0991996	0.537325	0.122942	-0.00711805	0.0726208
cg24110433	2	chr1	247658196	OpenSea	NA	0.487761	0.089534	0.483782	0.0910855	0.00397905	0.0632452
cg11137113	2	chr17	48970334	OpenSea	NA	0.494979	0.0742813	0.504697	0.0965795	-0.00971803	0.0666284
cg23568192	5	chr10	44289380	OpenSea	NA	0.555586	0.11141	0.564159	0.12357	-0.00857315	0.0960797
cg20834081	2	chr13	94810053	OpenSea	GPC6-AS1;GPC6	0.47815	0.0748809	0.496395	0.0846356	-0.0182456	0.0590463
cg07763262	2	chr22	47079658	N_Shelf	NA	0.545072	0.0833092	0.55854	0.105855	-0.0134675	0.0644185
cg12576598	3	chr12	43700189	OpenSea	NA	0.522502	0.0840387	0.532583	0.10621	-0.010081	0.0688637
cg04170334	2	chr2	113013820	S_Shore	ZC3H8	0.501962	0.104193	0.505486	0.135839	-0.00352411	0.0804896
cg24755915	4	chr20	50715609	OpenSea	ZFP64	0.5518	0.107307	0.564341	0.128117	-0.0125409	0.0839294
cg09459451	2	chr2	39063259	OpenSea	DHX57	0.472159	0.102193	0.484943	0.124238	-0.0127836	0.0711217
cg22486242	3	chr6	5122548	OpenSea	LOC100129461;LYRM4;LYRM4;LYRM4;LYRM4	0.504601	0.0801425	0.509706	0.116102	-0.00510464	0.0764211
cg17319891	2	chr1	38226240	N_Shore	EPHA10;EPHA10	0.512259	0.0541671	0.499653	0.0433168	0.0126063	0.0542337
cg18019970	2	chr7	93880468	OpenSea	NA	0.52116	0.0646181	0.526974	0.0825007	-0.0058138	0.0539819
cg07861456	2	chr16	75654252	N_Shelf	ADAT1	0.515492	0.0931956	0.545046	0.112873	-0.0295537	0.0655782
cg04304036	3	chr16	68334619	OpenSea	SLC7A6;SLC7A6;SLC7A6OS	0.519091	0.109775	0.530951	0.13532	-0.0118597	0.0703084
cg21124603	2	chr17	30612965	OpenSea	RHBDL3	0.499836	0.117484	0.518307	0.123366	-0.0184711	0.0690513
cg12682382	3	chr8	74787918	N_Shelf	UBE2W;UBE2W	0.596336	0.151585	0.613059	0.159603	-0.0167231	0.0686484
cg00873453	2	chr1	182422916	OpenSea	RGSL1	0.50355	0.0901778	0.515029	0.0958527	-0.0114795	0.0691309
cg14689479	2	chr8	53326618	OpenSea	NA	0.472774	0.0790874	0.482339	0.0785893	-0.00956532	0.0671293
cg14919082	2	chr2	54901055	OpenSea	NA	0.518223	0.0958389	0.532575	0.114076	-0.0143518	0.0692942
cg17948174	3	chr2	48492921	OpenSea	NA	0.518112	0.0922622	0.529993	0.120874	-0.011881	0.0767609
cg17105949	3	chr17	8698109	OpenSea	NA	0.487916	0.103889	0.505354	0.12765	-0.0174375	0.0888705
cg11054816	3	chr11	117183853	N_Shelf	BACE1;BACE1;BACE1;BACE1	0.475885	0.0830343	0.481321	0.111573	-0.00543539	0.074936
cg06397009	2	chr3	53305431	OpenSea	NA	0.564607	0.108729	0.577838	0.122814	-0.0132307	0.0657294
cg10274860	3	chr3	71222224	OpenSea	FOXP1;FOXP1;FOXP1;FOXP1;FOXP1;FOXP1	0.527516	0.101858	0.537676	0.143621	-0.0101597	0.0820861
cg05641051	3	chr2	145582991	OpenSea	TEX41	0.538461	0.107544	0.550947	0.132196	-0.0124867	0.0703415
cg11088672	3	chr4	142678613	OpenSea	NA	0.513924	0.0939224	0.519093	0.114078	-0.00516883	0.0732829
cg15253080	2	chr14	31560390	OpenSea	AP4S1;AP4S1;AP4S1	0.542188	0.100638	0.545149	0.131675	-0.00296054	0.0739003
cg17650255	3	chr1	9133414	S_Shore	NA	0.52363	0.0819345	0.535285	0.105003	-0.0116547	0.0629865
cg03699844	4	chr1	16284631	OpenSea	ZBTB17;ZBTB17;ZBTB17;ZBTB17	0.513174	0.105608	0.517877	0.125734	-0.00470288	0.0821722
cg06398054	3	chr1	53092881	OpenSea	NA	0.553568	0.0976433	0.564626	0.123302	-0.0110586	0.0669954
cg02226827	2	chr4	185754633	OpenSea	NA	0.522047	0.068635	0.533818	0.0921515	-0.0117718	0.0578556
cg23087531	2	chr1	66716368	OpenSea	PDE4B;PDE4B;PDE4B;PDE4B;PDE4B	0.50785	0.110714	0.51058	0.13264	-0.00272997	0.0830645
cg14508198	4	chr3	142754827	OpenSea	U2SURP;U2SURP	0.510474	0.0925547	0.510579	0.123669	-0.00010518	0.0785566
cg15365305	3	chr9	2032373	OpenSea	SMARCA2;SMARCA2;SMARCA2;SMARCA2	0.485523	0.0864254	0.502236	0.107071	-0.0167124	0.0684293
cg05976544	2	chr18	55438614	OpenSea	ATP8B1	0.505537	0.0914849	0.521771	0.115209	-0.0162345	0.0747191
cg16092154	4	chr1	55414179	OpenSea	NA	0.540539	0.112507	0.551835	0.124037	-0.0112963	0.0760933
cg18243541	4	chr5	177761315	N_Shelf	COL23A1	0.583677	0.162398	0.607738	0.17897	-0.0240609	0.0955568
cg01374617	2	chr7	78215451	OpenSea	MAGI2;MAGI2	0.533249	0.0884916	0.536396	0.119246	-0.00314681	0.0774656
cg23648239	3	chr14	52701606	OpenSea	NA	0.485826	0.0962153	0.500588	0.14181	-0.0147621	0.0875355
cg19951006	3	chr12	56732615	OpenSea	IL23A	0.506047	0.0730749	0.501322	0.0663618	0.00472462	0.0702631
cg16524242	2	chr16	1538355	S_Shore	C16orf38	0.474617	0.0763869	0.497323	0.0759814	-0.0227067	0.0783477
cg04977356	2	chr11	34888103	OpenSea	NA	0.5753	0.107854	0.58815	0.129621	-0.01285	0.0827838
cg09044574	5	chr4	164543759	OpenSea	2022-03-01	0.480547	0.0970304	0.500056	0.123916	-0.0195089	0.0803717
cg15548660	2	chr6	139657873	OpenSea	NA	0.517929	0.109204	0.538473	0.120989	-0.0205435	0.0721086
cg26343834	2	chr2	58335080	OpenSea	VRK2;VRK2;VRK2;VRK2;VRK2;VRK2;VRK2;VRK2;VRK2	0.535418	0.0896753	0.547655	0.113827	-0.0122367	0.0620486
cg06275281	2	chr8	66865816	OpenSea	NA	0.544087	0.0942282	0.550483	0.10682	-0.00639598	0.0735318
cg17479424	2	chr2	69861533	OpenSea	AAK1	0.499139	0.0961545	0.513341	0.123608	-0.0142025	0.0628062
cg09393372	3	chr8	101966602	S_Shore	YWHAZ;YWHAZ	0.521708	0.0956238	0.526645	0.125586	-0.0049369	0.0815489
cg14310109	2	chr6	157297510	OpenSea	ARID1B;ARID1B	0.536642	0.0946206	0.540809	0.116119	-0.0041664	0.0766736
cg24964103	3	chr6	133035379	OpenSea	VNN1	0.643192	0.117284	0.65105	0.108651	-0.00785825	0.0718977
cg15715903	3	chr1	68926823	OpenSea	NA	0.55538	0.0954642	0.565591	0.121516	-0.0102113	0.071921
cg19787543	2	chr16	17416019	OpenSea	XYLT1	0.549551	0.115463	0.554844	0.126682	-0.0052931	0.0724291
cg14188519	2	chr7	77095852	OpenSea	NA	0.449828	0.0985	0.4625	0.107744	-0.0126721	0.0715026
cg16783056	3	chr17	15142105	OpenSea	PMP22;PMP22;PMP22;PMP22;PMP22;PMP22;PMP22	0.491943	0.0709468	0.498596	0.101783	-0.0066529	0.0628434
cg25576997	3	chr14	56257750	OpenSea	C14orf34;C14orf34	0.484108	0.0986279	0.499274	0.130689	-0.0151659	0.0855786
cg11635454	2	chr11	126173444	N_Shore	DCPS	0.434496	0.0743913	0.439893	0.0687229	-0.00539771	0.0803403
cg16677088	3	chr6	111907350	OpenSea	TRAF3IP2-AS1;TRAF3IP2-AS1;TRAF3IP2;TRAF3IP2;TRAF3IP2	0.439637	0.0896345	0.444738	0.0988154	-0.00510094	0.0671766
cg26884033	2	chr21	47786512	OpenSea	PCNT;PCNT	0.527522	0.06684	0.536132	0.0920816	-0.00860998	0.0559701
cg09779454	4	chr7	133317927	OpenSea	EXOC4	0.523005	0.0951749	0.550023	0.119634	-0.0270175	0.0832796
cg03776905	3	chr6	86295700	OpenSea	SNX14;SNX14;SNX14;SNX14	0.536226	0.0887532	0.551997	0.119439	-0.015771	0.0682737
cg09529408	2	chr12	8043830	OpenSea	SLC2A14	0.505303	0.094726	0.524472	0.11475	-0.0191693	0.0680397
cg07198775	4	chr7	92439762	OpenSea	CDK6;CDK6	0.495371	0.103001	0.508632	0.123759	-0.0132606	0.0877412
cg09213710	3	chr9	107953895	OpenSea	NA	0.562028	0.104871	0.563385	0.115924	-0.00135717	0.069895
cg20625060	2	chr3	52927957	N_Shelf	TMEM110-MUSTN1;TMEM110	0.521917	0.0711841	0.525223	0.0815654	-0.00330613	0.0661565
cg24757160	5	chr11	67804112	N_Shelf	NDUFS8	0.563973	0.109538	0.547343	0.112648	0.0166296	0.0892327
cg16934826	3	chr4	1294967	OpenSea	MAEA;MAEA;MAEA;MAEA;MAEA	0.549205	0.110371	0.54848	0.129872	0.00072503	0.0711329
cg20922407	3	chr2	225749057	OpenSea	DOCK10;DOCK10	0.495887	0.107329	0.506326	0.133031	-0.0104386	0.0789609
cg01654990	2	chr18	10006809	OpenSea	NA	0.546726	0.0823015	0.557934	0.102801	-0.0112081	0.0632431
cg10834561	2	chr17	55504960	OpenSea	MSI2;MSI2	0.474647	0.0937434	0.487106	0.121756	-0.0124589	0.0653236
cg11711265	3	chr19	528571	N_Shelf	NA	0.491856	0.0825783	0.490453	0.114044	0.00140297	0.0798695
cg07395331	2	chr12	63096065	OpenSea	PPM1H	0.552634	0.0939491	0.564736	0.119851	-0.0121018	0.0762338
cg12784988	3	chr18	9772089	OpenSea	RAB31	0.541464	0.101688	0.558028	0.126736	-0.016564	0.0791701
cg20876499	2	chr2	161277556	OpenSea	RBMS1;RBMS1	0.563172	0.0982906	0.577287	0.123295	-0.0141156	0.077488
cg21660683	2	chr12	12867896	N_Shore	NA	0.454498	0.0519236	0.441952	0.0744844	0.0125464	0.0728676
cg07971820	7	chr17	4621234	OpenSea	ARRB2;ARRB2	0.464551	0.121782	0.470145	0.119044	-0.00559406	0.0956035
cg20041729	5	chr13	80934176	OpenSea	NA	0.460698	0.0860685	0.461997	0.110913	-0.0012992	0.0830797
cg24666046	3	chr2	159823997	N_Shore	TANC1;TANC1	0.534469	0.115918	0.547461	0.111847	-0.0129929	0.0675066
cg21283680	2	chr3	15384005	OpenSea	SH3BP5	0.585054	0.0878622	0.605367	0.105323	-0.020313	0.0754683
cg22850788	2	chr8	56885496	OpenSea	LYN;LYN	0.507913	0.102814	0.508915	0.129105	-0.00100267	0.0807837
cg11885415	2	chr21	30715207	OpenSea	BACH1;BACH1;BACH1	0.653972	0.135592	0.653789	0.154673	0.000183044	0.0686187
cg19595244	2	chr1	110526158	N_Shore	AHCYL1	0.515028	0.0666784	0.531021	0.094715	-0.0159926	0.0674029
cg26892222	2	chr1	38316406	OpenSea	MTF1	0.563223	0.121643	0.567757	0.13849	-0.00453335	0.0742296
cg12795560	5	chr18	60020637	OpenSea	TNFRSF11A;TNFRSF11A;TNFRSF11A;TNFRSF11A;TNFRSF11A	0.514938	0.0928105	0.519463	0.124458	-0.00452521	0.100705
cg00724332	2	chr12	129342261	S_Shelf	GLT1D1	0.504754	0.0820462	0.513302	0.11038	-0.0085478	0.0692654
cg20286956	2	chr1	39547918	Island	MACF1	0.48865	0.0846716	0.482928	0.108712	0.0057219	0.0886539
cg00311702	4	chr10	89857116	OpenSea	NA	0.500976	0.0999325	0.512982	0.129697	-0.0120053	0.0825192
cg27031448	2	chr13	27998168	N_Shore	GTF3A	0.448014	0.116979	0.467046	0.134839	-0.0190323	0.0832747
cg02280693	2	chr6	140069947	OpenSea	NA	0.523312	0.0759662	0.526977	0.0934399	-0.00366563	0.0611227
cg08443549	3	chr14	56777488	OpenSea	NA	0.533147	0.100015	0.550145	0.107304	-0.0169973	0.078541
cg12274272	4	chr1	249123361	S_Shelf	NA	0.485343	0.088787	0.496178	0.120848	-0.0108351	0.0829364
cg08809635	2	chr15	45093757	OpenSea	NA	0.540045	0.0828005	0.552921	0.111917	-0.0128767	0.0638269
cg08310116	2	chr14	75594752	S_Shore	NEK9	0.493464	0.0950724	0.49611	0.114261	-0.00264603	0.0772517
cg18107759	3	chr11	73115433	OpenSea	FAM168A;FAM168A;FAM168A	0.492729	0.0886143	0.51229	0.106435	-0.0195615	0.0720306
cg08494286	2	chr8	56887941	OpenSea	LYN;LYN	0.502492	0.0979922	0.50464	0.114188	-0.00214735	0.0747152
cg15739581	2	chr2	166626783	OpenSea	GALNT3	0.503882	0.0724506	0.517232	0.0979448	-0.0133495	0.0660408
cg10420626	2	chr6	43741154	S_Shore	VEGFA;VEGFA;VEGFA;VEGFA;VEGFA;VEGFA;VEGFA;VEGFA;VEGFA;VEGFA;VEGFA;VEGFA;VEGFA;VEGFA;VEGFA;VEGFA;VEGFA;VEGFA;VEGFA	0.437182	0.0747976	0.443039	0.0844107	-0.00585643	0.0558826
cg22311446	2	chr11	3660884	N_Shelf	ART5;ART5;ART5;ART5;ART5;ART5;ART5	0.514631	0.0830526	0.53288	0.100846	-0.0182486	0.0661517
cg03463948	3	chr11	122612858	OpenSea	UBASH3B	0.51591	0.093055	0.52522	0.110473	-0.00930986	0.0694137
cg26348243	2	chr6	31540461	OpenSea	LTA;LTA	0.496905	0.0780318	0.503901	0.0826009	-0.00699573	0.0667474
cg05306860	2	chr17	18150799	Island	FLII;FLII;FLII	0.347174	0.154908	0.353498	0.15503	-0.00632344	0.0703595
cg00577668	3	chr8	96060712	OpenSea	NDUFAF6	0.541183	0.111335	0.551685	0.143112	-0.0105019	0.0745304
cg21334129	2	chr2	37873901	OpenSea	CDC42EP3;CDC42EP3;CDC42EP3;CDC42EP3	0.549124	0.098196	0.565296	0.117107	-0.0161719	0.0698002
cg21199093	2	chr1	35836009	OpenSea	ZMYM4	0.437234	0.0894096	0.448002	0.108066	-0.0107685	0.0780405
cg12547959	4	chr5	14326153	OpenSea	TRIO	0.570019	0.112642	0.578105	0.131645	-0.00808529	0.102915
cg27239055	4	chr9	80602045	OpenSea	GNAQ	0.460544	0.096659	0.469349	0.127193	-0.00880524	0.0887066
cg26914397	2	chr18	9906714	OpenSea	NA	0.503393	0.0831292	0.513789	0.0949336	-0.0103961	0.0591064
cg21847442	3	chr4	142269464	OpenSea	NA	0.415546	0.0838741	0.432147	0.103326	-0.0166008	0.0836715
cg12380441	2	chr11	1403976	N_Shore	NA	0.505787	0.0742028	0.502776	0.0901689	0.00301083	0.109498
cg03308839	3	chr16	15797297	OpenSea	NDE1;NDE1;MYH11;MYH11;MYH11;MYH11	0.530677	0.0976205	0.541753	0.131757	-0.0110758	0.0876784
cg19997577	2	chr5	176890470	N_Shelf	DBN1;DBN1	0.562279	0.0978288	0.572857	0.109255	-0.0105783	0.0727434
cg12044703	2	chr17	60973054	OpenSea	MIR548W	0.506421	0.0861593	0.523365	0.109397	-0.0169434	0.0689656
cg12792363	2	chr11	63274030	OpenSea	LGALS12;LGALS12;LGALS12;LGALS12;LGALS12	0.477653	0.0623389	0.485009	0.076195	-0.00735609	0.0596395
cg01585030	2	chr21	39811743	OpenSea	ERG;ERG;ERG;ERG;ERG;ERG;ERG;ERG	0.521511	0.0925513	0.525693	0.106679	-0.00418206	0.0690384
cg05646357	2	chr1	20914047	OpenSea	CDA	0.551074	0.0760733	0.559424	0.0917985	-0.00834969	0.0525443
cg06987098	2	chr6	138196028	OpenSea	TNFAIP3;TNFAIP3;TNFAIP3	0.493932	0.0792899	0.505372	0.112952	-0.0114404	0.0713252
cg01502428	2	chr17	76850266	N_Shore	TIMP2	0.522729	0.0808421	0.536865	0.102464	-0.014136	0.0656903
cg09329524	2	chr1	182097924	OpenSea	NA	0.482323	0.0847517	0.489468	0.109977	-0.00714489	0.0707003
cg19839282	3	chr22	32039149	OpenSea	NA	0.60885	0.105633	0.614522	0.123809	-0.00567233	0.0920514
cg05327250	2	chr8	128066154	OpenSea	NA	0.45743	0.0875754	0.476082	0.105331	-0.0186516	0.0659486
cg16506592	2	chr17	4110319	OpenSea	ANKFY1;ANKFY1;ANKFY1	0.493665	0.0886009	0.501196	0.102661	-0.00753125	0.0712616
cg19503687	2	chr22	29237423	OpenSea	NA	0.505686	0.0968758	0.519005	0.123043	-0.0133194	0.0702572
cg02276826	2	chr10	134778648	N_Shore	NA	0.501395	0.102544	0.485168	0.0921845	0.0162273	0.0589581
cg24299175	3	chr9	111779968	OpenSea	TMEM245	0.506646	0.0926978	0.511416	0.118426	-0.00477031	0.0774315
cg04225088	2	chr11	33278186	N_Shore	HIPK3;HIPK3	0.57891	0.108224	0.584728	0.119284	-0.0058179	0.0772882
cg01143000	2	chr10	45959309	OpenSea	MARCH8;MARCH8;MARCH8	0.519163	0.0737325	0.533169	0.107014	-0.014006	0.0649528
cg21496019	2	chr10	34490715	OpenSea	PARD3;PARD3;PARD3;PARD3;PARD3;PARD3;PARD3;PARD3	0.517434	0.110523	0.524772	0.133794	-0.00733846	0.0758582
cg07562481	2	chr10	98406291	OpenSea	PIK3AP1	0.546349	0.0950011	0.552861	0.124599	-0.00651204	0.0749681
cg22921760	2	chr14	22005368	OpenSea	SALL2	0.542412	0.0728784	0.552347	0.0669534	-0.00993504	0.05826
cg01680244	6	chr8	59476467	OpenSea	SDCBP;SDCBP;SDCBP;SDCBP;SDCBP	0.499735	0.109481	0.497604	0.146114	0.00213067	0.0951264
cg18107573	2	chr10	11856506	OpenSea	NA	0.522241	0.101982	0.534041	0.116626	-0.0117998	0.0797924
cg21072040	3	chr6	135035558	OpenSea	NA	0.525229	0.0785414	0.537918	0.107146	-0.0126884	0.0655247
cg25496462	3	chr15	76258485	OpenSea	NRG4	0.485278	0.0772687	0.496383	0.0972882	-0.0111049	0.0671269
cg23302989	4	chr7	25174492	OpenSea	C7orf31	0.528718	0.0873206	0.541845	0.112801	-0.0131276	0.0755739
cg11922563	4	chr5	75016955	S_Shelf	NA	0.545252	0.110424	0.539337	0.143756	0.00591555	0.0833972
cg17009294	3	chr2	145170417	OpenSea	ZEB2;ZEB2	0.538875	0.106982	0.560398	0.12196	-0.0215231	0.070106
cg03211711	2	chr2	32491049	OpenSea	NLRC4;NLRC4;NLRC4;NLRC4	0.531647	0.105185	0.53326	0.135277	-0.00161245	0.0762227
cg27529515	2	chr15	70148211	OpenSea	NA	0.469435	0.0550888	0.48151	0.083555	-0.0120749	0.062658
cg22819530	4	chr1	235070548	OpenSea	NA	0.496619	0.102558	0.50602	0.122627	-0.00940046	0.0903089
cg05653176	2	chr18	11857270	OpenSea	GNAL;GNAL;GNAL;GNAL	0.482515	0.103794	0.501484	0.119251	-0.0189691	0.0651673
cg19451564	2	chr20	25387840	N_Shore	GINS1	0.52951	0.0764464	0.536839	0.106117	-0.00732967	0.0712955
cg11933664	5	chr5	133585491	OpenSea	NA	0.525679	0.107873	0.53489	0.130145	-0.00921147	0.0841272
cg13217675	3	chr13	48796797	OpenSea	NA	0.483977	0.116516	0.482452	0.12908	0.00152419	0.0754289
cg05021121	3	chr1	40863166	OpenSea	SMAP2;SMAP2;SMAP2;SMAP2	0.5934	0.116043	0.597391	0.131708	-0.0039909	0.0846057
cg10647833	3	chr6	167047842	OpenSea	RPS6KA2	0.564346	0.101555	0.564919	0.118162	-0.000573235	0.082501
cg13030488	2	chr2	44477629	OpenSea	NA	0.501585	0.070349	0.50235	0.0867913	-0.00076533	0.064757
cg18363918	2	chr19	51829984	N_Shore	IGLON5	0.355606	0.0993863	0.35915	0.104724	-0.00354323	0.0696897
cg16858025	4	chr4	108678656	OpenSea	NA	0.526058	0.110111	0.534364	0.130042	-0.00830602	0.080285
cg26105232	2	chr10	6105656	OpenSea	IL2RA	0.441065	0.0744556	0.456277	0.0907756	-0.0152121	0.0557089
cg14830002	2	chr1	247616686	S_Shore	OR2B11	0.454082	0.108823	0.469411	0.113398	-0.0153286	0.0688537
cg22446784	2	chr15	89613560	OpenSea	NA	0.655932	0.160376	0.657232	0.16033	-0.00130006	0.0607442
cg22061818	2	chr9	115258067	OpenSea	KIAA1958;KIAA1958;KIAA1958	0.528746	0.10183	0.550974	0.135474	-0.0222281	0.0771124
cg16051954	3	chr1	227139852	OpenSea	CABC1	0.523557	0.0926016	0.543206	0.128034	-0.0196488	0.0767238
cg13022244	2	chr14	55823703	OpenSea	NA	0.56188	0.0982803	0.569285	0.115364	-0.00740478	0.0878795
cg25929664	3	chr7	220654	S_Shore	FAM20C	0.667792	0.226545	0.647904	0.267852	0.0198888	0.116357
cg07553378	2	chr7	50726586	OpenSea	GRB10;GRB10;GRB10;GRB10	0.570485	0.0978279	0.587258	0.1221	-0.0167729	0.0671713
cg24067911	2	chr6	16729610	OpenSea	ATXN1;ATXN1	0.520229	0.0890773	0.530242	0.109982	-0.0100126	0.061141
cg20751698	2	chr6	159673891	OpenSea	FNDC1	0.4228	0.0763153	0.434651	0.0847863	-0.0118517	0.0666743
cg08023994	2	chr2	208834784	OpenSea	PLEKHM3	0.454395	0.0704882	0.449078	0.0789649	0.00531733	0.0584984
cg14456934	2	chr17	14648602	OpenSea	NA	0.541324	0.0854717	0.548955	0.104111	-0.00763097	0.0670541
cg02752765	3	chr10	102279896	S_Shore	SEC31B	0.541347	0.0883937	0.517624	0.0358473	0.0237222	0.0897739
cg10145533	2	chr8	20350779	OpenSea	NA	0.676099	0.0826036	0.66414	0.102666	0.0119596	0.0834841
cg25344401	7	chr7	4755415	N_Shelf	FOXK1	0.565003	0.125985	0.574726	0.133505	-0.00972299	0.105982
cg10289324	4	chr18	60710970	OpenSea	NA	0.554884	0.0970023	0.570186	0.133368	-0.0153016	0.0955004
cg21994818	2	chr8	96805352	OpenSea	NA	0.51084	0.0894267	0.525135	0.116199	-0.0142951	0.0705689
cg04256521	2	chr22	31620013	OpenSea	LIMK2	0.521817	0.127797	0.536314	0.14007	-0.014497	0.0668709
cg16964946	4	chr11	27442973	OpenSea	LGR4	0.538193	0.104722	0.546099	0.123594	-0.0079052	0.0797871
cg05127178	2	chrX	51636111	N_Shore	MAGED1;MAGED1;MAGED1	0.330056	0.237179	0.341973	0.242354	-0.0119164	0.0545695
cg08621659	2	chr5	137521998	OpenSea	KIF20A;KIF20A	0.53016	0.0999144	0.546001	0.117982	-0.0158409	0.0759612
cg16307863	2	chr8	129419105	OpenSea	LINC00824;LINC00824	0.52612	0.0669275	0.534528	0.0886039	-0.00840813	0.0625677
cg16715711	3	chr15	93791068	OpenSea	NA	0.506813	0.0940447	0.510038	0.114903	-0.00322509	0.0688369
cg11280732	2	chr11	18132370	OpenSea	NA	0.419688	0.0538504	0.422117	0.0539148	-0.00242875	0.0442101
cg08417022	2	chr21	44056957	OpenSea	NA	0.493652	0.114833	0.505335	0.134762	-0.0116836	0.0757293
cg10237171	3	chr3	12392795	OpenSea	PPARG;PPARG;PPARG;PPARG	0.579431	0.111229	0.581404	0.136994	-0.001973	0.0745255
cg00674311	2	chr10	352348	OpenSea	DIP2C	0.530399	0.0704443	0.541081	0.101008	-0.0106825	0.0608049
cg13645963	2	chr9	84150624	OpenSea	NA	0.533567	0.0880979	0.543543	0.115484	-0.00997623	0.0719811
cg05898398	2	chr15	56201688	OpenSea	NEDD4;NEDD4;NEDD4;NEDD4;NEDD4;NEDD4	0.565094	0.0997198	0.580058	0.111259	-0.014964	0.0723747
cg18812599	2	chr14	78488668	OpenSea	NA	0.577151	0.0702328	0.589439	0.091576	-0.0122883	0.0731866
cg05830425	3	chr13	21654356	OpenSea	NA	0.529591	0.0861034	0.541525	0.111627	-0.0119348	0.0715856
cg05083015	4	chr1	173162995	OpenSea	TNFSF4;TNFSF4	0.515392	0.10467	0.52498	0.122839	-0.00958824	0.0775748
cg23280506	2	chr17	14201938	Island	NA	0.281917	0.136312	0.291771	0.141345	-0.00985326	0.0718021
cg17099692	3	chr8	120667499	OpenSea	NA	0.505877	0.0897671	0.519271	0.116655	-0.0133938	0.077935
cg12893796	3	chr4	103673252	OpenSea	MANBA	0.497139	0.0898013	0.508529	0.111333	-0.0113892	0.0671261
cg16441068	2	chr14	103112066	OpenSea	RCOR1	0.532628	0.0929305	0.543598	0.117965	-0.0109701	0.0655631
cg20400045	2	chr13	21056697	OpenSea	CRYL1	0.554784	0.103538	0.565415	0.124714	-0.0106311	0.0762468
cg26093123	2	chr13	19202724	Island	NA	0.539277	0.0741847	0.532184	0.0798091	0.00709245	0.0544088
cg04097923	2	chr17	76291008	OpenSea	NA	0.539823	0.0755699	0.546525	0.104912	-0.00670112	0.0619554
cg00533633	2	chr17	4332955	OpenSea	NA	0.508456	0.0962471	0.524315	0.114251	-0.0158586	0.0679811
cg00333617	3	chr18	13359484	OpenSea	LDLRAD4;LDLRAD4	0.46426	0.103804	0.467764	0.121834	-0.00350386	0.0786519
cg14612785	12	chr3	71774842	Island	EIF4E3;EIF4E3;EIF4E3;EIF4E3	0.0859292	0.171935	0.104909	0.179545	-0.0189803	0.249405
cg05957717	2	chr1	110539271	OpenSea	AHCYL1;AHCYL1	0.523724	0.0923984	0.534822	0.115984	-0.0110979	0.0663176
cg17525495	2	chr17	56401734	Island	BZRAP1;BZRAP1	0.48476	0.0870384	0.48994	0.104557	-0.0051792	0.0637003
cg06652686	3	chr2	192032654	OpenSea	NA	0.507766	0.111443	0.530068	0.12955	-0.0223027	0.0738679
cg25702512	3	chr10	3938517	OpenSea	NA	0.55966	0.108316	0.564279	0.130021	-0.00461901	0.0730899
cg14782541	4	chr7	24826028	OpenSea	NA	0.552119	0.107544	0.563145	0.139662	-0.011026	0.0826103
cg00823094	3	chr2	60771364	OpenSea	BCL11A;BCL11A;BCL11A	0.475461	0.114258	0.493296	0.15028	-0.017834	0.0783516
cg00018276	2	chr9	107954218	OpenSea	NA	0.585304	0.105378	0.596392	0.128551	-0.0110878	0.0805589
cg16297769	3	chr5	169741779	OpenSea	NA	0.519152	0.0853332	0.520574	0.116579	-0.00142273	0.068
cg21027759	2	chr1	206970717	OpenSea	IL19	0.511524	0.0808863	0.529918	0.113121	-0.0183946	0.0733831
cg05232481	2	chr20	10534496	OpenSea	SLX4IP	0.515707	0.112895	0.518414	0.127084	-0.00270618	0.0848345
cg21492378	3	chr9	123850279	OpenSea	CEP110	0.522534	0.096556	0.524342	0.122725	-0.00180782	0.0739579
cg09923354	4	chr10	65258614	OpenSea	NA	0.501347	0.102162	0.494648	0.125005	0.00669869	0.0814307
cg02317125	2	chr7	25303453	OpenSea	NA	0.590873	0.111763	0.596108	0.137446	-0.00523501	0.0723468
cg09709227	4	chr13	32341428	OpenSea	RXFP2;RXFP2	0.524331	0.091932	0.533713	0.119581	-0.00938213	0.0791001
cg10932934	2	chr5	174442189	OpenSea	NA	0.511978	0.0867591	0.526504	0.107186	-0.014526	0.0833123
cg05920921	4	chr6	134956367	OpenSea	NA	0.53825	0.106009	0.553336	0.128313	-0.0150858	0.0916636
cg17709911	3	chr3	171853630	OpenSea	FNDC3B;FNDC3B	0.514095	0.101578	0.518207	0.121705	-0.00411193	0.0820105
cg20456528	2	chr12	118644049	OpenSea	TAOK3	0.573084	0.0862495	0.584004	0.11071	-0.0109202	0.0734931
cg06616684	4	chr2	190365181	OpenSea	NA	0.538025	0.0874048	0.541493	0.131316	-0.00346813	0.0864246
cg18781968	2	chr3	29805756	OpenSea	RBMS3;RBMS3;RBMS3;RBMS3;RBMS3	0.503122	0.0965486	0.512181	0.115736	-0.00905912	0.0675018
cg16171189	3	chr3	46142638	OpenSea	NA	0.549635	0.0865507	0.552249	0.11468	-0.00261438	0.0763751
cg15299926	2	chr8	117069367	OpenSea	LINC00536	0.488082	0.0907135	0.495276	0.110187	-0.00719424	0.0684052
cg24487151	5	chr3	73025772	OpenSea	NA	0.425102	0.095258	0.432807	0.11282	-0.00770428	0.0824233
cg16897608	2	chr1	54159698	OpenSea	GLIS1	0.515475	0.0554914	0.532252	0.0481889	-0.0167772	0.0689128
cg21875396	2	chr6	136886949	OpenSea	MAP3K5	0.560601	0.106644	0.568826	0.129757	-0.00822462	0.0712038
cg03720771	3	chr11	122080867	OpenSea	NA	0.542773	0.0871696	0.559812	0.113301	-0.0170389	0.0698899
cg06339780	2	chr3	5101744	OpenSea	NA	0.632435	0.0723956	0.640248	0.0826878	-0.00781335	0.0644097
cg19513582	2	chr7	129481640	OpenSea	UBE2H;UBE2H	0.624113	0.093512	0.627709	0.106285	-0.0035958	0.064892
cg00847359	2	chr3	38055958	OpenSea	PLCD1;PLCD1;PLCD1	0.503871	0.109733	0.514002	0.130239	-0.0101318	0.0855821
cg00924460	2	chr11	32175112	OpenSea	NA	0.521803	0.0841319	0.528328	0.113264	-0.00652458	0.0748829
cg10894085	4	chr14	91817232	OpenSea	CCDC88C	0.592443	0.077725	0.577203	0.0745286	0.01524	0.0710208
cg12045799	4	chr8	134163056	OpenSea	NA	0.569758	0.0747081	0.580443	0.102991	-0.0106848	0.0674983
cg02399947	2	chr12	1212226	OpenSea	ERC1;ERC1;ERC1;ERC1;ERC1;ERC1	0.533735	0.0985906	0.549244	0.122346	-0.0155094	0.0705505
cg09482891	2	chr2	149906909	OpenSea	LYPD6B	0.573467	0.107445	0.580893	0.128418	-0.0074255	0.0731052
cg24140751	2	chr3	52218437	OpenSea	NA	0.533868	0.0698713	0.545086	0.0833721	-0.0112185	0.0585548
cg08857797	3	chr17	40927699	OpenSea	VPS25	0.553708	0.0614603	0.568603	0.09666	-0.0148948	0.0699085
cg07115878	4	chr1	243894772	OpenSea	AKT3;AKT3;AKT3	0.528273	0.0998643	0.544592	0.125124	-0.0163189	0.0734832
cg05768065	2	chr3	71856140	OpenSea	NA	0.513939	0.0955161	0.515804	0.110761	-0.00186419	0.0736899
cg17192520	2	chr14	88461468	S_Shore	GALC	0.560468	0.0923173	0.571115	0.122151	-0.0106465	0.0670077
cg23201527	4	chr20	61783225	OpenSea	NA	0.570988	0.074299	0.584805	0.0752048	-0.013817	0.0697756
cg25723331	2	chr11	44613980	OpenSea	CD82;CD82	0.546104	0.0915557	0.556442	0.117225	-0.0103384	0.067729
cg24799894	3	chr15	49785386	OpenSea	FAM227B	0.53667	0.0937687	0.555425	0.117621	-0.0187549	0.0763311
cg25179876	2	chr10	33483109	OpenSea	NRP1	0.555897	0.111426	0.563931	0.124103	-0.00803401	0.0773305
cg18325315	2	chr7	73897230	S_Shelf	GTF2IRD1;GTF2IRD1	0.574582	0.108116	0.576981	0.123971	-0.0023987	0.0899007
cg10313337	2	chr16	68823690	OpenSea	CDH1	0.550202	0.102459	0.577861	0.125426	-0.0276585	0.0713353
cg24856024	2	chr13	99969116	OpenSea	UBAC2;UBAC2;UBAC2;MIR548AN	0.579895	0.0850881	0.590561	0.0990904	-0.0106661	0.0673363
cg05583921	2	chr3	42700678	S_Shore	ZBTB47	0.578397	0.119568	0.593637	0.133653	-0.0152401	0.0784308
cg03992323	2	chr1	224023297	OpenSea	TP53BP2;TP53BP2	0.634182	0.0947374	0.628847	0.115863	0.00533516	0.0762568
cg22450120	4	chr13	33469025	OpenSea	LINC00423	0.505965	0.0926018	0.5141	0.113621	-0.00813526	0.0742694
cg00980622	2	chr14	75884845	OpenSea	NA	0.527452	0.0891313	0.538229	0.111795	-0.0107773	0.0598521
cg02856860	3	chr6	35228552	S_Shore	ZNF76;ZNF76	0.510386	0.106879	0.521996	0.126084	-0.0116099	0.079673
cg01005905	3	chr20	43124818	OpenSea	NA	0.556416	0.08814	0.568123	0.112611	-0.0117075	0.0707017
cg02809553	2	chr14	75282966	OpenSea	YLPM1;YLPM1	0.529248	0.0602182	0.530084	0.0871443	-0.000835648	0.0626718
cg24471782	2	chr2	70170632	OpenSea	NA	0.55582	0.10124	0.56916	0.116272	-0.0133398	0.0719226
cg00700219	4	chr11	15599154	OpenSea	NA	0.537856	0.100619	0.554631	0.121216	-0.0167743	0.0859167
cg07425204	2	chr17	66511183	S_Shelf	PRKAR1A;PRKAR1A;PRKAR1A	0.488399	0.0665256	0.49304	0.0825904	-0.00464138	0.0592491
cg08575222	2	chr8	125828298	OpenSea	NA	0.570718	0.0879588	0.574415	0.111228	-0.00369685	0.0716341
cg16805291	3	chr7	36022575	Island	NA	0.55759	0.0717151	0.563014	0.0882491	-0.00542416	0.0677191
cg05928849	3	chr11	122993208	OpenSea	ASAM	0.525299	0.0830873	0.534834	0.103822	-0.00953543	0.0829211
cg06392753	2	chr2	102783282	OpenSea	IL1R1	0.528409	0.0825173	0.541019	0.108816	-0.01261	0.071469
cg11244291	2	chr17	76819468	OpenSea	USP36	0.600443	0.0990756	0.607438	0.109893	-0.00699436	0.0669418
cg20453370	2	chr3	172366813	OpenSea	NCEH1;NCEH1;NCEH1;NCEH1	0.536562	0.0996835	0.541634	0.125701	-0.00507249	0.0717049
cg14899252	3	chr2	113551357	OpenSea	NA	0.516044	0.0935638	0.527657	0.114845	-0.0116124	0.0719361
cg02906707	2	chr15	101974405	OpenSea	PCSK6;PCSK6;PCSK6;PCSK6;PCSK6;PCSK6;PCSK6	0.553221	0.074046	0.567572	0.0971176	-0.0143513	0.0550315
cg11765362	3	chr2	31806551	Island	SRD5A2	0.560313	0.0925646	0.557594	0.0701919	0.00271914	0.0722895
cg15004542	3	chr2	145214304	OpenSea	ZEB2;ZEB2	0.534055	0.103612	0.538444	0.124833	-0.00438981	0.082102
cg06079082	6	chr6	23584501	OpenSea	NA	0.51053	0.0966465	0.504318	0.12702	0.00621174	0.0972399
cg19989072	4	chr1	175155163	OpenSea	KIAA0040;KIAA0040;KIAA0040;KIAA0040	0.621234	0.104084	0.627879	0.123808	-0.00664528	0.085279
cg06769635	2	chr11	121011279	OpenSea	TECTA	0.55619	0.0822217	0.561963	0.0843709	-0.00577349	0.0608802
cg22637435	2	chr8	141361108	S_Shore	TRAPPC9;TRAPPC9	0.491823	0.0621355	0.497277	0.0865585	-0.00545394	0.0603075
cg02217269	2	chr19	18146040	OpenSea	NA	0.404973	0.167776	0.400626	0.168239	0.00434644	0.0635762
cg27546908	2	chr22	50586605	OpenSea	MOV10L1;MOV10L1;MOV10L1;MOV10L1	0.567309	0.0699142	0.570393	0.0982697	-0.00308401	0.0625834
cg19329986	2	chr8	124751904	OpenSea	NA	0.516291	0.0969825	0.520139	0.112945	-0.0038477	0.0751105
cg13847692	2	chr5	55709595	OpenSea	NA	0.526029	0.0886326	0.52189	0.102696	0.00413942	0.0745241
cg13692972	2	chr11	63753020	N_Shore	OTUB1;OTUB1	0.552935	0.0947622	0.565324	0.130323	-0.0123885	0.075358
cg08668890	2	chr22	33022259	OpenSea	SYN3;SYN3;SYN3	0.556544	0.100825	0.576551	0.128335	-0.0200065	0.076123
cg06840062	3	chr2	25873395	OpenSea	DTNB;DTNB;DTNB;DTNB;DTNB;DTNB;DTNB;DTNB	0.531841	0.112348	0.544962	0.136268	-0.0131203	0.0721617
cg24373427	3	chr10	49647801	OpenSea	NA	0.518512	0.0875964	0.52316	0.120827	-0.0046481	0.0859393
cg20723815	2	chr8	17061850	OpenSea	ZDHHC2	0.487788	0.100612	0.502427	0.119955	-0.0146389	0.0747443
cg13547913	2	chr4	48831680	N_Shore	OCIAD1;OCIAD1;OCIAD1	0.54044	0.0726603	0.551845	0.0984159	-0.0114055	0.0657409
cg07788920	4	chrX	40396095	OpenSea	NA	0.539582	0.140433	0.547471	0.158052	-0.00788913	0.083721
cg13103476	2	chr12	122208022	OpenSea	TMEM120B	0.569345	0.0655239	0.587971	0.0854458	-0.0186267	0.0691272
cg03347022	3	chr7	99663596	OpenSea	ZNF3	0.532109	0.08412	0.550205	0.10392	-0.0180962	0.0663355
cg04349497	2	chr5	80162419	OpenSea	MSH3	0.498301	0.10341	0.512693	0.127307	-0.0143916	0.0705302
cg16812044	3	chr1	8940061	S_Shore	ENO1	0.594258	0.0926755	0.592655	0.108219	0.001603	0.0834523
cg25426467	2	chr8	11332270	OpenSea	NA	0.49027	0.0948691	0.493245	0.118442	-0.0029746	0.0706623
cg24949238	3	chr20	32248938	N_Shelf	C20orf144;NECAB3;NECAB3	0.577586	0.0819227	0.590009	0.110026	-0.0124225	0.0790847
cg15784590	2	chr3	31252039	OpenSea	NA	0.546238	0.0814706	0.557411	0.105709	-0.0111732	0.0675942
cg06112453	3	chr15	26018669	OpenSea	ATP10A	0.578896	0.0808003	0.581589	0.102999	-0.00269245	0.0844486
cg25310867	2	chr11	78004709	OpenSea	GAB2;GAB2	0.677152	0.0864393	0.673771	0.0942135	0.00338098	0.0632351
cg14117527	2	chr3	128840749	S_Shore	RAB43;RAB43;RAB43;RAB43;RAB43;RAB43;RAB43;RAB43;ISY1-RAB43	0.484568	0.0772686	0.4836	0.0807497	0.000967694	0.0739931
cg07674600	2	chr12	77426239	OpenSea	E2F7	0.520981	0.076954	0.521456	0.105759	-0.000474851	0.065449
cg19642270	2	chr12	12028734	OpenSea	ETV6;RNU6-19P	0.507816	0.0965054	0.514843	0.117655	-0.00702701	0.0751885
cg00605342	2	chr8	23396403	OpenSea	SLC25A37	0.546263	0.0910378	0.557424	0.103315	-0.011161	0.0609179
cg17177779	3	chr17	40588642	OpenSea	NA	0.563456	0.095222	0.567317	0.117633	-0.0038607	0.0771931
cg02385309	2	chr22	38609371	N_Shore	MAFF;MAFF;MAFF;MAFF	0.488034	0.0530713	0.490081	0.0625862	-0.00204698	0.0505159
cg18860329	2	chr13	43354421	OpenSea	C13orf30	0.579562	0.0586075	0.588903	0.0899911	-0.00934048	0.0635828
cg15810023	4	chr2	198441491	OpenSea	RFTN2	0.583516	0.0930294	0.593177	0.125715	-0.00966057	0.0803426
cg26962618	3	chr15	70767183	OpenSea	NA	0.430138	0.0945067	0.445338	0.0976898	-0.0152006	0.108437
cg27086701	3	chr5	36680436	OpenSea	SLC1A3;SLC1A3;SLC1A3;SLC1A3	0.573281	0.0953616	0.565375	0.122718	0.00790583	0.0858764
cg16541987	2	chrX	133852518	OpenSea	NA	0.540931	0.0703897	0.555906	0.089436	-0.0149748	0.0547762
cg10768316	2	chr6	166746933	OpenSea	SFT2D1	0.58991	0.0879291	0.605803	0.0975143	-0.0158929	0.0757162
cg15908682	3	chr7	156820763	OpenSea	NA	0.525185	0.0749552	0.546723	0.0974138	-0.0215375	0.0668522
cg07622712	3	chr14	88461259	S_Shore	GALC	0.575664	0.0845062	0.577472	0.112891	-0.00180857	0.0846312
cg27441294	4	chr12	92625874	OpenSea	NA	0.522701	0.0909074	0.537657	0.117103	-0.0149562	0.0823971
cg27185978	2	chr8	25095288	OpenSea	DOCK5	0.58154	0.103631	0.581345	0.115168	0.000195251	0.0737442
cg18455737	2	chr4	84071553	OpenSea	NA	0.572811	0.0956779	0.573855	0.125266	-0.00104396	0.0786536
cg00295879	3	chr3	194826392	OpenSea	XXYLT1;XXYLT1	0.542494	0.100532	0.560144	0.12968	-0.0176508	0.0798752
cg26934960	2	chr16	87228921	OpenSea	NA	0.459894	0.0333805	0.454294	0.0813015	0.0056005	0.0881686
cg19074903	5	chr1	110542075	OpenSea	AHCYL1;AHCYL1;AHCYL1	0.483275	0.0999399	0.493325	0.120449	-0.0100504	0.0857869
cg12742764	2	chr9	91996910	S_Shore	SEMA4D;SEMA4D	0.562384	0.0502082	0.564449	0.0679641	-0.00206502	0.0584925
cg10713461	5	chr17	3706833	OpenSea	NA	0.596253	0.106969	0.596077	0.126772	0.000176562	0.0781618
cg04743897	2	chr10	70719950	S_Shelf	DDX21;DDX21	0.55653	0.0969561	0.5644	0.124078	-0.00786989	0.0831808
cg07085152	2	chr9	135035970	N_Shore	NTNG2	0.533969	0.0823352	0.548061	0.0946244	-0.0140916	0.0676451
cg22107808	2	chr1	210011959	OpenSea	DIEXF	0.548562	0.0680334	0.563508	0.0866288	-0.0149453	0.0531863
cg23035323	3	chr3	194248017	OpenSea	NA	0.488849	0.0955736	0.502424	0.117302	-0.0135754	0.0799371
cg06373940	3	chr2	128052778	S_Shore	ERCC3	0.576532	0.0930809	0.571772	0.129176	0.00476076	0.081384
cg09370867	5	chr1	27961680	Island	FGR;FGR	0.550844	0.120191	0.576091	0.114608	-0.0252467	0.102441
cg27479052	2	chr1	192953366	OpenSea	NA	0.533702	0.104477	0.54774	0.119497	-0.0140376	0.0684255
cg25487819	4	chr2	240077990	OpenSea	HDAC4	0.561447	0.0975916	0.569394	0.121928	-0.00794708	0.0828284
cg15206000	2	chr13	33643918	OpenSea	NA	0.538606	0.0735855	0.553854	0.0937906	-0.0152476	0.0567642
cg23039807	3	chr2	240425897	OpenSea	NA	0.55764	0.0754087	0.568962	0.100225	-0.0113223	0.0684267
cg06915627	2	chr18	53260084	S_Shelf	TCF4	0.527073	0.0939253	0.528109	0.0998362	-0.00103598	0.0570353
cg26744402	3	chr11	28588618	OpenSea	NA	0.5143	0.0449935	0.529587	0.0523827	-0.0152878	0.0630982
cg11335355	3	chr2	102890476	OpenSea	NA	0.49617	0.105838	0.500313	0.119649	-0.00414274	0.0879612
cg00705730	3	chr2	106438120	OpenSea	NCK2;NCK2	0.616128	0.0986012	0.630785	0.119565	-0.0146573	0.0761564
cg11682398	2	chr10	129208406	OpenSea	DOCK1;DOCK1	0.563064	0.0875729	0.566478	0.109889	-0.00341435	0.0776068
cg16350446	3	chr2	172338747	OpenSea	DCAF17;DCAF17;DCAF17	0.513069	0.11186	0.526876	0.137339	-0.0138067	0.0814607
cg03614362	2	chr4	89379578	S_Shore	HERC5	0.531914	0.114647	0.539808	0.130018	-0.00789398	0.0782416
cg17313269	2	chr6	25965330	OpenSea	TRIM38	0.616709	0.110375	0.616995	0.133783	-0.000286251	0.0884649
cg15010903	3	chr17	76850256	N_Shore	TIMP2	0.57615	0.084422	0.578819	0.107412	-0.00266887	0.0811021
cg27610334	3	chr15	43396451	OpenSea	UBR1	0.544122	0.0949856	0.560872	0.118588	-0.0167502	0.0771237
cg14685461	2	chr3	113830265	OpenSea	NA	0.52655	0.0927676	0.520811	0.105497	0.00573886	0.0675852
cg22558269	2	chr2	31455457	N_Shore	EHD3	0.521716	0.0628718	0.528906	0.0851592	-0.00718993	0.0636182
cg26979142	3	chr9	35772185	OpenSea	NA	0.554387	0.0902063	0.572169	0.114352	-0.0177826	0.0696046
cg11697103	2	chrX	153966889	OpenSea	GAB3;GAB3;GAB3;GAB3	0.43817	0.0827575	0.439993	0.0883693	-0.00182313	0.0571047
cg09049060	2	chr9	108174687	OpenSea	NA	0.555718	0.087125	0.566905	0.114302	-0.0111868	0.0737396
cg04609694	2	chr6	44204009	N_Shore	NA	0.586929	0.113442	0.603853	0.133092	-0.0169244	0.0670826
cg07309821	3	chrX	62571385	Island	SPIN4	0.389515	0.221981	0.385524	0.220162	0.00399159	0.0818955
cg05405476	3	chr5	94027888	OpenSea	SLF1	0.557814	0.0941923	0.569512	0.119133	-0.0116971	0.0727075
cg20485152	2	chr11	66790027	N_Shore	SYT12;SYT12	0.434478	0.0839066	0.448567	0.112102	-0.0140889	0.111426
cg22387784	2	chr12	14996149	OpenSea	ART4;ART4	0.544119	0.0636297	0.541934	0.0811748	0.00218495	0.0589065
cg04249873	2	chr16	11400403	OpenSea	NA	0.570355	0.0977376	0.58567	0.107329	-0.0153149	0.065538
cg12130067	2	chr8	37740548	OpenSea	RAB11FIP1;RAB11FIP1	0.483657	0.0896422	0.496308	0.0848888	-0.0126511	0.0661894
cg01776207	3	chr5	7879420	OpenSea	MTRR;MTRR	0.572054	0.109057	0.583283	0.134553	-0.0112288	0.0748604
cg12058385	2	chr2	144448686	OpenSea	ARHGAP15	0.62048	0.102048	0.634369	0.121169	-0.0138891	0.0740553
cg02849689	3	chr11	59390857	OpenSea	NA	0.567789	0.0961917	0.575487	0.126618	-0.00769745	0.0775493
cg24086675	2	chr14	35703393	OpenSea	KIAA0391;KIAA0391;KIAA0391;KIAA0391;KIAA0391	0.55448	0.0878182	0.562095	0.107676	-0.00761435	0.0722177
cg15651941	3	chr11	2722084	Island	KCNQ1OT1;KCNQ1;KCNQ1	0.540399	0.0521086	0.54098	0.0603522	-0.000581829	0.0741084
cg01800286	3	chr3	148717722	OpenSea	GYG1;GYG1;GYG1	0.647103	0.099754	0.650415	0.118697	-0.00331258	0.0744944
cg21088438	2	chr14	70264869	OpenSea	SLC10A1	0.53867	0.100252	0.541121	0.125334	-0.0024506	0.0742061
cg03209258	3	chr2	39225075	OpenSea	SOS1	0.536239	0.0982603	0.542388	0.117841	-0.00614901	0.0817799
cg08820841	2	chr3	46354481	OpenSea	NA	0.534084	0.106522	0.540483	0.130389	-0.00639909	0.0789075
cg14763331	2	chr3	194896556	OpenSea	XXYLT1;XXYLT1	0.575532	0.075322	0.58178	0.102752	-0.00624818	0.0657356
cg17075758	2	chrX	16757889	OpenSea	SYAP1;SYAP1	0.556824	0.105323	0.558644	0.130301	-0.00181982	0.0713413
cg01227199	4	chr1	59364482	OpenSea	LINC01135;LINC01135;LINC01135	0.478809	0.107995	0.479366	0.135522	-0.000557278	0.087838
cg06134744	2	chr13	77964626	OpenSea	NA	0.531715	0.0939165	0.550157	0.108478	-0.0184416	0.0740601
cg19772886	5	chr11	109952914	OpenSea	NA	0.507305	0.0754444	0.51454	0.111134	-0.00723471	0.0752847
cg15243027	3	chr2	32784469	OpenSea	BIRC6-AS2;BIRC6	0.545611	0.106481	0.550226	0.130931	-0.00461468	0.0755906
cg13022415	3	chr17	465530	OpenSea	VPS53;VPS53	0.582889	0.0842024	0.593035	0.110187	-0.0101465	0.0728038
cg17446199	2	chr19	4991580	OpenSea	KDM4B	0.566136	0.0870645	0.57658	0.107969	-0.0104442	0.0631273
cg00107970	2	chr1	156119457	OpenSea	NA	0.537589	0.0807563	0.548487	0.0890692	-0.0108976	0.0660015
cg06500418	3	chr2	174025843	OpenSea	ZAK;ZAK	0.594155	0.106707	0.608078	0.130101	-0.0139234	0.0767505
cg07409383	4	chr5	64071318	OpenSea	CWC27;CWC27;CWC27	0.574887	0.111127	0.590031	0.128833	-0.0151436	0.0955571
cg23655126	2	chr22	38967436	S_Shore	DMC1;DMC1	0.598291	0.0936486	0.594202	0.114017	0.00408878	0.0720334
cg00185804	2	chr8	22907738	OpenSea	TNFRSF10B;TNFRSF10B;TNFRSF10B	0.541341	0.0893353	0.524821	0.0981184	0.01652	0.0812297
cg08451822	5	chr2	46622168	OpenSea	NA	0.507425	0.0990231	0.508894	0.123203	-0.00146905	0.0867317
cg23700338	2	chr1	21326868	OpenSea	EIF4G3;EIF4G3;EIF4G3;EIF4G3	0.554721	0.0958791	0.561503	0.113164	-0.00678192	0.074933
cg01346463	3	chr9	124012371	OpenSea	NA	0.539846	0.0889047	0.546714	0.115497	-0.00686803	0.0788886
cg18724891	2	chr12	121147746	N_Shore	UNC119B	0.763568	0.0717888	0.762077	0.0653462	0.00149145	0.0752181
cg14405088	2	chr9	81760592	OpenSea	LOC101927450	0.540372	0.0985066	0.548568	0.120479	-0.00819521	0.0762288
cg21604550	2	chr6	159476270	OpenSea	NA	0.51085	0.0788103	0.512103	0.0776408	-0.00125238	0.0695212
cg22996783	6	chr11	69213768	OpenSea	NA	0.409517	0.102656	0.402023	0.0800878	0.00749394	0.112109
cg00777445	2	chr17	48970357	OpenSea	NA	0.530736	0.0721573	0.537186	0.104282	-0.00645003	0.061907
cg02345285	2	chr11	34393828	OpenSea	NA	0.55612	0.0890716	0.566752	0.12033	-0.0106319	0.0723455
cg17959183	5	chr2	26297671	OpenSea	RAB10	0.587796	0.107938	0.601284	0.119032	-0.013488	0.0941851
cg07433407	3	chr1	154370818	OpenSea	NA	0.561818	0.104118	0.571721	0.12381	-0.00990318	0.0719837
cg19453003	4	chr21	39649958	OpenSea	KCNJ15;KCNJ15;KCNJ15;KCNJ15;KCNJ15;KCNJ15;KCNJ15;KCNJ15	0.575802	0.0942125	0.586527	0.115291	-0.0107251	0.0776684
cg10199368	2	chr11	34438337	OpenSea	NA	0.556319	0.111887	0.574548	0.13198	-0.0182295	0.0784275
cg05913921	2	chr1	246154118	OpenSea	SMYD3;SMYD3	0.527733	0.100476	0.524833	0.106787	0.00289983	0.0645029
cg07910065	7	chr10	4230752	OpenSea	NA	0.623192	0.124463	0.652409	0.137178	-0.0292175	0.111162
cg10256933	2	chr1	70685979	N_Shore	SRSF11;SRSF11	0.536318	0.0779901	0.541617	0.0909168	-0.00529902	0.0619096
cg25206951	3	chr21	40219706	OpenSea	NA	0.540208	0.0559745	0.555574	0.0828358	-0.0153662	0.0649141
cg19899806	3	chr14	103660788	OpenSea	NA	0.5352	0.102159	0.547939	0.129095	-0.0127385	0.0769945
cg10059821	4	chrX	38493719	OpenSea	TSPAN7	0.510849	0.0893214	0.51365	0.114009	-0.00280123	0.078181
cg09631123	3	chr1	232644166	OpenSea	SIPA1L2	0.583047	0.0935822	0.598635	0.114596	-0.0155875	0.0677099
cg05408837	3	chr5	176766680	S_Shelf	LMAN2	0.523009	0.0941422	0.521947	0.125051	0.00106201	0.0928471
cg01272182	3	chr3	48408202	OpenSea	NA	0.544609	0.119256	0.551392	0.131037	-0.00678239	0.0785356
cg17846016	3	chr17	80181015	S_Shore	NA	0.509792	0.0938255	0.511758	0.122509	-0.00196596	0.0758665
cg09703363	3	chr2	166982931	OpenSea	SCN1A;LOC101929680	0.554858	0.0886155	0.573394	0.115514	-0.0185362	0.0727868
cg11376341	2	chr10	21796152	N_Shore	NA	0.494201	0.0830879	0.514024	0.110154	-0.0198232	0.0618058
cg00619294	4	chr9	98619894	OpenSea	LINC00476	0.52602	0.0824677	0.536889	0.104313	-0.0108683	0.0736775
cg17583513	3	chr14	68429293	OpenSea	RAD51B;RAD51B;RAD51B	0.498115	0.113486	0.51106	0.134893	-0.0129452	0.0759571
cg17296492	2	chr2	160146824	S_Shelf	NA	0.564149	0.0856569	0.582562	0.117027	-0.0184126	0.0774866
cg20051530	7	chr11	65816935	S_Shore	GAL3ST3	0.515173	0.0809815	0.52742	0.0824011	-0.012247	0.120179
cg12057878	3	chr2	43241407	OpenSea	NA	0.602308	0.0923473	0.602041	0.123133	0.000267045	0.0818817
cg12866960	3	chr12	66635398	OpenSea	IRAK3;IRAK3	0.576954	0.10416	0.602978	0.124504	-0.0260237	0.0818763
cg10751070	4	chr10	96143568	OpenSea	NA	0.524689	0.108804	0.547613	0.135725	-0.0229238	0.075074
cg00446123	3	chr20	62367888	N_Shore	LIME1	0.467973	0.101258	0.464605	0.118141	0.00336722	0.0874675
cg20092944	3	chr10	94750225	OpenSea	EXOC6;EXOC6	0.519073	0.110073	0.534815	0.128171	-0.0157417	0.0883336
cg25035054	2	chr1	65492167	OpenSea	NA	0.573418	0.0922999	0.580981	0.107601	-0.00756323	0.0635068
cg15720713	3	chr16	69332969	OpenSea	SNTB2	0.595874	0.0735071	0.595868	0.0946678	5.66611e-06	0.0706995
cg09568500	3	chr5	66362865	OpenSea	MAST4;MAST4;MAST4;MAST4;MAST4	0.531432	0.0875322	0.544926	0.107576	-0.0134949	0.0810093
cg07811386	6	chrX	15768223	OpenSea	CA5B	0.368872	0.198747	0.371321	0.209844	-0.00244853	0.0907242
cg10632566	2	chr20	17938801	OpenSea	SNX5;SNX5;SNX5	0.55602	0.0700963	0.566486	0.0954616	-0.0104658	0.0620058
cg21325855	2	chr5	126903972	OpenSea	NA	0.532594	0.092651	0.536007	0.115655	-0.00341291	0.0787744
cg06749828	3	chr9	75761226	OpenSea	NA	0.53006	0.095906	0.54277	0.125531	-0.0127098	0.0735587
cg13387131	2	chr13	36915978	N_Shelf	SPG20;SPG20;SPG20;SPG20	0.536904	0.0772388	0.542305	0.0958404	-0.00540042	0.0619857
cg26503179	5	chr11	58991197	OpenSea	NA	0.529669	0.110375	0.544815	0.13341	-0.015146	0.0898346
cg00470007	13	chr12	132930066	Island	NA	0.417833	0.106007	0.408359	0.120194	0.00947351	0.126417
cg06022673	3	chr2	70164303	OpenSea	MXD1;MXD1;MXD1	0.570768	0.0867747	0.581321	0.108929	-0.0105536	0.0743886
cg03214819	3	chr17	73304757	OpenSea	NA	0.562485	0.10882	0.565696	0.121628	-0.00321053	0.0740596
cg24496021	2	chr11	72662461	OpenSea	FCHSD2	0.571239	0.104509	0.574071	0.126393	-0.00283187	0.0787103
cg08451988	3	chr6	161790663	OpenSea	PARK2;PARK2;PARK2	0.561183	0.105679	0.566594	0.119081	-0.0054118	0.0816725
cg24652615	2	chr6	44243304	Island	TMEM151B	0.588523	0.117512	0.5958	0.118299	-0.00727762	0.0642993
cg14218917	2	chr2	68512232	OpenSea	CNRIP1	0.566925	0.0971293	0.580258	0.123495	-0.013333	0.0734641
cg18113566	2	chr7	105985487	OpenSea	NA	0.532267	0.105801	0.541692	0.12407	-0.0094251	0.0700524
cg01277771	2	chr6	136737086	OpenSea	MAP7;MAP7;MAP7;MAP7;MAP7;MAP7;MAP7;MAP7;MAP7;MAP7	0.583761	0.0681172	0.59591	0.0911234	-0.0121495	0.0598524
cg04612941	4	chr2	169893745	OpenSea	NA	0.522436	0.116788	0.525608	0.142527	-0.00317234	0.0933807
cg11968956	2	chr6	119441387	OpenSea	FAM184A;FAM184A	0.543133	0.103862	0.534803	0.13053	0.00833052	0.0816205
cg20472296	2	chr10	5586551	OpenSea	NA	0.548328	0.107152	0.556629	0.123895	-0.00830019	0.0780258
cg16649792	2	chr5	34001680	OpenSea	AMACR;AMACR;AMACR;C1QTNF3-AMACR	0.583688	0.0928467	0.592522	0.118472	-0.00883347	0.073634
cg16663147	3	chr7	17600229	OpenSea	NA	0.486659	0.0600307	0.506005	0.0929092	-0.0193462	0.0626947
cg03062818	3	chr9	90020750	OpenSea	NA	0.592651	0.111963	0.58963	0.121227	0.00302106	0.0869926
cg23841297	3	chr5	121808890	OpenSea	MGC32805	0.561212	0.0963745	0.559122	0.126056	0.00208993	0.0839523
cg24696183	3	chr11	2891360	S_Shore	KCNQ1DN	0.555604	0.106209	0.535178	0.112393	0.0204262	0.0777466
cg20598067	3	chr6	82548900	OpenSea	NA	0.542284	0.0882676	0.541304	0.115218	0.000980328	0.0736206
cg13831136	2	chr6	30070342	N_Shore	NA	0.539852	0.0842666	0.53068	0.0971473	0.0091724	0.0739606
cg11704261	2	chr7	127790802	OpenSea	NA	0.53516	0.0836154	0.545044	0.0941853	-0.00988415	0.0722295
cg19867914	5	chr2	144234430	OpenSea	ARHGAP15	0.578331	0.098418	0.592906	0.127046	-0.0145749	0.0883546
cg20891765	2	chr2	112670316	OpenSea	MERTK	0.538994	0.0980917	0.54305	0.118058	-0.00405546	0.0785255
cg26968378	2	chr6	28447087	OpenSea	NA	0.39749	0.104226	0.400438	0.126722	-0.00294797	0.06187
cg06832406	2	chr10	4230482	OpenSea	NA	0.602841	0.0647614	0.613415	0.0871628	-0.0105736	0.0577813
cg11461407	2	chr2	55320612	OpenSea	NA	0.483965	0.0907249	0.492929	0.122158	-0.00896396	0.0765914
cg01212284	2	chr3	182814959	N_Shore	MCCC1	0.582224	0.0799711	0.596504	0.111408	-0.0142807	0.0685649
cg03997145	2	chr7	104619961	OpenSea	NA	0.511129	0.0878584	0.49548	0.056364	0.015649	0.0882804
cg16603916	2	chr1	21615863	N_Shore	ECE1;ECE1;ECE1	0.610231	0.0923568	0.631101	0.098974	-0.0208697	0.0824295
cg01239499	2	chr7	30210587	OpenSea	NA	0.544276	0.105083	0.551737	0.124055	-0.00746129	0.0733982
cg12046723	2	chr16	86589512	Island	MTHFSD;MTHFSD;MTHFSD;MTHFSD;MTHFSD;MTHFSD;MTHFSD;FLJ30679	0.509134	0.0638844	0.505127	0.0598125	0.00400646	0.0675734
cg07170708	2	chr2	171784999	N_Shore	GORASP2;GORASP2;GORASP2	0.558212	0.0836379	0.568286	0.106439	-0.0100739	0.0709029
cg15448894	2	chr6	52840469	OpenSea	NA	0.551119	0.0981683	0.57175	0.124764	-0.0206316	0.0790507
cg02185182	2	chr7	2185550	N_Shore	MAD1L1;MAD1L1;MAD1L1	0.575747	0.0716385	0.57719	0.0923518	-0.0014424	0.0622459
cg11881280	3	chr15	63824089	OpenSea	USP3;USP3;USP3;USP3	0.615013	0.0789122	0.624257	0.101124	-0.00924472	0.0859076
cg23860535	2	chr1	25440431	OpenSea	NA	0.580857	0.0995524	0.572808	0.111162	0.00804842	0.0767548
cg09166556	4	chr1	156724277	S_Shelf	NA	0.62904	0.0886294	0.644808	0.117982	-0.015768	0.0789315
cg08596618	2	chr1	24275885	OpenSea	NA	0.517691	0.0648661	0.536271	0.0849172	-0.0185805	0.0719018
cg15404001	2	chr22	45996826	OpenSea	FBLN1	0.563517	0.0893133	0.566093	0.100614	-0.00257573	0.0755893
cg07493821	2	chr15	94792045	OpenSea	NA	0.553496	0.0951215	0.568497	0.109316	-0.0150009	0.0768138
cg05135175	2	chr2	7150719	OpenSea	RNF144A	0.594395	0.101935	0.589116	0.107938	0.00527897	0.0673791
cg08403131	3	chr5	40485321	OpenSea	NA	0.503659	0.112882	0.509893	0.140094	-0.00623466	0.0883698
cg13869274	4	chr6	12001569	OpenSea	LOC101928253	0.543396	0.0952141	0.550473	0.106913	-0.00707663	0.0880547
cg06458042	4	chr6	140205113	OpenSea	NA	0.556151	0.0996009	0.551207	0.125433	0.00494383	0.0784347
cg01923724	2	chr1	58864209	OpenSea	NA	0.525848	0.07984	0.538549	0.107317	-0.0127015	0.0651002
cg14079463	2	chr6	127796989	Island	C6orf174	0.452639	0.107087	0.450584	0.138775	0.00205522	0.0748118
cg01584932	3	chr2	74708767	N_Shore	TTC31;TTC31;CCDC142	0.590164	0.112903	0.581556	0.127404	0.00860712	0.0841488
cg20510272	2	chr1	204183603	OpenSea	GOLT1A	0.477245	0.0724332	0.471868	0.0540267	0.00537716	0.0655632
cg17854886	4	chr14	89953623	OpenSea	FOXN3	0.527486	0.112027	0.538118	0.127985	-0.0106318	0.0816881
cg15486224	2	chr8	101527561	OpenSea	ANKRD46	0.574781	0.0991003	0.576706	0.118192	-0.00192504	0.0570812
cg19966245	2	chr3	159902782	OpenSea	IL12A-AS1	0.548197	0.113713	0.561483	0.114863	-0.0132859	0.0701536
cg02524205	3	chr6	167559851	OpenSea	NA	0.548202	0.10678	0.560795	0.0929205	-0.0125935	0.0697193
cg26472673	3	chr17	26384317	OpenSea	NLK	0.52331	0.111716	0.527561	0.137058	-0.00425088	0.0760028
cg17047786	3	chr15	90769260	OpenSea	SEMA4B;SEMA4B	0.539095	0.0918405	0.546457	0.117456	-0.0073627	0.0792214
cg06540311	3	chr4	25846787	OpenSea	SEL1L3;SEL1L3;SEL1L3	0.541089	0.0798438	0.553515	0.0970878	-0.0124253	0.0669396
cg15470736	4	chr7	157056012	OpenSea	UBE3C	0.516424	0.0731182	0.495094	0.0542706	0.0213306	0.0883619
cg18869709	2	chr22	43342938	OpenSea	PACSIN2;PACSIN2	0.552631	0.0958538	0.569805	0.0697671	-0.0171739	0.083536
cg06718195	3	chrX	118774769	OpenSea	SEPT6;SEPT6;SEPT6;SEPT6;SEPT6;SEPT6;SEPT6;SEPT6	0.501583	0.105219	0.516557	0.125777	-0.0149744	0.0677056
cg03441242	2	chrX	68158555	OpenSea	NA	0.474871	0.0865483	0.487905	0.0843804	-0.0130341	0.0587232
cg12209946	2	chr3	14987434	N_Shore	NA	0.554451	0.0937277	0.563749	0.108736	-0.00929804	0.0825586
cg26950588	3	chr9	71166379	OpenSea	NA	0.527705	0.0833993	0.528445	0.111747	-0.000739799	0.0683112
cg22535089	2	chr13	114184462	N_Shore	TMCO3	0.549019	0.0930497	0.565908	0.118122	-0.0168895	0.0763217
cg02080420	2	chr10	63403393	OpenSea	NA	0.480991	0.100302	0.487505	0.120481	-0.0065143	0.0714713
cg09531498	2	chr22	27672057	OpenSea	NA	0.551912	0.0817688	0.558966	0.10374	-0.00705397	0.0686804
cg10454879	3	chr8	602158	S_Shore	NA	0.619407	0.165297	0.645815	0.160206	-0.0264086	0.0758533
cg01538979	4	chr6	75898357	OpenSea	COL12A1;COL12A1	0.595671	0.100781	0.591876	0.119835	0.0037953	0.0823378
cg10034788	2	chr12	56668562	OpenSea	CS;CS	0.59182	0.0889811	0.600723	0.114107	-0.00890243	0.0768494
cg04853319	2	chr16	68827444	OpenSea	CDH1	0.582576	0.0869238	0.589128	0.116531	-0.00655276	0.0781816
cg07584516	2	chr13	42269266	OpenSea	VWA8	0.578924	0.085009	0.588105	0.090629	-0.00918119	0.0793323
cg26351453	3	chr7	91685854	OpenSea	AKAP9;AKAP9	0.57701	0.108783	0.58891	0.128104	-0.0118998	0.0811465
cg01761758	2	chr17	76850277	N_Shore	TIMP2	0.599982	0.0941607	0.595846	0.122594	0.0041365	0.0787039
cg21421707	3	chr11	47517145	OpenSea	CELF1;CELF1;CELF1	0.573908	0.114964	0.580083	0.137129	-0.00617542	0.0751305
cg09646392	3	chr13	108921052	OpenSea	TNFSF13B;TNFSF13B	0.531168	0.105576	0.536187	0.125364	-0.00501856	0.0718903
cg07567797	2	chr1	16115349	OpenSea	NA	0.500516	0.0954267	0.506687	0.0854002	-0.00617155	0.060206
cg16815249	4	chr6	111441357	OpenSea	SLC16A10	0.539521	0.106244	0.533664	0.138723	0.00585645	0.0863431
cg26337227	4	chr2	88496339	OpenSea	NA	0.551172	0.106175	0.566529	0.121854	-0.0153571	0.0795849
cg01692842	4	chr11	134126364	S_Shelf	ACAD8	0.561874	0.0943283	0.58134	0.119642	-0.019466	0.075859
cg16305292	2	chr8	142219965	N_Shore	NA	0.588514	0.0637903	0.587072	0.0788978	0.00144224	0.0708468
cg14360073	3	chr6	64516193	OpenSea	EYS;EYS	0.567978	0.0831404	0.582122	0.104472	-0.0141443	0.0727794
cg15469709	3	chr1	116653300	OpenSea	C1orf161	0.542614	0.0499909	0.549743	0.0761	-0.00712906	0.0634189
cg26438367	2	chr3	133845098	OpenSea	NA	0.511057	0.0942106	0.515805	0.106206	-0.00474789	0.0748657
cg24009544	2	chr12	121613464	OpenSea	P2RX7;P2RX7;P2RX7;P2RX7;P2RX7;P2RX7;P2RX7;P2RX7;P2RX7;P2RX7	0.540729	0.0952111	0.550148	0.112378	-0.00941887	0.0807159
cg13155300	2	chr21	47234029	OpenSea	NA	0.572012	0.089546	0.588059	0.103792	-0.0160473	0.0505917
cg00360343	2	chr21	30590362	OpenSea	LINC00189	0.564283	0.0888339	0.568995	0.111143	-0.00471114	0.0755482
cg06043346	2	chr3	186048659	OpenSea	DGKG;DGKG;DGKG	0.56519	0.11116	0.561858	0.137267	0.00333168	0.0782502
cg04936213	2	chr9	124009589	OpenSea	NA	0.569652	0.101627	0.576194	0.12871	-0.00654281	0.0746932
cg13825056	4	chr8	17186545	OpenSea	MTMR7	0.581906	0.0848156	0.592972	0.118959	-0.0110661	0.0840476
cg19438764	3	chr17	67047254	OpenSea	ABCA9	0.559562	0.10979	0.566832	0.133444	-0.00727016	0.0743518
cg26669806	19	chr19	18899483	Island	COMP	0.235363	0.275368	0.172932	0.248174	0.0624311	0.372063
cg25198847	2	chr4	113192515	OpenSea	NA	0.549767	0.0809615	0.564045	0.103563	-0.0142771	0.0662163
cg10231978	3	chr1	65558649	OpenSea	NA	0.59922	0.109625	0.611055	0.129823	-0.0118353	0.0807466
cg14286514	4	chr9	32525315	N_Shore	DDX58	0.466834	0.0915539	0.480449	0.114116	-0.0136157	0.0869094
cg25305879	3	chr2	106814630	S_Shelf	NA	0.570552	0.103839	0.580469	0.125873	-0.00991715	0.0802057
cg00813386	2	chr10	65264165	OpenSea	NA	0.522717	0.0705854	0.533788	0.0966276	-0.0110707	0.0606894
cg00439981	3	chr6	170684299	N_Shore	FAM120B	0.601684	0.111344	0.604391	0.121844	-0.00270669	0.0766556
cg03562940	4	chr3	72092096	OpenSea	LINC00877	0.559218	0.0912091	0.561969	0.12382	-0.00275092	0.0830372
cg00534022	7	chr2	8686087	OpenSea	NA	0.615673	0.0943588	0.610762	0.119063	0.00491044	0.107751
cg18630580	3	chr6	32038185	OpenSea	TNXB	0.546312	0.0741635	0.535299	0.054548	0.0110134	0.0671879
cg00055165	3	chrX	47004968	Island	RBM10;RBM10;RBM10;RBM10;NDUFB11;NDUFB11;RBM10	0.415087	0.271673	0.416115	0.260177	-0.00102797	0.0817896
cg19580293	2	chr10	126790228	OpenSea	CTBP2;CTBP2;CTBP2;CTBP2	0.562198	0.0912136	0.567969	0.112912	-0.00577082	0.071611
cg17039883	3	chr17	3738423	OpenSea	C17orf85	0.567027	0.112709	0.572635	0.136629	-0.00560767	0.092923
cg11388673	2	chr8	144371779	Island	NA	0.455112	0.120749	0.479063	0.104623	-0.023951	0.0568199
cg12410124	3	chr3	195582538	OpenSea	NA	0.535796	0.0947176	0.54234	0.105427	-0.00654374	0.0743866
cg11118440	2	chr12	125249923	OpenSea	NA	0.594976	0.0782645	0.603987	0.0888804	-0.00901033	0.065594
cg06147190	3	chr9	127143971	OpenSea	PSMB7	0.579669	0.114012	0.582623	0.137446	-0.00295404	0.0777201
cg00216277	4	chr20	1550240	OpenSea	SIRPB1;SIRPB1	0.586601	0.107988	0.587147	0.129838	-0.000546326	0.0839597
cg13633625	2	chr9	114706971	OpenSea	NA	0.567737	0.105161	0.586101	0.120611	-0.0183639	0.0770282
cg11125883	2	chr12	68729045	S_Shelf	NA	0.602025	0.0560475	0.586426	0.0590389	0.0155983	0.0624793
cg26994894	4	chr16	87102691	OpenSea	NA	0.593958	0.093315	0.610954	0.121037	-0.0169957	0.0737658
cg07379703	3	chr5	78279424	N_Shore	ARSB;ARSB	0.631518	0.101898	0.634888	0.118958	-0.00337054	0.0838295
cg05433263	4	chr1	159524221	OpenSea	NA	0.564496	0.113496	0.583547	0.129552	-0.0190505	0.0815172
cg00842918	4	chr17	9940321	OpenSea	GAS7;GAS7	0.564555	0.0942411	0.580962	0.115107	-0.0164068	0.0834521
cg18479763	2	chrX	68060232	Island	EFNB1	0.567664	0.076513	0.57408	0.0935598	-0.00641666	0.061128
cg08730373	4	chr14	62589697	OpenSea	LINC00643	0.560528	0.0820912	0.568951	0.107688	-0.00842319	0.0773056
cg00229231	2	chr1	40861911	OpenSea	SMAP2;SMAP2;SMAP2;SMAP2	0.578813	0.077465	0.588851	0.0962474	-0.0100384	0.0578605
cg06646410	2	chr4	16871911	OpenSea	LDB2;LDB2;LDB2;LDB2;LDB2	0.527639	0.069656	0.536329	0.0859487	-0.00869003	0.0601739
cg01993818	2	chr14	34270437	Island	NPAS3;NPAS3;NPAS3;NPAS3	0.523069	0.112691	0.52638	0.12116	-0.00331027	0.0504806
cg19433762	2	chr1	238025440	OpenSea	LOC100130331	0.559519	0.0853483	0.559887	0.107125	-0.000367598	0.070286
cg14222140	2	chr1	24711941	OpenSea	C1orf201	0.622954	0.0464507	0.608162	0.0526919	0.0147916	0.0702513
cg26554423	2	chr6	87808954	OpenSea	NA	0.571182	0.102612	0.596825	0.12418	-0.0256432	0.0715003
cg17547295	2	chr5	157282503	N_Shelf	CLINT1	0.588124	0.0687927	0.600937	0.0869992	-0.0128137	0.0620948
cg24737761	2	chr6	106245659	OpenSea	NA	0.600186	0.0974309	0.609612	0.120414	-0.00942596	0.0776463
cg22745369	3	chr6	3517953	OpenSea	NA	0.547423	0.0592694	0.578772	0.0818163	-0.0313488	0.0832104
cg07687273	2	chr2	208004404	OpenSea	KLF7;KLF7;KLF7;KLF7	0.552641	0.103157	0.555848	0.128476	-0.00320685	0.075278
cg13485242	2	chr14	76169786	OpenSea	TTLL5	0.553337	0.0963807	0.557722	0.122904	-0.00438505	0.0789884
cg02586450	2	chr3	127255687	OpenSea	LINC01471	0.569341	0.0724827	0.572897	0.0862157	-0.00355603	0.0896211
cg12865675	4	chr5	179156985	N_Shelf	CANX;CANX	0.570571	0.110912	0.565787	0.134034	0.00478323	0.0902518
cg17980508	3	chr1	79085713	OpenSea	IFI44L	0.562373	0.100851	0.574462	0.129386	-0.0120886	0.091012
cg04961217	2	chr7	83865902	OpenSea	NA	0.669964	0.0946775	0.673479	0.103217	-0.00351496	0.0819465
cg21530469	2	chr2	32490776	OpenSea	NLRC4;NLRC4;NLRC4;NLRC4;NLRC4;NLRC4	0.600415	0.0875856	0.608948	0.105792	-0.00853331	0.0669421
cg16278496	3	chr14	98444476	OpenSea	C14orf64	0.552213	0.0869254	0.553689	0.0980497	-0.00147538	0.0695076
cg19081101	4	chr1	203156625	OpenSea	CHI3L1	0.595137	0.110666	0.60292	0.12926	-0.00778277	0.085221
cg01879591	3	chr2	242954430	S_Shore	NA	0.496609	0.097669	0.507123	0.109639	-0.0105134	0.0766431
cg12509499	2	chr17	2095179	OpenSea	SMG6;SMG6	0.610154	0.0843387	0.619638	0.102673	-0.0094833	0.0611883
cg09269221	4	chr17	2095079	OpenSea	SMG6;SMG6;SMG6	0.501759	0.104685	0.522281	0.117346	-0.0205222	0.0754974
cg09462561	2	chr6	159488668	OpenSea	NA	0.60431	0.0771282	0.613356	0.0929075	-0.00904551	0.0597405
cg06852746	2	chr10	70974644	OpenSea	NA	0.619828	0.110369	0.627311	0.124776	-0.00748272	0.0773967
cg09277541	2	chr21	34677002	OpenSea	NA	0.499625	0.105644	0.502896	0.124003	-0.00327088	0.0896496
cg11302758	4	chr9	113836796	OpenSea	NA	0.566478	0.113082	0.568539	0.125419	-0.00206066	0.0877992
cg12599598	2	chr4	185923887	N_Shelf	NA	0.546242	0.0934163	0.56086	0.118948	-0.0146182	0.0678261
cg02051428	2	chr11	66276414	OpenSea	DPP3;DPP3;DPP3	0.565619	0.0960291	0.582185	0.114183	-0.0165659	0.0578788
cg22629727	3	chr4	147030199	OpenSea	NA	0.540381	0.11017	0.550929	0.129749	-0.0105474	0.0857333
cg24069172	4	chr11	86653066	OpenSea	PRSS23;PRSS23	0.576383	0.0996826	0.593595	0.130949	-0.0172124	0.0816548
cg11261237	2	chr16	87027776	OpenSea	NA	0.556517	0.091616	0.563909	0.110967	-0.00739188	0.0628167
cg03960698	4	chr2	20098914	N_Shelf	TTC32	0.56497	0.106162	0.568994	0.132556	-0.00402378	0.0921607
cg01351337	5	chr10	103657412	OpenSea	C10orf76	0.610367	0.123048	0.60708	0.136897	0.00328732	0.0964268
cg02345886	2	chr2	166649614	N_Shore	GALNT3	0.56369	0.0909901	0.583588	0.106362	-0.0198976	0.0783923
cg18213786	3	chr2	33359521	OpenSea	LTBP1;LTBP1;LTBP1;LTBP1;LTBP1	0.543003	0.0911976	0.555188	0.11169	-0.0121854	0.0765313
cg10456459	5	chr12	22843015	OpenSea	ETNK1	0.574403	0.119105	0.589274	0.136527	-0.0148705	0.0836597
cg10931792	7	chr5	152022470	OpenSea	NA	0.734874	0.121365	0.751359	0.106814	-0.0164855	0.131995
cg02011576	2	chr3	38060265	OpenSea	PLCD1;PLCD1;PLCD1	0.581855	0.0478914	0.597268	0.0692684	-0.0154131	0.0532671
cg07333061	2	chr9	137810159	OpenSea	FCN1	0.559787	0.0704293	0.567204	0.0879769	-0.00741668	0.0586899
cg13345558	4	chr5	40796738	N_Shore	PRKAA1;PRKAA1	0.532593	0.110614	0.534692	0.126514	-0.00209935	0.0934144
cg12005818	2	chr9	27367365	OpenSea	MOB3B	0.50933	0.0609119	0.502144	0.0785325	0.00718556	0.0553904
cg14543795	2	chr20	20575322	OpenSea	RALGAPA2	0.57838	0.0967726	0.585728	0.120696	-0.00734803	0.0706503
cg14716166	3	chr15	41548858	OpenSea	CHP1	0.593423	0.0997606	0.597581	0.127271	-0.00415827	0.0871366
cg25306963	2	chr2	128064018	OpenSea	MAP3K2	0.616928	0.0956795	0.623487	0.116078	-0.00655895	0.0789319
cg11427511	4	chr2	11433357	OpenSea	ROCK2	0.585825	0.109801	0.587386	0.132388	-0.00156108	0.0894319
cg22709692	3	chr12	8210873	OpenSea	NA	0.574951	0.0802967	0.588143	0.0980003	-0.0131915	0.0706081
cg03789415	4	chr17	76813470	OpenSea	USP36	0.568292	0.0709936	0.55341	0.0928837	0.0148819	0.0708746
cg26938302	3	chr12	10320327	OpenSea	OLR1;OLR1;OLR1	0.549877	0.0989747	0.564089	0.107208	-0.0142113	0.0780058
cg17529735	3	chr3	132002744	OpenSea	NA	0.566057	0.0978524	0.559103	0.129459	0.00695371	0.0762692
cg06574229	2	chr9	140064863	Island	LRRC26	0.507717	0.049432	0.526101	0.0557571	-0.0183846	0.0599058
cg11373212	5	chr3	37941764	OpenSea	CTDSPL;CTDSPL	0.554774	0.105683	0.57604	0.124765	-0.0212653	0.097511
cg12445422	2	chr11	113920436	OpenSea	NA	0.578157	0.0650603	0.58828	0.0841416	-0.0101226	0.074632
cg14573371	3	chr6	106664530	OpenSea	ATG5;ATG5;ATG5;ATG5;ATG5;ATG5;ATG5	0.588755	0.111555	0.5973	0.136276	-0.00854455	0.0847752
cg08927738	2	chr20	52687394	OpenSea	BCAS1	0.597511	0.079653	0.59781	0.0890286	-0.00029973	0.0712322
cg27048639	3	chrX	154252341	N_Shelf	F8	0.512677	0.0885805	0.526588	0.111627	-0.0139114	0.0664944
cg01427685	2	chr20	48883946	OpenSea	LINC01272	0.568918	0.0763576	0.57752	0.0864569	-0.00860195	0.0571469
cg24786875	2	chr5	94027853	OpenSea	ANKRD32	0.543131	0.0739883	0.548921	0.0991104	-0.00578951	0.0669367
[truncated: 1,939 more rows]

## Sheet: Supplementary Data 3
ONTOLOGY	TERM	N	DE	P.DE	FDR
BP	cell activation	1364	208	4.60418e-05	0.410344
BP	leukocyte activation	1208	184	5.07999e-05	0.410344
CC	cytosol	5051	713.667	5.37639e-05	0.410344
BP	positive regulation of leukocyte cell-cell adhesion	217	47	8.7934e-05	0.442379
BP	secretion by cell	1512	232.5	9.6602e-05	0.442379
BP	positive regulation of cell adhesion	401	82.5	0.000127202	0.449973
BP	secretion	1647	249	0.000141588	0.449973
BP	response to methylmercury	6	5	0.000167917	0.449973
BP	positive regulation of immune system process	1063	161	0.000195417	0.449973
BP	regulation of leukocyte cell-cell adhesion	303	57	0.000213045	0.449973
BP	positive regulation of leukocyte mediated immunity	131	29	0.000225029	0.449973
BP	myeloid leukocyte mediated immunity	549	89	0.000235825	0.449973
BP	regulation of T cell costimulation	3	3	0.000309665	0.501952
BP	positive regulation of cell-cell adhesion	254	52.5	0.000353381	0.501952
BP	antigen receptor-mediated signaling pathway	240	50	0.00036507	0.501952
BP	leukocyte mediated immunity	768	114.5	0.000389408	0.501952
BP	regulation of establishment of protein localization	738	123.833	0.00039721	0.501952
BP	neutrophil degranulation	483	79	0.000399487	0.501952
MF	RNA cap binding	18	9	0.000426305	0.501952
BP	positive regulation of immune response	783	122.5	0.000439052	0.501952
BP	neutrophil activation involved in immune response	486	79	0.000460366	0.501952
BP	immune response	1990	262.5	0.000516423	0.505249
BP	neutrophil activation	496	80	0.000535676	0.505249
BP	cytokine secretion	236	41.5	0.000558252	0.505249
BP	leukocyte cell-cell adhesion	336	60.5	0.000570867	0.505249
BP	leukocyte degranulation	532	85	0.00061974	0.505249
BP	regulation of immune response	992	146.5	0.000622956	0.505249
BP	regulation of protein transport	691	114.833	0.00063908	0.505249
BP	myeloid cell activation involved in immune response	542	86	0.000650137	0.505249
BP	granulocyte activation	502	80	0.000691306	0.505249
BP	leukocyte activation involved in immune response	704	106	0.000721443	0.505249
BP	protein transport	1974	279.167	0.000726296	0.505249
BP	regulation of cytokine secretion	206	36.5	0.000728184	0.505249
BP	positive regulation of interferon-gamma production	65	16	0.000795342	0.535616
BP	regulation of translation	422	64.5	0.000851192	0.539762
BP	neutrophil mediated immunity	497	79	0.000861177	0.539762
BP	positive regulation of T cell activation	201	41.5	0.000884871	0.539762
BP	regulation of leukocyte mediated immunity	199	37	0.000895793	0.539762
BP	cell activation involved in immune response	708	106	0.000997564	0.583617
BP	regulation of peptide transport	721	117.833	0.00101955	0.583617
BP	regulation of cell adhesion	689	124.5	0.00104583	0.584056
BP	establishment of protein localization	2088	295.167	0.00113738	0.612706
BP	peptide transport	2010	282.667	0.00115065	0.612706
BP	amide transport	2040	285.167	0.00119019	0.619358
BP	positive regulation of microtubule polymerization	29	11	0.00129403	0.644358
MF	tumor necrosis factor receptor binding	31	10	0.0013144	0.644358
BP	immune effector process	1158	162	0.00133251	0.644358
BP	protein secretion	583	95	0.0013508	0.644358
BP	B cell receptor signaling pathway	61	18	0.00154444	0.70226
BP	regulation of cell-cell adhesion	402	72.5	0.00156417	0.70226
BP	tolerance induction	25	9	0.00156419	0.70226
BP	regulation of immune system process	1529	213	0.00170791	0.747191
BP	myeloid leukocyte activation	648	98.5	0.00172953	0.747191
BP	immune system process	2894	381.5	0.00179689	0.761913
BP	toll-like receptor 3 signaling pathway	19	8	0.00193736	0.795686
BP	positive regulation of inflammatory response to antigenic stimulus	12	6	0.00194604	0.795686
BP	T cell costimulation	55	15	0.00220366	0.86956
BP	regulation of adaptive immune response	158	30.5	0.00220621	0.86956
BP	regulation of cytokine production involved in immune response	83	19	0.00224242	0.86956
CC	recycling endosome	175	38.5	0.0022874	0.86956
BP	positive regulation of T cell proliferation	95	20	0.0023166	0.86956
BP	defense response to Gram-positive bacterium	94	15	0.00242666	0.884801
BP	epithelial cell proliferation involved in renal tubule morphogenesis	4	4	0.00252298	0.884801
BP	lymphocyte costimulation	56	15	0.00255709	0.884801
BP	positive regulation of myeloid cell differentiation	90	21	0.00256019	0.884801
BP	positive regulation of dendritic cell cytokine production	7	4	0.00257567	0.884801
BP	positive regulation of immune effector process	213	38	0.00263642	0.884801
BP	positive regulation of hemopoiesis	183	37.5	0.00266347	0.884801
CC	immunological synapse	36	12	0.00266634	0.884801
BP	peptide secretion	616	98	0.00284911	0.927531
BP	regulation of protein secretion	467	77.5	0.00287613	0.927531
BP	regulation of cellular amide metabolic process	481	70	0.00296663	0.943428
BP	interferon-gamma production	112	21	0.00313526	0.983397
BP	regulation of interferon-gamma production	100	19	0.00323508	0.993227
BP	positive regulation of alpha-beta T cell proliferation	19	7	0.00332202	0.993227
BP	positive regulation of cytokine production	460	70	0.00333662	0.993227
BP	interleukin-4 production	33	11	0.00334011	0.993227
BP	lymphocyte activation	659	102.5	0.00348594	1
BP	organic substance transport	2765	373.167	0.00353538	1
BP	leukocyte homeostasis	86	19	0.00359212	1
BP	death-inducing signaling complex assembly	9	5	0.00359305	1
BP	positive regulation of T cell mediated immunity	48	13.5	0.00363288	1
BP	positive regulation of establishment of protein localization	450	75	0.00370321	1
BP	positive regulation of microtubule polymerization or depolymerization	33	11	0.00375004	1
BP	negative regulation of translation	208	31	0.00376716	1
BP	immunoglobulin secretion	22	7.5	0.00387884	1
BP	production of molecular mediator of immune response	199	34.5	0.00393892	1
MF	peroxisome targeting sequence binding	5	4	0.00400845	1
BP	negative T cell selection	12	6	0.00401773	1
BP	establishment of localization	5164	687.033	0.00407798	1
BP	immune response-regulating signaling pathway	560	91	0.00411321	1
MF	SH3/SH2 adaptor activity	52	16	0.00414152	1
MF	tumor necrosis factor receptor superfamily binding	46	12	0.00422683	1
BP	mitotic nuclear envelope disassembly	12	6	0.00434617	1
BP	cytokine production	784	112	0.00437136	1
BP	regulation of immune effector process	394	60.5	0.00437425	1
BP	negative regulation of cellular amide metabolic process	228	34	0.00438561	1
BP	regulation of leukocyte proliferation	221	37	0.00440417	1
BP	regulation of peptide secretion	495	80.5	0.00444935	1
BP	immune response-activating signal transduction	526	86	0.00458373	1
BP	myeloid leukocyte differentiation	204	40.5	0.00466337	1
BP	regulation of T cell proliferation	155	28	0.00466746	1
BP	positive regulation of alpha-beta T cell activation	62	16	0.00467515	1
BP	positive regulation of adaptive immune response	104	21.5	0.00472592	1
BP	nitrogen compound transport	2348	320.667	0.00483275	1
BP	T cell receptor signaling pathway	193	38	0.00487949	1
BP	regulation of cytokine production	714	102	0.00491534	1
BP	xanthophyll metabolic process	2	2	0.00491672	1
BP	cellular response to organonitrogen compound	583	102	0.00494715	1
BP	cellular response to nitrogen compound	645	110.5	0.00499081	1
BP	positive regulation of T cell costimulation	2	2	0.00510111	1
CC	cortical endoplasmic reticulum	6	4	0.00527683	1
BP	regulation of leukocyte mediated cytotoxicity	78	16	0.00530462	1
BP	cellular response to ethanol	14	6.5	0.00533121	1
MF	enzyme binding	2201	338.833	0.0053362	1
BP	positive regulation of protein transport	412	68	0.00539376	1
BP	regulation of CD4-positive, alpha-beta T cell costimulation	2	2	0.00555645	1
BP	positive regulation of leukocyte activation	307	52	0.00560994	1
MF	signaling adaptor activity	80	22	0.00562099	1
BP	regulation of lymphocyte proliferation	207	35	0.00577266	1
BP	vesicle-mediated transport	1992	291.367	0.00584364	1
BP	regulation of lymphocyte mediated immunity	148	26.5	0.00585442	1
BP	negative regulation of histone ubiquitination	3	3	0.00585921	1
BP	regulation of histone H2A K63-linked ubiquitination	3	3	0.00585921	1
BP	negative regulation of histone H2A K63-linked ubiquitination	3	3	0.00585921	1
BP	regulation of adaptive immune response based on somatic recombination of immune receptors built from immunoglobulin superfamily domains	144	26.5	0.0059079	1
BP	regulation of tolerance induction	16	6	0.0059227	1
BP	macromolecule localization	3089	427.167	0.0059305	1
BP	C-terminal protein lipidation	6	4	0.00594727	1
MF	molecular adaptor activity	230	49	0.00595995	1
MF	coreceptor activity involved in canonical Wnt signaling pathway	3	3	0.00601235	1
MF	protein binding, bridging	169	37	0.00606462	1
BP	positive regulation of translation in response to endoplasmic reticulum stress	3	3	0.00609406	1
BP	regulation of mononuclear cell proliferation	208	35	0.00617467	1
BP	positive regulation of translation in response to stress	6	4	0.00617625	1
BP	regulation of store-operated calcium channel activity	8	5	0.00632775	1
BP	transport	5039	667.033	0.00647379	1
BP	positive regulation of leukocyte mediated cytotoxicity	56	13	0.00648192	1
BP	regulation of cargo loading into COPII-coated vesicle	2	2	0.00672503	1
BP	regulation of myeloid leukocyte differentiation	117	24.5	0.0068766	1
BP	positive regulation of cytokine production involved in immune response	53	13	0.0068985	1
BP	macroautophagy	295	51	0.00695419	1
BP	cytokine secretion involved in immune response	19	7	0.00728697	1
BP	coronary artery morphogenesis	9	5	0.00737619	1
BP	positive regulation of leukocyte differentiation	143	29	0.00767192	1
BP	activation of store-operated calcium channel activity	5	4	0.00769365	1
BP	regulation of production of molecular mediator of immune response	137	24	0.00770871	1
BP	telomerase RNA stabilization	4	3	0.00771477	1
BP	positive regulation of lymphocyte activation	263	46.5	0.00776018	1
BP	lymphocyte homeostasis	62	14	0.00780108	1
BP	cytokine production involved in immune response	100	20	0.00782063	1
BP	modulation by symbiont of host cellular process	29	9	0.00784602	1
BP	positive regulation of cell activation	321	53	0.00794313	1
BP	regulation of cytokine secretion involved in immune response	15	6	0.00803643	1
BP	chondroitin sulfate biosynthetic process	26	9	0.00821178	1
BP	positive regulation of lymphocyte mediated immunity	104	20.5	0.00833072	1
BP	chondroitin sulfate proteoglycan biosynthetic process	31	10	0.00835326	1
BP	asymmetric cell division	20	8	0.00842911	1
BP	eiF2alpha phosphorylation in response to endoplasmic reticulum stress	6	4	0.00855499	1
BP	positive regulation of phosphatidylinositol 3-kinase activity	32	11.5	0.00865815	1
BP	immune response-regulating cell surface receptor signaling pathway	393	67	0.00869635	1
BP	positive regulation of T cell mediated cytotoxicity	26	8	0.0087351	1
BP	regulation of extracellular matrix constituent secretion	7	4	0.00886162	1
BP	leukocyte differentiation	514	82	0.00898866	1
BP	dichotomous subdivision of terminal units involved in salivary gland branching	5	4	0.00900337	1
BP	regulation of DNA recombination	100	18.5	0.00900665	1
BP	negative regulation of immune response	149	26	0.00927873	1
CC	cytoplasmic part	9585	1210.33	0.00941668	1
BP	immune response-activating cell surface receptor signaling pathway	360	62	0.00946785	1
BP	positive regulation of intracellular transport	210	42.5	0.00952505	1
BP	regulation of lymphocyte activation	414	65	0.00967286	1
MF	efflux transmembrane transporter activity	5	3	0.00967516	1
MF	pantetheine hydrolase activity	3	2	0.00969836	1
BP	myeloid dendritic cell cytokine production	6	3	0.00970533	1
BP	regulation of myeloid dendritic cell cytokine production	6	3	0.00970533	1
BP	positive regulation of myeloid dendritic cell cytokine production	6	3	0.00970533	1
BP	modulation by virus of host process	25	8	0.00975616	1
BP	positive regulation of adaptive immune response based on somatic recombination of immune receptors built from immunoglobulin superfamily domains	99	19.5	0.00989592	1
BP	positive regulation of chronic inflammatory response to antigenic stimulus	2	2	0.00998095	1
BP	positive regulation of humoral immune response mediated by circulating immunoglobulin	5	3	0.0100038	1
CC	Parkin-FBXW7-Cul1 ubiquitin ligase complex	3	3	0.0100733	1
BP	interleukin-2 production	62	15.5	0.0102224	1
BP	positive regulation of antigen receptor-mediated signaling pathway	24	8	0.0102825	1
BP	extracellular matrix constituent secretion	11	5	0.0103698	1
BP	regulation of antigen receptor-mediated signaling pathway	65	15.5	0.0104078	1
BP	regulation of T cell mediated immunity	70	15.5	0.01041	1
MF	platelet-derived growth factor receptor binding	15	7	0.0105461	1
BP	regulation of T-helper 1 type immune response	27	7	0.0105948	1
BP	lymphocyte proliferation	271	41	0.0108061	1
BP	regulation of interleukin-5 production	20	7	0.0108469	1
BP	T cell activation	463	73.5	0.0109924	1
CC	sarcoplasmic reticulum membrane	38	12	0.0110403	1
MF	CD4 receptor binding	8	4	0.0118113	1
BP	positive regulation of transport	974	148	0.0118677	1
BP	T cell proliferation	183	31	0.0119158	1
BP	interleukin-5 production	21	7	0.0121444	1
BP	mononuclear cell proliferation	273	41	0.012178	1
BP	negative regulation of leukocyte mediated cytotoxicity	18	6	0.0121915	1
BP	regulation of translation initiation in response to endoplasmic reticulum stress	7	4	0.0123383	1
BP	regulation of myeloid cell differentiation	246	42	0.0123807	1
BP	adaptive immune response	411	59.5	0.0127608	1
BP	positive regulation of store-operated calcium channel activity	6	4	0.01281	1
CC	proton-transporting V-type ATPase, V1 domain	9	4	0.0128798	1
BP	protein lipidation	88	17.5	0.0132061	1
BP	regulation of I-kappaB kinase/NF-kappaB signaling	237	40	0.0136132	1
CC	secretory granule lumen	319	47	0.0138137	1
BP	positive regulation of leukocyte proliferation	139	24	0.0138166	1
BP	positive regulation of intracellular protein transport	150	30	0.0138245	1
CC	mitotic spindle pole	27	8	0.0139011	1
BP	regulation of dendritic cell cytokine production	11	4	0.0140034	1
BP	activation of immune response	608	91	0.014012	1
BP	negative regulation of adaptive immune response	44	10	0.0141156	1
BP	regulation of activated T cell proliferation	37	8	0.0141223	1
BP	regulation of T cell activation	313	51.5	0.0141533	1
CC	ruffle	172	39.5	0.0141921	1
MF	retinal isomerase activity	3	2	0.0141922	1
BP	tetraterpenoid metabolic process	3	2	0.0141922	1
BP	carotenoid metabolic process	3	2	0.0141922	1
BP	positive regulation of humoral immune response	19	5	0.0142083	1
BP	positive regulation of interleukin-10 production	36	8	0.0143756	1
BP	negative regulation of endoplasmic reticulum stress-induced eIF2 alpha phosphorylation	4	3	0.0144837	1
MF	adenyl ribonucleotide binding	1518	242	0.0145159	1
MF	adenyl nucleotide binding	1529	243	0.0150636	1
BP	response to fatty acid	86	18	0.0151293	1
BP	regulation of potassium ion transmembrane transport	89	20.5	0.0153215	1
BP	defense response to other organism	487	57.5	0.0153275	1
CC	trans-Golgi network	232	44	0.0154426	1
BP	regulation of leukocyte differentiation	271	46	0.0156782	1
BP	lipid phosphorylation	64	16	0.0160941	1
BP	negative regulation of interleukin-6 production	52	10	0.0161521	1
MF	GTPase activator activity	267	54.5	0.0166307	1
BP	negative thymic T cell selection	11	5	0.0166751	1
BP	positive regulation of glial cell proliferation	19	6	0.0168554	1
BP	regulation of monocyte differentiation	20	7	0.0168817	1
BP	positive regulation of multicellular organismal process	1802	261	0.0168994	1
CC	cytoplasmic vesicle lumen	336	48	0.0169856	1
BP	regulation of interleukin-2 production	54	13.5	0.0170469	1
BP	regulation of translation in response to endoplasmic reticulum stress	8	4	0.0173519	1
MF	cytokine receptor activity	92	17.5	0.0173662	1
BP	transcription by RNA polymerase III	55	12	0.0174974	1
BP	protein localization	2739	377.167	0.0175818	1
BP	regulation of immunological synapse formation	3	2	0.017585	1
BP	negative regulation of natural killer cell mediated cytotoxicity	14	5	0.0178336	1
CC	cytoplasmic vesicle	2303	319	0.017985	1
BP	response to methionine	3	2	0.0180683	1
CC	cytoplasmic side of plasma membrane	153	33	0.0181178	1
BP	leukocyte mediated cytotoxicity	106	18	0.018231	1
BP	lipoprotein metabolic process	129	22.5	0.0185481	1
BP	regulation of interleukin-4 production	27	8	0.0185822	1
BP	asymmetric stem cell division	10	5	0.0186359	1
BP	dendritic cell cytokine production	12	4	0.0186972	1
MF	cytokine binding	124	22.5	0.0188387	1
CC	intracellular vesicle	2306	319	0.0188912	1
BP	lipoprotein biosynthetic process	93	17.5	0.0190491	1
CC	vesicle lumen	337	48	0.0191135	1
BP	cellular response to peptide hormone stimulus	320	57	0.0191287	1
MF	Atg12 transferase activity	2	2	0.0192578	1
BP	regulation of immunoglobulin secretion	18	5	0.019319	1
BP	leukocyte proliferation	297	43	0.0198407	1
MF	RNA polymerase II transcription cofactor binding	4	3	0.0198466	1
BP	negative regulation of activation-induced cell death of T cells	2	2	0.0198962	1
BP	regulation of leukocyte activation	498	74.5	0.0200203	1
BP	lymphocyte migration into lymph node	2	2	0.0202127	1
BP	regulation of 1-phosphatidylinositol-3-kinase activity	2	2	0.0202654	1
BP	positive regulation of 1-phosphatidylinositol-3-kinase activity	2	2	0.0202654	1
BP	adipose tissue development	43	12	0.020402	1
BP	regulation of chronic inflammatory response to antigenic stimulus	3	2	0.0204992	1
BP	positive regulation of activated T cell proliferation	24	6	0.0207184	1
BP	regulation of transport	1866	269.333	0.0208143	1
BP	regulation of interferon-gamma secretion	13	4	0.0213055	1
BP	hematopoietic stem cell migration	5	3	0.021473	1
BP	positive regulation of myeloid leukocyte differentiation	54	12.5	0.0216617	1
BP	negative regulation of dendrite extension	2	2	0.021699	1
BP	cellular nitrogen compound catabolic process	696	95.5	0.0217894	1
BP	regulated exocytosis	790	114.5	0.0219618	1
MF	interleukin-33 receptor activity	2	2	0.0219786	1
BP	regulation of potassium ion transmembrane transporter activity	64	14	0.0220128	1
CC	Flemming body	28	8	0.0222735	1
BP	positive regulation of myeloid leukocyte mediated immunity	30	8.5	0.0225774	1
MF	NEDD8-specific protease activity	7	3	0.0227627	1
BP	positive regulation of lipid kinase activity	36	11.5	0.022773	1
BP	membrane disassembly	16	6	0.0227926	1
BP	nuclear envelope disassembly	16	6	0.0227926	1
BP	body morphogenesis	49	14	0.0229715	1
MF	glyceraldehyde-3-phosphate dehydrogenase (NAD+) (non-phosphorylating) activity	6	3	0.0232015	1
BP	heterocycle catabolic process	695	95.5	0.0232595	1
BP	positive regulation of metalloendopeptidase activity	9	3	0.0233923	1
BP	vesicle cytoskeletal trafficking	51	14	0.0234322	1
BP	negative regulation of cell killing	22	6	0.0235266	1
BP	negative regulation of extracellular matrix constituent secretion	4	3	0.0235627	1
BP	positive regulation of protein complex assembly	266	47.5	0.0235984	1
BP	negative regulation of DNA-dependent DNA replication	25	7.5	0.0236607	1
BP	positive regulation of mRNA catabolic process	48	12	0.0237144	1
BP	negative regulation of ossification	81	17.5	0.0238384	1
BP	negative regulation of SREBP signaling pathway	2	2	0.0239736	1
BP	regulation of transcription by RNA polymerase III	23	7	0.0240398	1
BP	positive regulation of lymphocyte proliferation	130	22	0.0242661	1
MF	kinase activity	758	131	0.0243071	1
BP	histone H2A K63-linked ubiquitination	5	3	0.0244303	1
BP	monocyte differentiation	36	10	0.0246334	1
BP	mononuclear cell differentiation	36	10	0.0246334	1
MF	ATP binding	1461	231	0.0250259	1
BP	peptide biosynthetic process	722	86	0.0250269	1
BP	muscle cell development	186	36.5	0.0252117	1
BP	response to nitrogen compound	1081	158.833	0.0252794	1
MF	bis(5'-adenosyl)-triphosphatase activity	2	2	0.0256694	1
BP	T cell differentiation in thymus	70	16.5	0.0256982	1
BP	translation	698	83	0.0257754	1
MF	phosphotransferase activity, alcohol group as acceptor	692	122.5	0.025789	1
BP	tRNA threonylcarbamoyladenosine metabolic process	15	4	0.0258246	1
BP	negative regulation of T-helper 1 type immune response	7	3	0.0258492	1
BP	regulation of natural killer cell activation	31	8	0.025944	1
BP	regulation of erythrocyte differentiation	47	12.5	0.0259935	1
BP	positive regulation of mononuclear cell proliferation	131	22	0.0260193	1
BP	positive regulation of cell killing	68	13	0.0261266	1
MF	mitogen-activated protein kinase binding	26	8	0.0263197	1
CC	primary lysosome	153	25.5	0.0264357	1
CC	azurophil granule	153	25.5	0.0264357	1
BP	phospholipid translocation	25	9	0.0264386	1
BP	RNA destabilization	32	9	0.0265541	1
MF	calcium, potassium:sodium antiporter activity	5	3	0.0266455	1
BP	positive regulation of mRNA metabolic process	78	16	0.0266711	1
BP	nucleosome positioning	17	4	0.0266828	1
MF	magnesium ion binding	212	38	0.0267532	1
BP	negative regulation of natural killer cell mediated immunity	15	5	0.0267852	1
BP	positive regulation of hypersensitivity	6	3	0.0268185	1
BP	positive regulation of cytokine secretion	136	21	0.0270521	1
BP	T cell aggregation	2	2	0.0270807	1
MF	kinase binding	725	121.333	0.0271511	1
BP	response to caffeine	17	6	0.0272869	1
BP	response to diuretic	17	6	0.0272869	1
BP	retrograde transport, endosome to Golgi	86	18	0.0272928	1
BP	response to dsRNA	53	9	0.0273092	1
BP	establishment of RNA localization	194	31.3333	0.0275495	1
BP	thiamine transport	2	2	0.0275763	1
BP	I-kappaB kinase/NF-kappaB signaling	269	42	0.0276303	1
BP	histone H2A K63-linked deubiquitination	3	2	0.0276443	1
BP	negative regulation of B cell proliferation	16	5	0.0278307	1
BP	telomerase catalytic core complex assembly	2	2	0.0278846	1
BP	regulation of telomerase catalytic core complex assembly	2	2	0.0278846	1
BP	positive regulation of telomerase catalytic core complex assembly	2	2	0.0278846	1
BP	regulation of metallopeptidase activity	26	6	0.0278934	1
BP	phosphatidylinositol-mediated signaling	181	36	0.0279105	1
CC	azurophil granule lumen	90	16	0.0279774	1
BP	positive regulation of dendritic cell antigen processing and presentation	7	3	0.0281167	1
MF	RNA 7-methylguanosine cap binding	12	5	0.0283382	1
BP	positive regulation of protein homodimerization activity	11	4	0.0284293	1
BP	regulation of toll-like receptor 3 signaling pathway	9	4	0.0284827	1
BP	negative regulation of protein secretion	140	23.5	0.0284894	1
BP	positive regulation of natural killer cell activation	19	6.5	0.028562	1
BP	regulation of intracellular mRNA localization	3	2	0.0286162	1
BP	positive regulation of intracellular mRNA localization	3	2	0.0286162	1
BP	DN2 thymocyte differentiation	2	2	0.0287947	1
BP	regulation of T cell mediated cytotoxicity	33	8	0.0291574	1
BP	regulation of phosphatidylinositol 3-kinase activity	55	14.5	0.0291831	1
CC	side of membrane	504	79.5	0.0292962	1
BP	positive regulation of telomere maintenance via telomere lengthening	37	9	0.0293422	1
BP	chondroitin sulfate proteoglycan biosynthetic process, polysaccharide chain biosynthetic process	2	2	0.0294432	1
BP	signal transduction involved in G2 DNA damage checkpoint	14	5	0.0294704	1
MF	Fc-gamma receptor I complex binding	2	2	0.0295013	1
BP	thymic T cell selection	21	7	0.0295669	1
BP	meiotic mismatch repair	3	2	0.0296284	1
BP	defense response to bacterium	249	27	0.0298003	1
BP	striated muscle cell development	173	33.5	0.0300208	1
BP	aromatic compound catabolic process	712	96	0.0302102	1
CC	anchored component of presynaptic membrane	9	4	0.0302893	1
BP	regulation of protein polyubiquitination	24	7	0.0303616	1
BP	lipid translocation	26	9	0.0307145	1
BP	phosphatidylinositol phosphorylation	50	12	0.0308033	1
BP	cytosolic transport	156	30.5	0.0308352	1
BP	positive regulation of cellular protein localization	321	56.5	0.0308607	1
MF	magnesium ion transmembrane transporter activity	16	5	0.0308913	1
BP	magnesium ion transmembrane transport	16	5	0.0308913	1
MF	14-3-3 protein binding	29	10.5	0.0309292	1
BP	developmental pigmentation	47	12	0.030938	1
BP	macrophage colony-stimulating factor production	5	3	0.0309643	1
BP	regulation of macrophage colony-stimulating factor production	5	3	0.0309643	1
BP	regulation of macroautophagy	171	30.5	0.030974	1
MF	interleukin-23 receptor binding	3	2	0.0310106	1
CC	interleukin-23 complex	3	2	0.0310106	1
BP	regulation of alpha-beta T cell proliferation	29	7	0.0313917	1
MF	vascular endothelial growth factor-activated receptor activity	7	4	0.0315345	1
CC	specific granule	160	27	0.0316355	1
BP	negative regulation of protein transport	192	30.8333	0.0317307	1
BP	glutathione transmembrane transport	2	2	0.0317457	1
BP	tripeptide transmembrane transport	2	2	0.0317457	1
BP	regulation of protein localization	1005	150.833	0.0317679	1
BP	RNA localization	228	35.3333	0.0318397	1
BP	response to metformin	2	2	0.0320214	1
BP	vascular endothelial growth factor signaling pathway	44	11	0.0324025	1
BP	posttranscriptional regulation of gene expression	1126	101.833	0.0324648	1
BP	positive regulation of phosphatidylinositol biosynthetic process	6	3	0.0324746	1
BP	roof of mouth development	89	21.5	0.0324776	1
BP	regulation of grooming behavior	5	3	0.032738	1
BP	muscle fiber development	67	16.5	0.0329526	1
CC	cytoplasmic side of membrane	177	35	0.0330502	1
MF	death receptor activity	10	4	0.0331261	1
BP	response to prostaglandin E	23	7	0.0331489	1
BP	positive regulation of response to stimulus	2374	322	0.0331601	1
MF	GTPase regulator activity	298	57.5	0.0333024	1
BP	pigment biosynthetic process	56	11.5	0.0334209	1
BP	phosphatidylinositol biosynthetic process	116	23	0.0334756	1
MF	histamine receptor activity	6	3	0.0336467	1
BP	regulation of melanin biosynthetic process	10	4	0.033795	1
MF	histone demethylase activity (H3-K9 specific)	13	5	0.0342628	1
BP	nucleobase-containing compound catabolic process	648	88.5	0.0343263	1
BP	regulation of tumor necrosis factor production	159	24	0.0343541	1
BP	regulation of muscle system process	258	43	0.0347466	1
BP	cellular response to prostaglandin E stimulus	16	6	0.0347768	1
BP	exocytosis	898	128	0.0349679	1
MF	phospholipid binding	425	74	0.0350569	1
BP	inflammatory response to antigenic stimulus	46	10	0.0352661	1
BP	negative regulation of neuron projection development	155	33	0.0354469	1
BP	skeletal muscle adaptation	28	7	0.03545	1
BP	VEGF-activated neuropilin signaling pathway	2	2	0.0356566	1
BP	positive regulation of retinal ganglion cell axon guidance	2	2	0.0356566	1
BP	positive regulation of production of molecular mediator of immune response	93	16	0.035777	1
CC	ripoptosome	6	3	0.0358185	1
MF	single guanine insertion binding	3	2	0.0359386	1
BP	RNA catabolic process	397	55	0.0360157	1
BP	inositol lipid-mediated signaling	184	36	0.036151	1
MF	Atg8 ligase activity	3	2	0.0361929	1
BP	formate metabolic process	6	3	0.0363854	1
BP	regulation of B cell receptor signaling pathway	29	8	0.0363913	1
MF	phosphatidylinositol binding	245	47.5	0.0366451	1
MF	glucocorticoid receptor binding	16	6	0.0367164	1
MF	peroxisome matrix targeting signal-1 binding	2	2	0.0368669	1
BP	phosphatidylinositol metabolic process	174	31	0.0368923	1
BP	regulation of cell killing	98	16	0.0370292	1
BP	positive regulation of defense response	516	69.5	0.0372216	1
BP	regulation of smooth muscle cell proliferation	168	28.5	0.0372942	1
BP	telomerase holoenzyme complex assembly	6	3	0.0373395	1
BP	positive regulation of erythrocyte differentiation	31	8	0.0374432	1
BP	regulation of histone ubiquitination	10	4	0.0375001	1
MF	beta-2 adrenergic receptor binding	5	3	0.0375894	1
BP	magnesium ion transport	17	5	0.0377502	1
BP	regulation of inflammatory response to antigenic stimulus	24	6	0.0378191	1
BP	cytoplasmic translational termination	3	2	0.0378603	1
CC	translation release factor complex	3	2	0.0378603	1
BP	myoblast differentiation	84	17	0.0380585	1
BP	negative regulation of reactive oxygen species metabolic process	64	13	0.0380936	1
BP	response to camptothecin	5	3	0.0381273	1
BP	protein localization to plasma membrane	258	49	0.0381586	1
BP	chondroitin sulfate proteoglycan metabolic process	44	11.5	0.038238	1
MF	mRNA cap binding	2	2	0.0383187	1
BP	positive regulation of metallopeptidase activity	14	4	0.0385479	1
BP	lipoprotein transport	17	5	0.0387177	1
BP	lipoprotein localization	17	5	0.0387177	1
BP	microtubule polymerization	76	17	0.0392461	1
BP	regulation of protein linear polyubiquitination	2	2	0.0393731	1
BP	positive regulation of protein linear polyubiquitination	2	2	0.0393731	1
BP	interleukin-33-mediated signaling pathway	3	2	0.0394249	1
MF	kinetochore binding	6	3	0.0395217	1
CC	axonal spine	3	2	0.0395658	1
BP	negative regulation of somatic stem cell division	1	1	0.0395854	1
BP	negative regulation of DNA-binding transcription factor activity	168	28	0.0396282	1
BP	unidimensional cell growth	2	2	0.0396613	1
CC	tertiary granule	164	25	0.0396821	1
CC	centrosome	509	79.5	0.03984	1
BP	smooth muscle cell proliferation	170	28.5	0.0398989	1
BP	regulation of activation-induced cell death of T cells	3	2	0.0399665	1
BP	negative regulation of protein K63-linked ubiquitination	8	3	0.0400682	1
BP	tumor necrosis factor production	162	24	0.0400835	1
BP	homeostasis of number of cells	246	41.5	0.0401062	1
MF	anion binding	2747	395	0.0401106	1
CC	endosome	899	136.5	0.0401666	1
BP	regulation of cell activation	541	78.5	0.0402846	1
BP	TORC2 signaling	8	4	0.0405518	1
CC	nuclear pore nuclear basket	12	4.5	0.040694	1
BP	negative regulation of mesenchymal stem cell proliferation	2	1	0.0408009	1
BP	positive regulation of canonical Wnt signaling pathway involved in osteoblast differentiation	2	1	0.0408009	1
BP	regulation of intestinal epithelial cell development	2	1	0.0408009	1
BP	negative regulation of intestinal epithelial cell development	2	1	0.0408009	1
BP	positive regulation of interferon-gamma secretion	8	3	0.0408359	1
BP	regulation of neutrophil mediated killing of fungus	1	1	0.040838	1
BP	positive regulation of neutrophil mediated killing of fungus	1	1	0.040838	1
BP	positive regulation of tumor necrosis factor production	86	15	0.0410156	1
BP	negative regulation of cytokine secretion	73	12.5	0.0410729	1
BP	signal transduction in response to DNA damage	133	24	0.0411483	1
CC	secretory granule	830	108	0.0413543	1
BP	histidine catabolic process	8	3	0.0413746	1
BP	imidazole-containing compound catabolic process	8	3	0.0413746	1
BP	regulation of protein K63-linked ubiquitination	12	4	0.0414812	1
BP	positive regulation of developmental pigmentation	9	4	0.0415185	1
BP	positive regulation of alpha-beta T cell differentiation	47	11	0.0416886	1
BP	renal sodium ion transport	6	3	0.041795	1
BP	cellular response to alcohol	89	19.5	0.041833	1
BP	regulation of bone resorption	40	10	0.0418649	1
CC	SREBP-SCAP-Insig complex	3	2	0.0420259	1
BP	mRNA destabilization	30	8	0.0422491	1
BP	positive regulation of interleukin-2 production	30	8	0.0423067	1
BP	histone H3-K9 demethylation	14	5	0.0424817	1
MF	oxidoreductase activity, acting on phosphorus or arsenic in donors	3	2	0.042524	1
MF	oxidoreductase activity, acting on phosphorus or arsenic in donors, disulfide as acceptor	3	2	0.042524	1
BP	pigment cell differentiation	36	10	0.0425703	1
BP	positive regulation of phosphatidylinositol 3-kinase signaling	87	19.5	0.0425965	1
BP	regulation of protein import into nucleus	55	12	0.0427258	1
BP	chondroitin sulfate metabolic process	39	10.5	0.0427936	1
MF	phosphatidylinositol-4-phosphate binding	30	8	0.0427946	1
BP	regulation of tumor necrosis factor superfamily cytokine production	162	24	0.0429418	1
BP	activated T cell proliferation	41	8	0.0431912	1
BP	negative regulation of toll-like receptor 3 signaling pathway	3	2	0.0432167	1
BP	liver morphogenesis	19	6	0.0432476	1
BP	cellular response to peptide	384	63	0.043292	1
BP	vesicle transport along microtubule	46	12	0.0433363	1
BP	positive regulation of I-kappaB kinase/NF-kappaB signaling	183	29	0.0434067	1
MF	protein-L-isoaspartate (D-aspartate) O-methyltransferase activity	3	2	0.0434212	1
BP	cellular response to vitamin E	2	2	0.0436731	1
BP	regulation of natural killer cell mediated immunity	46	9	0.0438288	1
BP	regulation of hypersensitivity	8	3	0.0439871	1
BP	regulation of B cell proliferation	61	12	0.0441438	1
BP	regulation of microtubule polymerization	50	12	0.0441455	1
BP	natural killer cell tolerance induction	3	2	0.0443955	1
BP	regulation of secretion by cell	746	109.5	0.0445513	1
BP	lateral pseudopodium assembly	1	1	0.0446227	1
BP	regulation of lateral pseudopodium assembly	1	1	0.0446227	1
BP	response to amino acid	113	22.5	0.0448497	1
MF	adrenergic receptor binding	19	6	0.0448794	1
BP	negative regulation of establishment of protein localization	196	30.8333	0.0453371	1
MF	filamin binding	12	5	0.0453915	1
BP	dsRNA transport	5	3	0.0454137	1
BP	histone H2A ubiquitination	25	7	0.0454684	1
BP	positive regulation of telomere maintenance via telomerase	34	8	0.0455397	1
BP	negative regulation of adaptive immune response based on somatic recombination of immune receptors built from immunoglobulin superfamily domains	40	8	0.0455538	1
BP	positive regulation of antigen processing and presentation	9	3	0.0455618	1
BP	protein polymerization	281	50.5	0.0457102	1
BP	negative regulation of peptide secretion	147	23.5	0.045887	1
BP	tetraterpenoid biosynthetic process	1	1	0.0459709	1
BP	carotenoid biosynthetic process	1	1	0.0459709	1
BP	xanthophyll biosynthetic process	1	1	0.0459709	1
MF	retinol isomerase activity	1	1	0.0459709	1
MF	all-trans-retinyl-palmitate hydrolase, 11-cis retinol forming activity	1	1	0.0459709	1
MF	all-trans-retinyl-ester hydrolase, 11-cis retinol forming activity	1	1	0.0459709	1
BP	zeaxanthin metabolic process	1	1	0.0459709	1
BP	zeaxanthin biosynthetic process	1	1	0.0459709	1
CC	platelet dense granule membrane	6	3	0.04611	1
BP	negative regulation by host of viral genome replication	8	3	0.0462876	1
BP	regulation of glucose import	60	13	0.0463527	1
BP	modulation by virus of host autophagy	2	2	0.046368	1
MF	Ras guanyl-nucleotide exchange factor activity	137	32.5	0.0466703	1
MF	ribonucleotide binding	1873	276	0.0467817	1
BP	lymph node development	17	5	0.0468766	1
BP	regulation of translational initiation by eIF2 alpha phosphorylation	10	4	0.0470024	1
BP	positive regulation of chronic inflammatory response	4	2	0.0470119	1
CC	sarcoplasmic reticulum	70	16.5	0.0470348	1
BP	CD4-positive, alpha-beta T cell costimulation	3	2	0.0471139	1
BP	lymphocyte differentiation	352	54.5	0.047252	1
MF	transcription cofactor binding	43	11.5	0.0473364	1
BP	inositol phosphate-mediated signaling	55	14	0.0473515	1
BP	membrane docking	178	32	0.0473947	1
CC	MHC class Ib protein complex	2	2	0.0474549	1
BP	amide biosynthetic process	858	103.5	0.0475111	1
BP	positive regulation of potassium ion transport	48	11.5	0.0476135	1
BP	postsynaptic signal transduction	9	4	0.0476308	1
BP	postsynapse to nucleus signaling pathway	9	4	0.0476308	1
BP	neutrophil mediated killing of gram-positive bacterium	1	1	0.0476552	1
BP	localization	6572	850.033	0.0476605	1
CC	BRCA1-A complex	7	3	0.0476859	1
BP	response to vitamin E	12	4.33333	0.0480042	1
CC	perinuclear region of cytoplasm	706	111	0.0480171	1
BP	negative regulation of B cell activation	30	7	0.048033	1
BP	immunological synapse formation	14	5	0.0480616	1
BP	negative regulation of NF-kappaB transcription factor activity	87	16	0.0481294	1
BP	response to bacterium	617	74.5	0.0482239	1
BP	regulation of secondary metabolite biosynthetic process	12	4	0.0483716	1
CC	eukaryotic translation initiation factor 3 complex, eIF3m	7	3.5	0.048375	1
BP	G2 DNA damage checkpoint	31	8	0.0486179	1
CC	nuclear pore	87	15	0.0488699	1
BP	positive regulation of cell motility	564	86	0.0488727	1
BP	natural killer cell activation	83	13.5	0.0488741	1
BP	dendritic cell dendrite assembly	4	2	0.0489343	1
BP	regulation of metalloendopeptidase activity	19	4	0.0489452	1
BP	regulation of production of miRNAs involved in gene silencing by miRNA	19	6	0.0490729	1
BP	response to insulin	272	45.5	0.0490869	1
MF	glucuronylgalactosylproteoglycan 4-beta-N-acetylgalactosaminyltransferase activity	3	2	0.0491859	1
BP	purine nucleoside diphosphate metabolic process	138	25	0.0493179	1
BP	purine ribonucleoside diphosphate metabolic process	138	25	0.0493179	1
BP	immunoglobulin production	108	17.5	0.0493488	1
BP	positive regulation of protein polymerization	133	26	0.0496338	1
BP	regulation of cell motility	1006	148.5	0.0496372	1
BP	regulation of heterotypic cell-cell adhesion	26	7	0.0497276	1
BP	regulation of lipid kinase activity	64	15.5	0.0498149	1
BP	positive regulation of adenylate cyclase activity	9	4.5	0.0499319	1
BP	nerve growth factor production	2	2	0.050135	1
MF	protein kinase C activity	16	6	0.0502061	1
CC	CD95 death-inducing signaling complex	6	3	0.0505047	1
BP	hemostasis	338	54	0.0505285	1
BP	positive regulation of phospholipid metabolic process	48	12.5	0.0506383	1
BP	negative regulation of microglial cell migration	1	1	0.050977	1
CC	sarcoplasm	79	18.5	0.0511122	1
BP	negative regulation of lipoprotein oxidation	1	1	0.0512707	1
BP	negative regulation of lipoprotein lipid oxidation	1	1	0.0512707	1
BP	regulation of glial cell apoptotic process	9	4	0.0512981	1
BP	head morphogenesis	36	10.5	0.0514023	1
CC	early endosome	349	60.5	0.0514941	1
BP	selenocysteine incorporation	8	3	0.0517091	1
BP	translational readthrough	8	3	0.0517091	1
BP	B cell activation	240	36.5	0.0518824	1
MF	snoRNA binding	26	5.5	0.0519934	1
BP	regulation of cell migration	946	140.5	0.0520487	1
MF	kinase inhibitor activity	66	14	0.0520597	1
BP	regulation of cytoplasmic transport	24	7.5	0.0521287	1
BP	positive regulation of tumor necrosis factor superfamily cytokine production	88	15	0.0521535	1
MF	transmembrane-ephrin receptor activity	17	6	0.0523135	1
BP	regulation of protein import	58	12	0.0524432	1
BP	cellular response to insulin stimulus	216	38.5	0.0524628	1
MF	purine ribonucleotide binding	1857	273	0.0524999	1
BP	positive regulation of cell migration	541	83	0.0526854	1
BP	organic cyclic compound catabolic process	745	97	0.0527897	1
BP	peptidyl-arginine ADP-ribosylation	4	2	0.0528824	1
BP	fructose catabolic process	5	2	0.0531022	1
BP	fructose catabolic process to hydroxyacetone phosphate and glyceraldehyde-3-phosphate	5	2	0.0531022	1
CC	basolateral plasma membrane	217	40.5	0.0532298	1
BP	regulation of interleukin-13 production	22	6	0.0532792	1
BP	positive regulation of heterotypic cell-cell adhesion	16	5	0.0532867	1
BP	tumor necrosis factor superfamily cytokine production	167	24	0.0533784	1
BP	immune system development	976	139.5	0.0536678	1
BP	face morphogenesis	31	9.5	0.0537379	1
MF	chemokine (C-C motif) ligand 19 binding	1	1	0.0537809	1
MF	chemokine (C-C motif) ligand 21 binding	1	1	0.0537809	1
BP	chemokine (C-C motif) ligand 19 signaling pathway	1	1	0.0537809	1
MF	C-C motif chemokine 19 receptor activity	1	1	0.0537809	1
MF	C-C motif chemokine 21 receptor activity	1	1	0.0537809	1
BP	positive regulation of immunological synapse formation	1	1	0.0537809	1
BP	positive regulation of glycoprotein biosynthetic process involved in immunological synapse formation	1	1	0.0537809	1
BP	mRNA modification	22	5	0.0538468	1
BP	positive regulation of CD8-positive, alpha-beta T cell activation	6	3	0.0539242	1
BP	regulation of skeletal muscle adaptation	17	5	0.0539669	1
BP	positive regulation of B cell receptor signaling pathway	10	4	0.0541275	1
BP	nucleic acid transport	191	29.3333	0.0541544	1
BP	RNA transport	191	29.3333	0.0541544	1
MF	N-acetylgalactosamine 4-sulfate 6-O-sulfotransferase activity	2	2	0.0542348	1
BP	regulation of mesenchymal stem cell proliferation	4	2	0.054333	1
BP	blood coagulation	333	53	0.0543794	1
BP	regulation of B cell activation	115	19	0.0543821	1
BP	actin crosslink formation	9	4	0.0543874	1
BP	Golgi to plasma membrane protein transport	38	9	0.0544433	1
MF	hepatocyte growth factor binding	1	1	0.0544985	1
BP	regulation of interleukin-6 production	150	21	0.054528	1
BP	regulation of myeloid leukocyte mediated immunity	54	11.5	0.0548316	1
BP	melanocyte differentiation	26	8	0.055258	1
CC	EKC/KEOPS complex	6	2	0.0554091	1
MF	purine nucleotide binding	1870	274	0.055555	1
BP	acetoacetic acid metabolic process	1	1	0.0555769	1
MF	2-hydroxyglutarate dehydrogenase activity	1	1	0.0556764	1
MF	protein kinase activity	589	103	0.0558281	1
BP	pigment metabolic process	71	12.5	0.0558961	1
MF	single base insertion or deletion binding	4	2	0.0560142	1
BP	regulation of localization	2835	394.333	0.0560159	1
BP	positive regulation of chromatin binding	13	4	0.0560229	1
MF	protein phosphorylated amino acid binding	51	13	0.0561152	1
BP	regulation of secretion	804	116.5	0.0561859	1
BP	activation-induced cell death of T cells	7	3	0.0562246	1
BP	regulation of T cell cytokine production	31	7	0.0563126	1
BP	ribonucleoside diphosphate metabolic process	140	25	0.0563821	1
BP	platelet activation	152	29	0.0564169	1
BP	poly-N-acetyllactosamine metabolic process	10	3	0.0564302	1
CC	extrinsic component of membrane	294	52.5	0.056527	1
BP	phenylalanyl-tRNA aminoacylation	3	2	0.0566614	1
BP	cellular response to fatty acid	57	12	0.0566943	1
BP	establishment of RNA localization to telomere	3	2	0.0567276	1
BP	establishment of protein-containing complex localization to telomere	3	2	0.0567276	1
BP	regulation of RNA-directed 5'-3' RNA polymerase activity	1	1	0.0567425	1
BP	negative regulation of RNA-directed 5'-3' RNA polymerase activity	1	1	0.0567425	1
CC	retromer complex	20	6	0.0568068	1
BP	regulation of interleukin-10 production	52	9	0.0568167	1
BP	autophagy	494	74	0.0569693	1
BP	process utilizing autophagic mechanism	494	74	0.0569693	1
CC	collagen type III trimer	1	1	0.0571648	1
MF	guanyl-nucleotide exchange factor activity	213	44	0.0573426	1
BP	smooth muscle tissue development	20	6.5	0.0576657	1
BP	regulation of SREBP signaling pathway	3	2	0.0578117	1
BP	negative regulation of gene silencing by miRNA	15	5	0.0578311	1
BP	mRNA pseudouridine synthesis	5	2	0.0583398	1
MF	nerve growth factor binding	5	3	0.0584079	1
BP	positive regulation of establishment of protein localization to mitochondrion	58	13	0.0584435	1
BP	cAMP metabolic process	22	8	0.0584972	1
BP	antigen processing and presentation of endogenous peptide antigen via MHC class Ib	8	4	0.0586428	1
BP	autophagosome assembly	93	17	0.0588295	1
BP	chronic inflammatory response to antigenic stimulus	4	2	0.0588669	1
MF	histone kinase activity (H3-T6 specific)	2	2	0.058995	1
BP	histone H3-T6 phosphorylation	2	2	0.058995	1
BP	negative regulation of production of miRNAs involved in gene silencing by miRNA	10	4	0.0590431	1
BP	positive regulation of protein polyubiquitination	12	4	0.0592165	1
BP	positive regulation of glomerular mesangial cell proliferation	6	3	0.0592901	1
BP	positive regulation of natural killer cell cytokine production	7	3	0.0594867	1
BP	protein K11-linked ubiquitination	29	7	0.0595057	1
BP	early endosome to late endosome transport	38	9.5	0.0596121	1
BP	negative regulation of histone modification	42	10	0.059793	1
CC	aggresome	43	10	0.059848	1
MF	tRNA (cytosine) methyltransferase activity	9	3	0.0598988	1
BP	vascular wound healing	13	4	0.0599984	1
MF	phosphatidylinositol phosphate binding	161	31.5	0.0600035	1
BP	glycerolipid biosynthetic process	250	41	0.0601106	1
BP	positive regulation of hepatocyte growth factor receptor signaling pathway	1	1	0.0601196	1
BP	negative regulation of CD4-positive, alpha-beta T cell costimulation	1	1	0.0601291	1
BP	negative regulation of adaptive immune memory response	1	1	0.0601291	1
BP	negative regulation of T cell costimulation	1	1	0.0601291	1
BP	NLS-bearing protein import into nucleus	17	4	0.0603037	1
MF	piRNA binding	4	2	0.0603288	1
MF	carbohydrate derivative binding	2197	314	0.0604312	1
MF	transferase activity, transferring phosphorus-containing groups	909	144	0.0604619	1
BP	response to exogenous dsRNA	46	7	0.0604737	1
BP	negative regulation of sphingolipid biosynthetic process	5	2	0.0604836	1
BP	negative regulation of ceramide biosynthetic process	5	2	0.0604836	1
BP	positive regulation of signal transduction	1679	235.5	0.0605538	1
BP	protein localization to endosome	24	7.5	0.0608443	1
MF	protein tyrosine kinase activity	134	30	0.0608892	1
BP	histamine catabolic process	1	1	0.0609464	1
MF	histamine N-methyltransferase activity	1	1	0.0609464	1
BP	negative regulation of relaxation of cardiac muscle	2	2	0.0610622	1
BP	negative regulation of interleukin-2 production	23	6.5	0.0610875	1
CC	tumor necrosis factor receptor superfamily complex	3	2	0.0611028	1
BP	coagulation	339	53	0.0611871	1
BP	regulation of interleukin-1 beta secretion	46	8	0.0613712	1
MF	protease binding	128	22	0.0614328	1
BP	interleukin-12 secretion	10	3	0.0616253	1
MF	recombination hotspot binding	1	1	0.0616413	1
BP	regulation of alpha-beta T cell activation	92	17	0.0616637	1
BP	modification by symbiont of host morphology or physiology	46	10.5	0.0617483	1
BP	regulation of leukocyte apoptotic process	82	14	0.0617872	1
BP	positive regulation of smooth muscle cell proliferation	101	18	0.0619716	1
CC	spindle matrix	1	1	0.0619813	1
BP	cobalamin transport	8	3	0.0621148	1
BP	leukocyte migration	435	60.5	0.0622894	1
BP	positive regulation of lipid metabolic process	146	26.5	0.0623277	1
MF	leukotriene-C4 synthase activity	4	2	0.0625068	1
BP	spindle assembly	107	18.5	0.0625194	1
BP	interleukin-1 beta secretion	53	9	0.062529	1
CC	eukaryotic 43S preinitiation complex	17	4.5	0.0625574	1
BP	T-helper 1 type immune response	43	8	0.0626547	1
BP	proteoglycan biosynthetic process	69	15	0.0629508	1
MF	interleukin-1 receptor activity	7	3	0.0629973	1
BP	cellular carbohydrate metabolic process	284	45	0.0630068	1
BP	regulation of cardiac muscle cell action potential	34	9	0.0632115	1
MF	interleukin-22 binding	1	1	0.0632463	1
MF	interleukin-22 receptor activity	1	1	0.0632463	1
BP	positive regulation of locomotion	594	89	0.0632506	1
BP	regulation of glucose transmembrane transport	78	15	0.0633047	1
BP	positive regulation of protein secretion	265	39	0.0633401	1
BP	snRNA transport	4	2	0.0634138	1
BP	regulation of autophagy	325	51.5	0.0634192	1
CC	proton-transporting two-sector ATPase complex, catalytic domain	17	4	0.0635467	1
BP	apoptotic process involved in blood vessel morphogenesis	4	2	0.0635733	1
MF	gamma-tubulin binding	26	7.5	0.063752	1
BP	positive regulation of flagellated sperm motility	11	3	0.0638172	1
BP	dendritic cell apoptotic process	9	3	0.0638457	1
BP	regulation of dendritic cell apoptotic process	9	3	0.0638457	1
BP	antigen processing and presentation of exogenous peptide antigen via MHC class I, TAP-independent	9	4	0.0638549	1
BP	glutathione transport	3	2	0.0639195	1
BP	tripeptide transport	3	2	0.0639195	1
CC	cytoskeletal calyx	3	1	0.0639232	1
MF	structural constituent of synapse	17	6	0.0639359	1
BP	chemokine (C-C motif) ligand 21 signaling pathway	4	2	0.0640476	1
BP	regulation of developmental pigmentation	15	5	0.0641265	1
BP	negative regulation of chromatin organization	62	12	0.0642452	1
MF	translation factor activity, RNA binding	82	14.5	0.0642608	1
BP	positive regulation of interleukin-4 production	23	6	0.064374	1
BP	axon extension involved in axon guidance	37	11	0.0644075	1
BP	neuron projection extension involved in neuron projection guidance	37	11	0.0644075	1
BP	response to biotic stimulus	963	112	0.0646471	1
MF	phosphatidylinositol-3,5-bisphosphate binding	28	8	0.0647282	1
BP	positive regulation of receptor internalization	24	7	0.064732	1
BP	osteoclast differentiation	97	18.5	0.0650144	1
BP	regulation of alkaline phosphatase activity	9	4	0.0651313	1
BP	positive regulation of interferon-beta production	30	6	0.0652014	1
BP	positive regulation of CD8-positive, alpha-beta cytotoxic T cell extravasation	1	1	0.0652771	1
BP	T cell selection	47	11	0.0653602	1
BP	response to trichostatin A	3	2	0.0656139	1
BP	cellular response to trichostatin A	3	2	0.0656139	1
BP	negative regulation of regulatory T cell differentiation	7	2	0.0657985	1
MF	phosphopantothenate--cysteine ligase activity	1	1	0.0659961	1
BP	response to external biotic stimulus	931	108	0.0660289	1
BP	positive regulation of endothelial cell chemotaxis	15	5	0.0662008	1
BP	regulation of chronic inflammatory response	9	3	0.0662991	1
MF	death effector domain binding	4	2	0.0663331	1
BP	glial cell apoptotic process	14	5	0.0664065	1
BP	striated muscle adaptation	57	11	0.066442	1
BP	spindle localization	48	11	0.066503	1
BP	cholesterol transport involved in cholesterol storage	1	1	0.0665505	1
BP	O-glycan processing, core 3	1	1	0.0667542	1
MF	acetylgalactosaminyl-O-glycosyl-glycoprotein beta-1,3-N-acetylglucosaminyltransferase activity	1	1	0.0667542	1
MF	oligonucleotidase activity	1	1	0.0668065	1
MF	oligoribonucleotidase activity	1	1	0.0668065	1
BP	regulation of DNA metabolic process	428	61.5	0.0668448	1
BP	cellular pigmentation	50	11	0.0670365	1
BP	regulation of early endosome to late endosome transport	17	5.5	0.0670523	1
BP	ephrin receptor signaling pathway	86	20	0.0670908	1
BP	small-subunit processome assembly	1	1	0.0670976	1
BP	cytoplasmic translation	98	14	0.0671338	1
BP	heparan sulfate proteoglycan biosynthetic process, polysaccharide chain biosynthetic process	11	4	0.0672017	1
CC	interleukin-13 receptor complex	1	1	0.0672319	1
MF	interleukin-13 receptor activity	1	1	0.0672319	1
BP	nuclear-transcribed mRNA catabolic process	207	28	0.0673353	1
BP	hypochlorous acid metabolic process	1	1	0.0673908	1
BP	hypochlorous acid biosynthetic process	1	1	0.0673908	1
BP	response to gold nanoparticle	1	1	0.0673908	1
BP	regulation of translation in response to stress	18	5	0.0675258	1
CC	BLOC complex	20	5	0.0676479	1
MF	structural constituent of postsynapse	11	4	0.0677823	1
BP	dichotomous subdivision of an epithelial terminal unit	10	4	0.0679075	1
BP	regulation of intracellular protein transport	221	37.3333	0.0679308	1
CC	RNA cap binding complex	13	4	0.0679483	1
MF	N-acetylneuraminate 7-O(or 9-O)-acetyltransferase activity	1	1	0.068097	1
BP	protein lipidation involved in autophagosome assembly	3	2	0.06818	1
BP	protein localization to phagophore assembly site	12	4	0.0681894	1
BP	maintenance of DNA repeat elements	7	3	0.0682774	1
BP	pigmentation	98	19	0.0682868	1
BP	DNA strand elongation involved in cell cycle DNA replication	1	1	0.0689081	1
BP	DNA strand elongation involved in nuclear cell cycle DNA replication	1	1	0.0689081	1
BP	DNA strand elongation involved in mitotic DNA replication	1	1	0.0689081	1
BP	positive regulation of cyclase activity	22	6.5	0.0689899	1
BP	spindle pole body duplication	1	1	0.0690241	1
BP	spindle pole body organization	1	1	0.0690241	1
BP	regulation of secondary metabolic process	14	4	0.069105	1
MF	NAD(P)+-protein-arginine ADP-ribosyltransferase activity	5	2	0.0691311	1
BP	regulation of potassium ion transport	104	20.5	0.0692303	1
BP	positive regulation of acute inflammatory response to antigenic stimulus	8	3	0.0692608	1
BP	meiotic chromosome movement towards spindle pole	3	2	0.0692825	1
BP	alpha-beta T cell proliferation	32	7	0.0693656	1
BP	corpus callosum morphogenesis	6	3	0.0698005	1
BP	negative regulation of fatty acid biosynthetic process	22	4	0.0698274	1
BP	positive regulation of dendritic cell apoptotic process	3	2	0.0698488	1
MF	drug binding	1709	253	0.0698577	1
BP	negative regulation of secretion	236	34	0.0701896	1
MF	tumor necrosis factor-activated receptor activity	8	3	0.0702327	1
BP	gland morphogenesis	120	25.5	0.0702554	1
CC	nucleotide-excision repair factor 3 complex	1	1	0.0702908	1
BP	mRNA transport	150	23.3333	0.0703794	1
MF	sphingolipid activator protein activity	1	1	0.0705333	1
MF	beta-N-acetylgalactosaminidase activity	1	1	0.0705333	1
BP	modulation by virus of host morphology or physiology	39	9.5	0.070614	1
MF	phosphothreonine residue binding	3	2	0.0706824	1
BP	carnitine catabolic process	1	1	0.0707191	1
BP	regulation of membrane repolarization	38	9	0.0707485	1
BP	peptide metabolic process	875	102.5	0.0709194	1
BP	regulation of T cell extravasation	5	2	0.0710625	1
BP	establishment or maintenance of cell type involved in phenotypic switching	2	1	0.0711489	1
BP	skeletal muscle tissue development	159	28.5	0.071279	1
MF	glutamate 5-kinase activity	1	1	0.0714081	1
MF	glutamate-5-semialdehyde dehydrogenase activity	1	1	0.0714081	1
BP	ornithine biosynthetic process	1	1	0.0714081	1
MF	amino acid kinase activity	1	1	0.0714081	1
MF	coreceptor activity involved in Wnt signaling pathway	9	4.5	0.0716308	1
BP	glycerolipid metabolic process	412	62	0.0716447	1
MF	tumor necrosis factor binding	3	2	0.0716764	1
MF	purine ribonucleoside triphosphate binding	1793	262	0.0717019	1
BP	modulation by host of viral genome replication	16	4	0.0718652	1
BP	phosphatidylinositol 3-kinase signaling	148	28.5	0.0718756	1
BP	cofactor transport	47	9	0.0718979	1
BP	protoporphyrinogen IX metabolic process	11	3	0.0719588	1
CC	anchored component of synaptic membrane	12	4	0.0719908	1
BP	negative regulation of immune system process	458	62.5	0.0720123	1
BP	rRNA pseudouridine synthesis	6	2	0.0721247	1
MF	D5 dopamine receptor binding	3	2	0.072346	1
BP	regulation of phosphatidylinositol 3-kinase signaling	124	24.5	0.0725567	1
BP	activation of adenylate cyclase activity	38	9.5	0.0726013	1
BP	regulation of Golgi organization	15	5	0.0728206	1
BP	tooth mineralization	24	7.5	0.0728388	1
MF	receptor signaling complex scaffold activity	23	7	0.0730038	1
BP	positive regulation of translational initiation in response to stress	4	2	0.0734105	1
BP	interleukin-13 production	25	6	0.0734353	1
BP	interleukin-6-mediated signaling pathway	29	6.5	0.0736309	1
CC	translation preinitiation complex	18	4.5	0.0736386	1
BP	regulation of metaphase plate congression	7	3	0.0736867	1
BP	protein import into nucleus	141	24.5	0.0738012	1
BP	regulation of humoral immune response mediated by circulating immunoglobulin	11	3	0.0739149	1
BP	positive regulation of leukocyte apoptotic process	28	6	0.0740403	1
BP	negative regulation of alkaline phosphatase activity	3	2	0.0741412	1
BP	histidine catabolic process to glutamate and formamide	4	2	0.0741845	1
BP	histidine catabolic process to glutamate and formate	4	2	0.0741845	1
BP	formamide metabolic process	4	2	0.0741845	1
BP	memory T cell activation	3	2	0.0741937	1
BP	regulation of production of small RNA involved in gene silencing by RNA	21	6	0.0743481	1
MF	protein kinase A regulatory subunit binding	21	6	0.0744334	1
BP	regulation of gene silencing by miRNA	108	17	0.0745055	1
MF	beta-2-microglobulin binding	7	3	0.0745385	1
CC	secretory granule membrane	297	44	0.0746405	1
MF	transferase activity, transferring selenium-containing groups	1	1	0.0747569	1
CC	phagophore assembly site	32	8	0.0748012	1
BP	asymmetric neuroblast division	6	3	0.0748311	1
BP	antigen processing and presentation of peptide antigen via MHC class Ib	9	4	0.0748556	1
CC	cytoplasm	11419	1400.67	0.0749473	1
CC	specific granule membrane	91	16	0.0749894	1
BP	positive regulation of oligodendrocyte progenitor proliferation	3	2	0.0750757	1
MF	nuclear import signal receptor activity	20	5	0.0750888	1
MF	gamma-catenin binding	12	5	0.0751485	1
BP	positive regulation of peptide secretion	285	41	0.0752217	1
BP	axial mesoderm morphogenesis	3	2	0.0757546	1
MF	protein-glucosylgalactosylhydroxylysine glucosidase activity	1	1	0.0758191	1
MF	CoA carboxylase activity	6	3	0.0758357	1
BP	positive regulation of fibroblast migration	13	5	0.0760595	1
CC	ruffle membrane	94	21.5	0.0760936	1
BP	cellular response to tumor necrosis factor	288	39	0.0761172	1
MF	glucan 1,4-alpha-glucosidase activity	1	1	0.0761277	1
BP	starch metabolic process	1	1	0.0761277	1
BP	starch catabolic process	1	1	0.0761277	1
BP	positive regulation of nucleocytoplasmic transport	61	12	0.0761704	1
CC	AP-4 adaptor complex	5	2	0.0762649	1
MF	phosphatidylinositol bisphosphate binding	110	22.5	0.0762967	1
BP	negative regulation of T cell extravasation	1	1	0.0763079	1
BP	interleukin-10 production	55	9	0.0763323	1
BP	response to peptide hormone	434	66	0.076367	1
CC	histone locus body	4	2	0.0764173	1
BP	regulation of mitotic sister chromatid segregation	68	13.5	0.076458	1
BP	regulation of membrane repolarization during cardiac muscle cell action potential	10	3	0.0764791	1
BP	myeloid cell differentiation	411	63	0.0764817	1
BP	nuclear-transcribed mRNA catabolic process, nonsense-mediated decay	120	16	0.0766825	1
BP	positive regulation of cellular component movement	581	87	0.0767556	1
BP	establishment of protein localization to plasma membrane	57	12	0.0768065	1
BP	regulation of dendritic cell antigen processing and presentation	11	3	0.0775097	1
BP	interferon-gamma secretion	22	5	0.0775195	1
BP	negative regulation of female receptivity	4	2	0.0775373	1
BP	negative regulation of vascular smooth muscle cell dedifferentiation	2	1	0.0776102	1
MF	cAMP-dependent protein kinase regulator activity	7	3	0.0776574	1
MF	5'-3' exonuclease activity	17	4	0.0776968	1
BP	regulation of ER to Golgi vesicle-mediated transport	16	4	0.0777956	1
BP	regulation of DNA endoreduplication	10	3.5	0.0778869	1
MF	S-formylglutathione hydrolase activity	1	1	0.0779644	1
BP	VEGF-activated platelet-derived growth factor receptor signaling pathway	3	2	0.0780164	1
BP	positive regulation of cell proliferation by VEGF-activated platelet derived growth factor receptor signaling pathway	3	2	0.0780164	1
BP	heparin biosynthetic process	8	3	0.0781381	1
BP	response to organonitrogen compound	991	143.333	0.0782554	1
BP	necroptotic signaling pathway	6	2	0.078279	1
MF	RNA polymerase II transcription coactivator binding	3	2	0.0783217	1
MF	guanylate kinase activity	9	4	0.078339	1
BP	regulation of hemopoiesis	469	67	0.0785571	1
BP	leukocyte aggregation	12	4	0.0786352	1
BP	positive regulation of nuclear-transcribed mRNA catabolic process, deadenylation-dependent decay	18	5	0.0786612	1
BP	aminophospholipid transport	4	2	0.0787248	1
BP	response to other organism	929	107	0.0787465	1
CC	vesicle membrane	788	118.5	0.0788066	1
MF	peroxisome proliferator activated receptor binding	12	4	0.0788509	1
CC	phagocytic vesicle	130	23	0.0790447	1
BP	glycolytic process	115	20	0.0791476	1
MF	telomeric DNA binding	37	8.5	0.0791758	1
BP	branching involved in salivary gland morphogenesis	23	7	0.0792108	1
BP	regulation of natural killer cell mediated cytotoxicity	44	8	0.0794	1
BP	negative regulation of interleukin-6 secretion	11	3	0.0795736	1
MF	sulfatide binding	1	1	0.0795963	1
BP	negative regulation of muscle hypertrophy	39	8	0.0796021	1
BP	mesenchymal stem cell proliferation	5	2	0.0798823	1
BP	RNA secondary structure unwinding	8	3	0.080109	1
CC	A band	39	9	0.0805004	1
BP	negative regulation of extracellular matrix organization	14	4	0.0805525	1
BP	valine catabolic process	4	2	0.0805543	1
BP	negative regulation of glycolytic process	13	4	0.0806484	1
BP	response to sterol depletion	12	4	0.0808525	1
CC	unconventional myosin complex	10	4	0.0808993	1
MF	ubiquitin-protein transferase activator activity	8	3	0.0809685	1
MF	type 2A serotonin receptor binding	3	2	0.0810076	1
CC	cortical microtubule cytoskeleton	3	2	0.081033	1
BP	somatic diversification of immune receptors via germline recombination within a single locus	61	11	0.0811232	1
BP	somatic cell DNA recombination	61	11	0.0811232	1
BP	glycerophospholipid biosynthetic process	216	36	0.0811273	1
BP	positive regulation of protein localization to membrane	122	24	0.0811852	1
BP	negative regulation of DNA replication	40	8.5	0.0812958	1
BP	B cell homeostasis	30	7	0.0813095	1
BP	negative regulation by host of viral process	11	3	0.0818112	1
BP	regulation of bicellular tight junction assembly	21	6	0.0818205	1
BP	positive regulation of cellular catabolic process	359	56	0.081867	1
MF	nucleoside-triphosphatase regulator activity	338	59.5	0.0819963	1
MF	lipid binding	732	109.5	0.0821587	1
BP	lysosomal microautophagy	3	2	0.0821854	1
BP	piecemeal microautophagy of the nucleus	3	2	0.0821854	1
MF	potassium ion antiporter activity	16	5	0.0823348	1
MF	tetrahydrofolylpolyglutamate synthase activity	1	1	0.0823403	1
BP	tetrahydrofolylpolyglutamate biosynthetic process	1	1	0.0823403	1
BP	regulation of cellular component movement	1091	159.5	0.0824842	1
BP	establishment or maintenance of neuroblast polarity	3	2	0.082707	1
BP	establishment of neuroblast polarity	3	2	0.082707	1
BP	positive regulation of memory T cell differentiation	6	2	0.0829833	1
MF	phosphatidylcholine binding	26	6	0.082998	1
MF	quaternary ammonium group binding	26	6	0.082998	1
BP	hypersensitivity	9	3	0.0830163	1
BP	regulation of tissue remodeling	88	15	0.0831435	1
CC	epsilon DNA polymerase complex	5	2	0.0831656	1
MF	arsenate reductase (glutaredoxin) activity	1	1	0.0832126	1
MF	arsenate reductase activity	1	1	0.0832126	1
BP	protein localization to cell periphery	309	55.5	0.0832723	1
MF	urokinase plasminogen activator receptor activity	1	1	0.0834334	1
BP	negative regulation of dendrite morphogenesis	16	5	0.0835781	1
MF	calcium-dependent protein serine/threonine phosphatase regulator activity	3	2	0.0836938	1
BP	regulation of endothelial cell development	13	4	0.0837771	1
BP	regulation of establishment of endothelial barrier	13	4	0.0837771	1
BP	autophagosome organization	96	17	0.0837781	1
CC	nuclear pore outer ring	10	3	0.0837833	1
MF	sulfate binding	4	2	0.0840122	1
MF	ethanolamine kinase activity	4	2	0.0840927	1
BP	T cell cytokine production	40	8	0.084267	1
BP	establishment of spindle localization	43	10	0.0842793	1
BP	muscle cell proliferation	238	36.5	0.0846512	1
BP	negative regulation of interleukin-3 production	1	1	0.0847419	1
BP	negative regulation of granulocyte colony-stimulating factor production	1	1	0.0847419	1
BP	negative regulation of macrophage colony-stimulating factor production	1	1	0.0847419	1
BP	antigen processing and presentation of exogenous peptide antigen via MHC class Ib	3	2	0.0852558	1
BP	CDP-diacylglycerol biosynthetic process	12	4	0.0852578	1
MF	Rho guanyl-nucleotide exchange factor activity	79	20	0.0853571	1
MF	alpha-methylacyl-CoA racemase activity	1	1	0.0853592	1
CC	exon-exon junction complex	20	5	0.0855173	1
BP	cap-dependent translational initiation	3	2	0.0856272	1
MF	small GTPase binding	438	78	0.0856866	1
BP	negative regulation of bone resorption	13	4	0.08573	1
BP	porphyrin-containing compound biosynthetic process	26	5	0.0857565	1
MF	GAF domain binding	1	1	0.0858519	1
BP	regulation of locomotion	1078	155.5	0.0859339	1
BP	positive regulation of glycogen catabolic process	1	1	0.0859758	1
CC	BLOC-1 complex	15	4	0.0861745	1
BP	positive regulation of substrate adhesion-dependent cell spreading	37	9	0.0862072	1
BP	hepatocyte growth factor receptor signaling pathway	16	5	0.0862386	1
BP	ATP generation from ADP	116	20	0.0863035	1
BP	cellular response to glucagon stimulus	25	7	0.0864781	1
BP	positive regulation of vasculogenesis	10	3	0.0866569	1
BP	symbiont process	878	117	0.0866808	1
CC	symbiont-containing vacuole	7	2	0.0868311	1
BP	regulation of glial cell proliferation	35	8	0.0869534	1
BP	regulation of cardiac muscle contraction	82	16	0.087038	1
CC	M band	28	7	0.0871743	1
BP	negative regulation of secretion by cell	209	30	0.0874494	1
BP	cellular response to leptomycin B	1	1	0.0874893	1
BP	response to leptomycin B	1	1	0.0874893	1
MF	leptomycin B binding	1	1	0.0874893	1
CC	radial spoke stalk	3	2	0.0875288	1
BP	interspecies interaction between organisms	926	120	0.087538	1
BP	SREBP-SCAP complex retention in endoplasmic reticulum	1	1	0.0875607	1
BP	negative regulation of cargo loading into COPII-coated vesicle	1	1	0.0875607	1
BP	regulation of vascular endothelial growth factor signaling pathway	23	6	0.0876235	1
BP	glucose import	68	13	0.0876349	1
CC	intrinsic component of the cytoplasmic side of the plasma membrane	7	3	0.0876656	1
BP	dendritic cell antigen processing and presentation	12	3	0.0878372	1
BP	response to interleukin-6	50	9.5	0.0878426	1
BP	regulation of receptor internalization	55	12	0.0881069	1
BP	tRNA processing	130	17	0.0883319	1
CC	secretory vesicle	983	128	0.0883618	1
CC	hippocampal mossy fiber to CA3 synapse	33	9.5	0.0884669	1
BP	tRNA wobble base cytosine methylation	1	1	0.0884888	1
BP	neutrophil mediated killing of symbiont cell	8	2	0.0887011	1
BP	interleukin-4-dependent isotype switching to IgE isotypes	1	1	0.0887632	1
BP	response to nitrogen dioxide	1	1	0.0887632	1
BP	chemokine (C-C motif) ligand 11 production	1	1	0.0887632	1
BP	positive regulation of CD4-positive, alpha-beta T cell costimulation	1	1	0.0887632	1
BP	regulation of interleukin-4-dependent isotype switching to IgE isotypes	1	1	0.0887632	1
BP	positive regulation of interleukin-4-dependent isotype switching to IgE isotypes	1	1	0.0887632	1
BP	positive regulation of intracellular signal transduction	1078	147.5	0.0889217	1
BP	sensory neuron axon guidance	3	2	0.088969	1
BP	negative regulation of cellular component organization	739	111.5	0.0891639	1
BP	immunoglobulin biosynthetic process	4	2	0.0892487	1
BP	regulation of granulocyte colony-stimulating factor production	4	2	0.0892729	1
MF	TFIIB-class transcription factor binding	3	2	0.0892983	1
BP	positive regulation of vascular endothelial growth factor receptor signaling pathway	19	5	0.0894313	1
MF	interleukin-33 binding	1	1	0.0894949	1
BP	regulation of isotype switching to IgG isotypes	12	3	0.0897415	1
BP	GDP metabolic process	10	4	0.0900536	1
BP	natural killer cell cytokine production	8	3	0.0903533	1
BP	regulation of natural killer cell cytokine production	8	3	0.0903533	1
BP	regulation of translational initiation in response to stress	14	4	0.0905716	1
CC	podosome core	1	1	0.0905984	1
MF	monophenol monooxygenase activity	2	1	0.0906927	1
MF	oxidoreductase activity, acting on paired donors, with incorporation or reduction of molecular oxygen, another compound as one donor, and incorporation of one atom of oxygen	2	1	0.0906927	1
BP	positive regulation of protein import into nucleus	37	8	0.0907311	1
BP	histidine metabolic process	10	3	0.0907515	1
BP	negative regulation of monocyte differentiation	8	3	0.0908897	1
BP	negative regulation of reactive oxygen species biosynthetic process	37	7	0.0908943	1
BP	cell surface pattern recognition receptor signaling pathway	2	1	0.0909346	1
BP	cellular response to prostaglandin stimulus	22	6	0.090989	1
BP	pyruvate biosynthetic process	119	20	0.0910804	1
MF	adiponectin binding	3	2	0.0910853	1
BP	negative regulation of metallopeptidase activity	14	3	0.0911529	1
BP	regulation of organelle organization	1256	182.5	0.0911931	1
BP	response to ionomycin	4	2	0.0917755	1
BP	cellular response to ionomycin	4	2	0.0917755	1
BP	inner cell mass cell proliferation	13	3	0.0918671	1
BP	negative regulation of store-operated calcium channel activity	1	1	0.0919717	1
BP	cell-cell adhesion mediated by cadherin	44	11	0.091978	1
BP	positive regulation of lymphocyte differentiation	93	17.5	0.0919854	1
BP	muscle adaptation	122	20.5	0.0919989	1
BP	DNA endoreduplication	11	3.5	0.0920708	1
MF	U3 snoRNA binding	6	2	0.0920951	1
MF	lysophospholipase activity	19	5	0.0920987	1
BP	protection from natural killer cell mediated cytotoxicity	4	2	0.0923599	1
BP	negative regulation of tolerance induction	1	1	0.0924638	1
BP	negative regulation of osteoblast differentiation	51	10	0.0926028	1
BP	smoothened signaling pathway involved in regulation of secondary heart field cardioblast proliferation	1	1	0.0926087	1
BP	regulation of defense response to virus	73	13.5	0.0926389	1
BP	cellular polysaccharide metabolic process	101	18	0.0926407	1
BP	positive regulation of response to external stimulus	321	42.5	0.0927536	1
MF	nucleocytoplasmic carrier activity	31	7	0.0928515	1
BP	positive regulation of response to biotic stimulus	45	8	0.0931999	1
BP	regulation of phosphatidylinositol biosynthetic process	8	3	0.093236	1
BP	interleukin-6 production	159	21	0.0932572	1
MF	D1 dopamine receptor binding	9	3.5	0.0932766	1
CC	BRCA2-MAGE-D1 complex	1	1	0.093278	1
BP	regulation of cellular catabolic process	867	120.333	0.0933344	1
BP	ubiquitin recycling	9	3	0.0936719	1
MF	beta,beta-carotene-9',10'-cleaving oxygenase activity	1	1	0.093685	1
MF	potassium channel regulator activity	51	11.5	0.0937982	1
BP	regulation of T cell tolerance induction	9	3	0.0939755	1
BP	canonical Wnt signaling pathway involved in neural plate anterior/posterior pattern formation	1	1	0.094025	1
BP	regulation of canonical Wnt signaling pathway involved in neural plate anterior/posterior pattern formation	1	1	0.094025	1
BP	negative regulation of canonical Wnt signaling pathway involved in neural plate anterior/posterior pattern formation	1	1	0.094025	1
BP	positive regulation of cellular component biogenesis	538	86.5	0.0940459	1
BP	negative regulation of neuron differentiation	225	42	0.0941071	1
CC	cell cortex part	184	35	0.0943107	1
BP	oligodendrocyte apoptotic process	3	2	0.0943157	1
MF	transmembrane receptor protein tyrosine kinase adaptor activity	13	4	0.094345	1
BP	protein demalonylation	1	1	0.0944995	1
BP	peptidyl-lysine demalonylation	1	1	0.0944995	1
BP	protein desuccinylation	1	1	0.0944995	1
BP	peptidyl-lysine desuccinylation	1	1	0.0944995	1
MF	protein-malonyllysine demalonylase activity	1	1	0.0944995	1
MF	protein-succinyllysine desuccinylase activity	1	1	0.0944995	1
MF	protein-glutaryllysine deglutarylase activity	1	1	0.0944995	1
BP	protein deglutarylation	1	1	0.0944995	1
BP	peptidyl-lysine deglutarylation	1	1	0.0944995	1
BP	positive regulation of dendritic cell chemotaxis	7	2	0.0946169	1
MF	tRNA (cytosine-5-)-methyltransferase activity	5	2	0.0946937	1
MF	bacterial-type RNA polymerase transcription factor activity, sequence-specific DNA binding	1	1	0.0949252	1
MF	bacterial-type RNA polymerase transcriptional activator activity, sequence-specific DNA binding	1	1	0.0949252	1
BP	regulation of heparan sulfate proteoglycan biosynthetic process	3	2	0.0949438	1
BP	positive regulation of heparan sulfate proteoglycan biosynthetic process	3	2	0.0949438	1
BP	positive regulation of proteoglycan biosynthetic process	3	2	0.0949438	1
BP	T cell mediated immunity	106	17.5	0.0950293	1
MF	protein-hormone receptor activity	19	5	0.0951041	1
BP	positive regulation of molecular function	1757	252.5	0.095203	1
BP	regulation of interleukin-1 secretion	51	8	0.0952049	1
BP	melanosome organization	25	6	0.0952678	1
BP	hepatocyte proliferation	18	5	0.0952942	1
BP	epithelial cell proliferation involved in liver morphogenesis	18	5	0.0952942	1
CC	nuclear envelope	459	68.5	0.0953986	1
BP	heparan sulfate proteoglycan biosynthetic process	32	8	0.0954782	1
BP	deadenylation-dependent decapping of nuclear-transcribed mRNA	10	3	0.0955745	1
MF	glycerate kinase activity	1	1	0.0956076	1
BP	regulation of L-arginine import	2	1	0.0959065	1
MF	MHC protein binding	33	7	0.0961699	1
BP	positive regulation of calcineurin-NFAT signaling cascade	16	5	0.0962153	1
BP	positive regulation of calcineurin-mediated signaling	16	5	0.0962153	1
BP	skeletal muscle organ development	167	29.5	0.0962574	1
BP	negative regulation of lymphocyte mediated immunity	38	7	0.0963768	1
BP	positive regulation of innate immune response	377	51.5	0.096565	1
BP	cellular response to fructose stimulus	5	2	0.0965971	1
BP	astral microtubule organization	7	3.5	0.0966273	1
BP	regulation of gastro-intestinal system smooth muscle contraction	6	2	0.0966607	1
BP	positive regulation of gastro-intestinal system smooth muscle contraction	6	2	0.0966607	1
BP	response to prostaglandin	31	7	0.0966685	1
BP	insulin receptor signaling pathway	141	25.5	0.096689	1
BP	regulation of transcription from RNA polymerase II promoter in response to UV-induced DNA damage	5	2	0.0967887	1
CC	microtubule cytoskeleton	1188	172	0.0968648	1
BP	mRNA catabolic process	364	48	0.0969288	1
MF	signal sequence binding	45	9	0.0970313	1
BP	endothelial cell development	59	13.5	0.0973291	1
BP	negative regulation of telomere capping	8	3.5	0.0973412	1
BP	cellular carbohydrate biosynthetic process	85	15	0.0973457	1
MF	ephrin receptor activity	19	6	0.0973548	1
BP	positive chemotaxis	68	12	0.0973551	1
MF	Ras GTPase binding	424	75	0.0973832	1
BP	vesicle organization	322	50.5	0.0973844	1
BP	negative regulation of hepatocyte proliferation	4	2	0.0974388	1
BP	dermatan sulfate proteoglycan biosynthetic process, polysaccharide chain biosynthetic process	1	1	0.0975338	1
BP	cellular response to sterol	24	6	0.0976225	1
BP	positive regulation of pigment cell differentiation	7	3	0.0977304	1
CC	membrane raft	315	54	0.0977579	1
BP	positive regulation of interleukin-5 production	12	4	0.0978893	1
BP	positive regulation of GTPase activity	399	68	0.0980924	1
BP	trigeminal nerve development	12	4	0.098171	1
BP	mRNA metabolic process	842	103.333	0.0982704	1
BP	immune response-regulating cell surface receptor signaling pathway involved in phagocytosis	78	17	0.0983524	1
BP	Fc-gamma receptor signaling pathway involved in phagocytosis	78	17	0.0983524	1
BP	basal dendrite development	3	2	0.0990577	1
BP	basal dendrite morphogenesis	3	2	0.0990577	1
BP	basal dendrite arborization	3	2	0.0990577	1
BP	response to methyl methanesulfonate	1	1	0.0991005	1
BP	cellular response to methyl methanesulfonate	1	1	0.0991005	1
CC	myelin sheath abaxonal region	6	3	0.0992882	1
BP	mammary gland epithelial cell proliferation	28	7	0.0993701	1
BP	regulation of DNA-dependent DNA replication	54	10.5	0.0993784	1
CC	BRISC complex	5	2	0.0996768	1
BP	defense response to fungus	40	5	0.0996801	1
BP	organonitrogen compound biosynthetic process	1930	232.5	0.0997054	1
BP	organelle localization by membrane tethering	169	29.5	0.0998398	1
BP	polyol catabolic process	24	6	0.0999106	1
BP	positive regulation of protein import	39	8	0.099936	1
MF	MHC class I protein binding	20	5	0.0999602	1
BP	regulation of carbohydrate catabolic process	88	15	0.100007	1
CC	brush border membrane	53	11	0.100402	1
BP	antral ovarian follicle growth	8	3	0.100416	1
MF	imidazolonepropionase activity	1	1	0.100465	1
BP	interleukin-13-mediated signaling pathway	2	1	0.100501	1
BP	natural killer cell mediated immunity	63	10	0.100507	1
BP	CDP-diacylglycerol metabolic process	13	4	0.100585	1
BP	positive regulation of CD4-positive, alpha-beta T cell activation	36	7	0.100624	1
BP	regulation of transcription from RNA polymerase II promoter involved in spermatogenesis	1	1	0.10065	1
MF	dihydroorotate dehydrogenase activity	1	1	0.10067	1
BP	signal transduction by trans-phosphorylation	3	2	0.100814	1
BP	vascular smooth muscle cell development	9	3	0.100868	1
MF	ferrochelatase activity	1	1	0.100907	1
BP	regulation of glycolytic process	79	14	0.100915	1
BP	regulation of muscle adaptation	107	18.5	0.100961	1
BP	regulation of superoxide dismutase activity	5	2	0.101045	1
BP	DNA damage response, signal transduction by p53 class mediator	107	18	0.101087	1
BP	phosphorylation	2390	323.5	0.101227	1
CC	microtubule end	29	8.5	0.101248	1
BP	protein homotrimerization	32	7	0.101264	1
CC	box C/D snoRNP complex	7	2.5	0.101265	1
BP	import into nucleus	161	25.5	0.101333	1
BP	positive regulation of T-helper 1 type immune response	20	4	0.101356	1
BP	negative regulation of cell cycle	637	85	0.101532	1
BP	negative regulation of glial cell apoptotic process	7	3	0.101582	1
BP	calcium-mediated signaling	218	35	0.101622	1
MF	non-membrane spanning protein tyrosine kinase activity	46	11	0.101645	1
BP	regulation of protein homodimerization activity	22	5	0.101757	1
BP	negative regulation of protein import into nucleus	12	4	0.101969	1
BP	negative regulation of protein import	12	4	0.101969	1
CC	MAML1-RBP-Jkappa- ICN1 complex	3	2	0.102011	1
BP	leukocyte apoptotic process	103	16.5	0.102061	1
BP	positive regulation of cytoskeleton organization	225	38	0.10208	1
MF	protein-containing complex scaffold activity	29	8	0.102112	1
BP	alpha-beta T cell activation	137	23	0.10212	1
BP	intracellular signal transduction	2936	398.333	0.102143	1
BP	RNA phosphodiester bond hydrolysis, endonucleolytic	72	11	0.102168	1
BP	regulation of tumor necrosis factor secretion	32	5	0.102248	1
MF	diacylglycerol binding	12	4	0.102328	1
BP	regulation of glucosylceramide biosynthetic process	1	1	0.102443	1
BP	negative regulation of glucosylceramide biosynthetic process	1	1	0.102443	1
BP	interleukin-1 secretion	59	9	0.102523	1
BP	positive regulation of NF-kappaB transcription factor activity	148	25	0.102741	1
BP	tissue remodeling	179	28	0.102862	1
BP	hypermethylation of CpG island	1	1	0.102917	1
BP	isotype switching to IgG isotypes	13	3	0.103089	1
BP	renal system vasculature development	27	7	0.103303	1
BP	kidney vasculature development	27	7	0.103303	1
BP	regulation of cardiac muscle cell membrane repolarization	31	7	0.103513	1
BP	regulation of defense response	834	100	0.103553	1
MF	phosphatidylinositol-5-phosphate binding	17	5	0.103557	1
CC	cytoplasmic vesicle membrane	767	113.5	0.103767	1
BP	regulation of protein kinase A signaling	20	5.5	0.103816	1
MF	RNA polymerase III transcription factor binding	3	2	0.103972	1
MF	TFIIIC-class transcription factor complex binding	3	2	0.103972	1
BP	negative regulation of cell cycle process	360	49.5	0.104174	1
CC	septin ring	14	4	0.104264	1
CC	septin complex	14	4	0.104264	1
BP	negative regulation of viral release from host cell	15	4	0.104385	1
BP	negative regulation by symbiont of host apoptotic process	4	2	0.104822	1
BP	negative regulation by symbiont of host programmed cell death	4	2	0.104822	1
BP	negative regulation by organism of programmed cell death in other organism involved in symbiotic interaction	4	2	0.104822	1
CC	membrane microdomain	316	54	0.105219	1
BP	aorta smooth muscle tissue morphogenesis	5	2	0.105327	1
BP	protein autophosphorylation	234	44.5	0.105357	1
MF	citrate (Si)-synthase activity	1	1	0.105367	1
MF	citrate synthase activity	1	1	0.105367	1
BP	detection of bacterium	12	3	0.105452	1
MF	phenylalanine-tRNA ligase activity	4	2	0.105487	1
BP	vesicle-mediated transport between endosomal compartments	41	9.5	0.105496	1
MF	dihydrolipoyllysine-residue acetyltransferase activity	1	1	0.105597	1
MF	dihydrolipoamide S-acyltransferase activity	1	1	0.105597	1
MF	aminobutyraldehyde dehydrogenase activity	1	1	0.105735	1
MF	1-pyrroline dehydrogenase activity	1	1	0.105735	1
MF	4-trimethylammoniobutyraldehyde dehydrogenase activity	1	1	0.105735	1
BP	regulation of cell junction assembly	88	20	0.105875	1
BP	pantothenate metabolic process	7	2	0.105964	1
CC	axon	606	104.367	0.10603	1
MF	glycosylphosphatidylinositol phospholipase D activity	1	1	0.106139	1
BP	GPI anchor release	1	1	0.106139	1
BP	response to triglyceride	1	1	0.106139	1
BP	cellular response to triglyceride	1	1	0.106139	1
BP	hematopoietic stem cell migration to bone marrow	1	1	0.106139	1
BP	synaptic membrane adhesion	26	7	0.106183	1
MF	phosphorylation-dependent protein binding	3	2	0.106265	1
BP	melanin biosynthetic process	21	5.5	0.106363	1
BP	regulation of posttranscriptional gene silencing	112	17	0.1064	1
BP	regulation of gene silencing by RNA	112	17	0.1064	1
BP	positive regulation of cardiocyte differentiation	41	8.5	0.106463	1
BP	heparan sulfate proteoglycan metabolic process	37	9	0.106565	1
BP	positive regulation of activation of Janus kinase activity	7	2	0.106617	1
BP	positive regulation of fat cell differentiation	64	12	0.106661	1
BP	negative regulation of lymphocyte activation	145	21.5	0.106669	1
CC	tertiary granule lumen	55	8	0.106719	1
CC	death-inducing signaling complex	9	3	0.10673	1
MF	dihydronicotinamide riboside quinone reductase activity	1	1	0.106758	1
MF	melatonin binding	1	1	0.106758	1
MF	resveratrol binding	1	1	0.106758	1
BP	ciliary basal body-plasma membrane docking	95	17.5	0.106763	1
MF	selenocysteine insertion sequence binding	4	2	0.106901	1
BP	regulation of germinal center formation	9	3	0.106913	1
BP	short-chain fatty acid metabolic process	18	4	0.107088	1
MF	pH-gated chloride channel activity	1	1	0.107147	1
CC	host cell membrane	1	1	0.10717	1
CC	host cell synapse	1	1	0.10717	1
CC	host cell presynaptic membrane	1	1	0.10717	1
CC	other organism presynaptic membrane	1	1	0.10717	1
CC	anchored component of presynaptic active zone membrane	4	2	0.107206	1
BP	positive regulation of organelle organization	621	93.5	0.107252	1
CC	core-binding factor complex	3	2	0.107511	1
BP	regulation of multicellular organismal process	3244	439.5	0.107515	1
BP	positive regulation of myelination	17	5	0.107804	1
MF	spermine synthase activity	1	1	0.107837	1
BP	negative regulation of chromosome organization	146	23	0.107839	1
BP	cell chemotaxis	302	40	0.107973	1
BP	rhythmic synaptic transmission	4	2	0.108083	1
BP	negative regulation of cytokine secretion involved in immune response	6	2	0.108119	1
BP	voluntary musculoskeletal movement	7	3	0.108133	1
CC	small nucleolar ribonucleoprotein complex	27	4.5	0.10817	1
MF	mRNA 3'-UTR AU-rich region binding	26	6	0.10823	1
BP	regulation of response to stress	1573	201.833	0.108239	1
BP	positive regulation of T cell differentiation	83	15.5	0.108315	1
BP	Fc-gamma receptor signaling pathway	81	17	0.108325	1
CC	serine-pyruvate aminotransferase complex	1	1	0.108377	1
CC	Wnt signalosome	12	4	0.108417	1
BP	glycerophospholipid metabolic process	318	49	0.108429	1
MF	Ran guanyl-nucleotide exchange factor activity	4	2	0.108484	1
BP	ADP metabolic process	126	21	0.108535	1
BP	organophosphate catabolic process	248	38	0.108644	1
BP	endothelial cell morphogenesis	13	4	0.108647	1
CC	clathrin-sculpted monoamine transport vesicle	5	2	0.108702	1
CC	clathrin-sculpted monoamine transport vesicle membrane	5	2	0.108702	1
BP	transmembrane receptor protein tyrosine phosphatase signaling pathway	6	3	0.108984	1
BP	regulation of establishment of blood-brain barrier	4	2	0.109182	1
CC	macropinocytic cup	1	1	0.109229	1
BP	positive regulation of DNA damage response, signal transduction by p53 class mediator	15	4	0.109412	1
BP	negative regulation of smooth muscle cell-matrix adhesion	2	1	0.109464	1
BP	lymphocyte mediated immunity	247	32.5	0.109556	1
MF	3'-tyrosyl-DNA phosphodiesterase activity	1	1	0.109561	1
BP	regulation of mRNA 3'-end processing	28	6	0.109623	1
BP	negative regulation of branching involved in lung morphogenesis	1	1	0.109696	1
BP	myotube cell development	35	8	0.109951	1
BP	regulation of establishment of protein localization to mitochondrion	72	14	0.110006	1
BP	negative regulation of leukocyte activation	174	25	0.11018	1
BP	xenophagy	9	3	0.110226	1
BP	enzyme linked receptor protein signaling pathway	1043	157	0.11031	1
BP	positive regulation of tumor necrosis factor-mediated signaling pathway	10	3	0.110625	1
CC	nuclear euchromatin	30	5	0.110659	1
BP	regulation of PERK-mediated unfolded protein response	10	3	0.110689	1
BP	blood vessel endothelial cell fate commitment	3	2	0.110822	1
BP	endothelial cell fate specification	3	2	0.110822	1
BP	blood vessel endothelial cell fate specification	3	2	0.110822	1
MF	protein kinase inhibitor activity	62	12	0.111017	1
BP	positive regulation of defense response to virus by host	26	5.5	0.111024	1
BP	Fc receptor signaling pathway	179	31.5	0.111045	1
CC	extrinsic component of plasma membrane	164	31.5	0.111205	1
MF	neutral L-amino acid secondary active transmembrane transporter activity	1	1	0.111222	1
MF	cystine:glutamate antiporter activity	1	1	0.111222	1
MF	cystine secondary active transmembrane transporter activity	1	1	0.111222	1
BP	oligopeptide import across plasma membrane	1	1	0.111222	1
BP	dipeptide import across plasma membrane	1	1	0.111222	1
BP	regulation of cysteine metabolic process	1	1	0.111222	1
MF	sulfur-containing amino acid secondary active transmembrane transporter activity	1	1	0.111222	1
CC	beta-catenin-TCF7L2 complex	3	2	0.111244	1
BP	protein localization to membrane raft	8	3	0.111248	1
MF	nucleotide binding	2100	297.5	0.111256	1
BP	positive regulation of synaptic plasticity	11	4	0.111609	1
MF	enzyme activator activity	511	80.5	0.111698	1
BP	nucleobase-containing small molecule biosynthetic process	226	34	0.111811	1
MF	biotin carboxylase activity	3	2	0.11198	1
CC	cytoplasmic vesicle part	1495	200.5	0.11206	1
MF	platelet activating factor receptor binding	1	1	0.112115	1
BP	positive regulation of cAMP-mediated signaling	23	5	0.112185	1
BP	regulation of lens fiber cell differentiation	4	2	0.112191	1
BP	Fc-epsilon receptor signaling pathway	111	20.5	0.112251	1
BP	regulation of dendritic cell dendrite assembly	3	1	0.112259	1
BP	positive regulation of glycoprotein biosynthetic process	20	5	0.112297	1
CC	juxtaparanode region of axon	10	4.5	0.112358	1
BP	regulation of gene silencing	150	21	0.112419	1
BP	transmembrane receptor protein tyrosine kinase signaling pathway	719	112.5	0.112552	1
MF	MutLalpha complex binding	6	2	0.112768	1
BP	negative regulation of leukocyte proliferation	77	12	0.112836	1
MF	nucleoside phosphate binding	2101	297.5	0.113048	1
BP	cellular polysaccharide biosynthetic process	70	13	0.11312	1
MF	sterol 5-alpha reductase activity	1	1	0.113414	1
BP	response to glucagon	34	8	0.113618	1
BP	granulocyte colony-stimulating factor production	5	2	0.113688	1
BP	granzyme B production	2	1	0.113864	1
BP	regulation of granzyme B production	2	1	0.113864	1
BP	positive regulation of granzyme B production	2	1	0.113864	1
BP	chronic inflammatory response	19	4	0.113865	1
BP	regulation of response to biotic stimulus	139	20.5	0.113948	1
MF	phosphotyrosine residue binding	40	10	0.114033	1
BP	formation of radial glial scaffolds	4	2	0.114195	1
BP	positive regulation of helicase activity	6	2	0.114321	1
MF	pyruvate secondary active transmembrane transporter activity	1	1	0.11434	1
BP	immunological memory process	12	3	0.114471	1
BP	protein kinase D signaling	4	2	0.114646	1
BP	mitotic recombination	22	5.5	0.114721	1
BP	regulation of nucleotide catabolic process	81	14	0.114752	1
CC	axon part	382	68.3667	0.114958	1
BP	negative regulation of sister chromatid cohesion	5	2	0.115073	1
BP	regulation of cellular response to vascular endothelial growth factor stimulus	24	6	0.115148	1
MF	IgM binding	2	1	0.115434	1
BP	cell cycle phase transition	629	86.5	0.115618	1
MF	microtubule minus-end binding	12	4	0.115634	1
BP	calcium-mediated signaling using extracellular calcium source	4	2.5	0.115634	1
BP	lymphocyte migration into lymphoid organs	4	2	0.11566	1
BP	cytoplasmic translational initiation	33	6	0.115706	1
BP	macrophage tolerance induction	1	1	0.115797	1
BP	regulation of macrophage tolerance induction	1	1	0.115797	1
BP	positive regulation of macrophage tolerance induction	1	1	0.115797	1
BP	positive regulation of signal transduction by p53 class mediator	22	5	0.115964	1
BP	positive regulation of membrane protein ectodomain proteolysis	15	4	0.115987	1
BP	regulation of sphingolipid biosynthetic process	16	4.5	0.116051	1
BP	regulation of membrane lipid metabolic process	16	4.5	0.116051	1
BP	regulation of ceramide biosynthetic process	16	4.5	0.116051	1
BP	regulation of dendritic cell chemotaxis	8	2	0.116119	1
CC	sperm mitochondrial sheath	1	1	0.116401	1
BP	regulation of circulating fibrinogen levels	5	1	0.116406	1
BP	negative regulation of circulating fibrinogen levels	5	1	0.116406	1
BP	positive regulation of cell proliferation involved in kidney development	8	3	0.116586	1
BP	ribonucleoside monophosphate metabolic process	338	44.5	0.116722	1
BP	regulation of defense response to fungus	2	1	0.116831	1
MF	histidine ammonia-lyase activity	1	1	0.116983	1
BP	positive regulation of cell communication	1837	253.5	0.117231	1
MF	aminophospholipid transmembrane transporter activity	4	2	0.117248	1
MF	[methionine synthase] reductase activity	1	1	0.117375	1
MF	aquacobalamin reductase (NADPH) activity	1	1	0.117375	1
BP	regulation of cystathionine beta-synthase activity	1	1	0.117375	1
BP	negative regulation of cystathionine beta-synthase activity	1	1	0.117375	1
BP	tetrapyrrole metabolic process	60	9	0.11748	1
BP	lipid transport involved in lipid storage	2	1	0.117687	1
BP	heparin metabolic process	9	3.5	0.117724	1
MF	tRNA dimethylallyltransferase activity	1	1	0.117741	1
CC	messenger ribonucleoprotein complex	9	3	0.117812	1
BP	imidazole-containing compound metabolic process	12	3	0.117828	1
BP	striatum development	18	5.5	0.117848	1
BP	cellular amide metabolic process	1137	132.5	0.118033	1
MF	transcription coactivator binding	23	6.5	0.11819	1
MF	protein kinase binding	646	102.333	0.118256	1
CC	interleukin-5 receptor complex	1	1	0.118465	1
CC	internode region of axon	4	2	0.118788	1
BP	gamma-aminobutyric acid biosynthetic process	3	2	0.118906	1
BP	negative regulation of posttranscriptional gene silencing	18	5	0.118986	1
BP	negative regulation of gene silencing by RNA	18	5	0.118986	1
MF	platelet-derived growth factor binding	11	4	0.119175	1
MF	1-phosphatidylinositol 4-kinase activity	6	2	0.11926	1
MF	transmembrane receptor protein tyrosine phosphatase activity	17	6	0.119375	1
MF	transmembrane receptor protein phosphatase activity	17	6	0.119375	1
BP	response to leucine	13	4	0.119404	1
BP	viral process	827	110.5	0.119481	1
BP	regulation of membrane lipid distribution	50	11	0.119494	1
BP	neutrophil mediated killing of fungus	2	1	0.119556	1
BP	cytokine-mediated signaling pathway	784	96	0.119659	1
BP	spindle organization	169	26	0.119795	1
BP	establishment of localization in cell	2214	297.533	0.119915	1
CC	endomembrane system	4388	564.833	0.120009	1
BP	lipid modification	238	36.5	0.120202	1
CC	microtubule plus-end	20	6.5	0.120209	1
BP	positive regulation of supramolecular fiber organization	203	35	0.120227	1
BP	peptide hormone processing	33	7	0.120234	1
BP	TRAIL-activated apoptotic signaling pathway	11	3	0.120236	1
BP	positive regulation of translation initiation in response to endoplasmic reticulum stress	1	1	0.120281	1
BP	protein polyubiquitination	309	46.5	0.120344	1
BP	C-terminal protein amino acid modification	14	4	0.120366	1
MF	arginase activity	2	1	0.120408	1
BP	arginine catabolic process to ornithine	2	1	0.120408	1
BP	positive regulation of vasculature development	230	32	0.120467	1
BP	negative regulation of protein polyubiquitination	10	3	0.120779	1
MF	molecular carrier activity	54	9	0.120814	1
BP	regulation of angiotensin levels in blood	12	3	0.120817	1
BP	angiotensin maturation	12	3	0.120817	1
BP	tetrapyrrole biosynthetic process	29	5	0.120898	1
BP	negative regulation of bicellular tight junction assembly	4	2	0.120969	1
BP	protein kinase A signaling	33	7	0.121116	1
BP	snRNA transcription by RNA polymerase III	6	2	0.121158	1
BP	positive regulation of aspartic-type endopeptidase activity involved in amyloid precursor protein catabolic process	7	3	0.121164	1
BP	renal sodium ion absorption	4	2	0.121229	1
BP	cAMP catabolic process	9	4	0.121294	1
BP	detection of calcium ion	13	4.5	0.121347	1
BP	lamellipodium assembly	64	14.5	0.121444	1
BP	regulation of bone remodeling	48	10	0.121737	1
BP	regulation of Golgi inheritance	4	2	0.121744	1
MF	ubiquitin-protein transferase regulator activity	17	4	0.122035	1
BP	regulation of fibroblast migration	31	8	0.122152	1
BP	cargo loading into vesicle	22	5	0.122232	1
BP	compound eye corneal lens development	1	1	0.122281	1
BP	negative regulation of immune effector process	120	18	0.122301	1
MF	chloride-activated potassium channel activity	1	1	0.122327	1
BP	extraocular skeletal muscle development	4	2	0.122349	1
BP	tumor necrosis factor-mediated signaling pathway	164	23.5	0.122698	1
MF	interleukin-21 receptor activity	1	1	0.122711	1
MF	diacylglycerol kinase activity	11	4	0.122927	1
BP	negative regulation of interleukin-2 secretion	4	2.5	0.122971	1
BP	negative regulation of cytokine production involved in immune response	25	5	0.12299	1
BP	membrane assembly	36	9	0.123346	1
BP	cellular response to gravity	1	1	0.123363	1
BP	regulation of transcytosis	1	1	0.123363	1
BP	positive regulation of transcytosis	1	1	0.123363	1
BP	regulation of maternal process involved in parturition	1	1	0.123363	1
BP	positive regulation of maternal process involved in parturition	1	1	0.123363	1
BP	response to 2-O-acetyl-1-O-hexadecyl-sn-glycero-3-phosphocholine	1	1	0.123363	1
BP	cellular response to 2-O-acetyl-1-O-hexadecyl-sn-glycero-3-phosphocholine	1	1	0.123363	1
BP	positive regulation of macrophage differentiation	14	4	0.123364	1
MF	palmitoyltransferase activity	38	7	0.12345	1
MF	m7G(5')pppN diphosphatase activity	7	2	0.123569	1
BP	dendritic spine development	97	21	0.123655	1
BP	response to vitamin A	19	5.5	0.123814	1
BP	artery morphogenesis	76	14	0.123945	1
MF	translation initiation factor activity	50	8.5	0.124007	1
CC	small-subunit processome	37	6	0.124244	1
MF	S-acyltransferase activity	31	6	0.124433	1
BP	protein K48-linked ubiquitination	56	11	0.124627	1
BP	negative regulation of interleukin-13 production	7	2	0.124772	1
BP	hematopoietic or lymphoid organ development	923	128.5	0.124839	1
MF	hepatocyte growth factor receptor binding	2	1	0.125001	1
BP	cellular component morphogenesis	1141	192.5	0.125266	1
BP	alpha-beta T cell differentiation	101	18	0.125369	1
CC	neurofilament	8	3	0.125763	1
BP	positive regulation of hepatic stellate cell activation	4	2	0.125985	1
BP	positive regulation of CD8-positive, alpha-beta T cell extravasation	2	1	0.126003	1
BP	negative regulation of dendritic spine morphogenesis	7	3	0.126072	1
MF	O-acyltransferase activity	46	8	0.126127	1
BP	interleukin-8 secretion	29	5	0.126166	1
BP	positive regulation of cell differentiation	987	148	0.126282	1
BP	myofibril assembly	73	14.5	0.12634	1
BP	pigment granule organization	26	6	0.126387	1
BP	establishment of mitotic spindle localization	33	7	0.126396	1
MF	vascular endothelial growth factor binding	7	3	0.126544	1
BP	viral translational termination-reinitiation	5	2	0.126559	1
BP	negative regulation of response to tumor cell	2	1	0.126844	1
BP	negative regulation of immune response to tumor cell	2	1	0.126844	1
BP	negative regulation of natural killer cell mediated immune response to tumor cell	2	1	0.126844	1
BP	negative regulation of natural killer cell mediated cytotoxicity directed against tumor cell target	2	1	0.126844	1
BP	cerebral cortex tangential migration using cell-axon interactions	3	2	0.126899	1
BP	gonadotrophin-releasing hormone neuronal migration to the hypothalamus	3	2	0.126899	1
BP	hypothalamic tangential migration using cell-axon interactions	3	2	0.126899	1
BP	facioacoustic ganglion development	3	2	0.126899	1
MF	miRNA binding	30	6	0.126956	1
BP	regulation of glutamate receptor clustering	4	2	0.127016	1
BP	regulation of AMPA glutamate receptor clustering	4	2	0.127016	1
BP	diacylglycerol metabolic process	22	6	0.127056	1
BP	SREBP signaling pathway	9	3	0.127119	1
BP	retinal bipolar neuron differentiation	5	2	0.127216	1
BP	atrial cardiac muscle tissue morphogenesis	6	2	0.127348	1
MF	ribosylnicotinamide kinase activity	2	1	0.127479	1
MF	ribosylnicotinate kinase activity	2	1	0.127479	1
MF	cannabinoid receptor binding	1	1	0.127538	1
MF	type 1 cannabinoid receptor binding	1	1	0.127538	1
BP	chemotaxis	642	99	0.127637	1
CC	endoplasmic reticulum tubular network	20	5	0.127955	1
MF	high-affinity glutamate transmembrane transporter activity	4	2	0.127959	1
MF	glutamate:sodium symporter activity	4	2	0.127959	1
BP	hepatic stellate cell activation	8	3	0.128007	1
BP	positive regulation of protein targeting to mitochondrion	32	7	0.128028	1
BP	urokinase plasminogen activator signaling pathway	2	1	0.128056	1
MF	cis-trans isomerase activity	42	6	0.128084	1
BP	lymphocyte aggregation	4	2	0.12809	1
BP	regulation of pseudopodium assembly	14	3	0.128275	1
BP	nicotinamide nucleotide biosynthetic process	147	23	0.12833	1
BP	pyridine nucleotide biosynthetic process	147	23	0.12833	1
BP	regulation of telomere maintenance via telomerase	54	10	0.128414	1
BP	vascular endothelial growth factor receptor signaling pathway	96	19	0.128428	1
BP	regulation of protein localization to membrane	186	33.5	0.128519	1
BP	regulation of hepatocyte proliferation	14	4	0.128612	1
MF	threonine synthase activity	1	1	0.128803	1
BP	threonine biosynthetic process	1	1	0.128803	1
BP	2-oxobutyrate biosynthetic process	1	1	0.128803	1
BP	pyrimidine-containing compound biosynthetic process	55	10	0.128826	1
BP	regulation of calcineurin-NFAT signaling cascade	34	8	0.128863	1
BP	regulation of calcineurin-mediated signaling	34	8	0.128863	1
BP	allantoin catabolic process	1	1	0.128959	1
MF	allantoicase activity	1	1	0.128959	1
BP	negative regulation of adiponectin secretion	4	2	0.129062	1
BP	negative regulation of actin filament bundle assembly	29	7	0.12914	1
BP	cell-cell adhesion	836	123.5	0.129215	1
BP	detection of other organism	14	3	0.129417	1
BP	coronary vasculature morphogenesis	18	5	0.129446	1
CC	septin cytoskeleton	15	4	0.129513	1
MF	AU-rich element binding	28	6	0.129705	1
BP	negative regulation of type B pancreatic cell proliferation	2	1	0.12972	1
CC	endosome lumen	34	6	0.129794	1
BP	positive regulation of type IV hypersensitivity	1	1	0.129905	1
BP	regulation of antral ovarian follicle growth	1	1	0.129905	1
BP	positive regulation of antral ovarian follicle growth	1	1	0.129905	1
MF	structural constituent of postsynaptic specialization	3	2	0.130001	1
MF	structural constituent of postsynaptic density	3	2	0.130001	1
BP	regulation of cellular extravasation	27	6	0.130015	1
BP	B cell proliferation	95	13	0.130019	1
MF	coproporphyrinogen oxidase activity	2	1	0.130095	1
BP	skeletal muscle fiber development	32	7	0.130175	1
BP	glutamate metabolic process	34	7	0.130275	1
BP	neural plate anterior/posterior regionalization	5	2	0.130396	1
MF	ligase activity, forming carbon-carbon bonds	7	3	0.130481	1
BP	negative regulation of gene silencing	38	7	0.130624	1
BP	nucleoside monophosphate metabolic process	359	46.5	0.130661	1
BP	microtubule nucleation by microtubule organizing center	8	3	0.130684	1
BP	positive regulation of dendritic spine morphogenesis	21	6	0.130754	1
CC	platelet dense granule	21	4	0.130791	1
BP	positive regulation of integrin-mediated signaling pathway	7	3	0.131131	1
BP	regulation of ventricular cardiac muscle cell membrane repolarization	26	6	0.131136	1
BP	negative regulation of nucleotide catabolic process	15	4	0.131169	1
BP	negative regulation of coenzyme metabolic process	15	4	0.131169	1
BP	cellular response to cytokine stimulus	1102	137.5	0.131287	1
BP	regulation of lamellipodium morphogenesis	11	4	0.131308	1
BP	negative regulation of vascular endothelial growth factor signaling pathway	14	3	0.13145	1
BP	negative regulation of vascular smooth muscle contraction	3	2	0.131613	1
BP	taxis	644	99	0.131679	1
CC	extrinsic component of endoplasmic reticulum membrane	7	2	0.131744	1
BP	positive regulation of lipid biosynthetic process	84	14	0.131904	1
BP	leucine catabolic process	6	2	0.132042	1
BP	interleukin-6 secretion	47	7	0.13209	1
BP	positive regulation of signaling	1844	253.5	0.132228	1
BP	phospholipid metabolic process	429	63	0.132393	1
BP	purine ribonucleoside monophosphate metabolic process	324	42.5	0.132432	1
BP	cellular response to amino acid stimulus	68	14.5	0.132433	1
BP	T cell differentiation	240	37.5	0.132536	1
BP	germ-line stem cell division	4	2	0.132653	1
BP	male germ-line stem cell asymmetric division	4	2	0.132653	1
BP	germline stem cell asymmetric division	4	2	0.132653	1
BP	regulation of vascular smooth muscle contraction	9	3	0.132892	1
MF	1-acylglycerol-3-phosphate O-acyltransferase activity	14	4	0.132949	1
MF	lysophosphatidic acid acyltransferase activity	14	4	0.132949	1
BP	positive regulation of neutrophil mediated cytotoxicity	2	1	0.13297	1
BP	positive regulation of neutrophil mediated killing of symbiont cell	2	1	0.13297	1
BP	negative regulation of production of molecular mediator of immune response	35	6	0.133055	1
BP	connective tissue development	271	47	0.133259	1
BP	response to sterol	33	7	0.133259	1
BP	regulation of alpha-beta T cell differentiation	63	12	0.133275	1
BP	regulation of GTPase activity	473	79	0.133293	1
BP	sequestering of calcium ion	131	23.5	0.133618	1
BP	polysaccharide metabolic process	112	19	0.133698	1
MF	ligase activity, forming carbon-nitrogen bonds	44	9	0.133868	1
MF	glutathione disulfide oxidoreductase activity	7	2	0.133935	1
BP	nucleoside diphosphate metabolic process	158	25	0.133981	1
BP	adaptive immune response based on somatic recombination of immune receptors built from immunoglobulin superfamily domains	257	34.5	0.134042	1
MF	arachidonic acid binding	5	2	0.134462	1
BP	regulation of muscle contraction	170	27.5	0.134481	1
BP	purine nucleoside monophosphate metabolic process	325	42.5	0.1345	1
BP	negative regulation of interleukin-4 production	5	2	0.13467	1
BP	positive regulation of axon extension involved in axon guidance	7	3	0.134825	1
BP	positive regulation of transcription from RNA polymerase II promoter in response to acidic pH	2	1	0.134887	1
BP	commitment of neuronal cell to specific neuron type in forebrain	7	3	0.134889	1
CC	microtubule organizing center	734	106.5	0.135102	1
BP	carbohydrate metabolic process	622	83.5	0.13535	1
CC	proton-transporting V-type ATPase complex	26	5	0.135521	1
BP	regulation of endocytosis	280	44	0.13554	1
BP	dendrite arborization	7	3	0.13558	1
BP	regulation of nuclear-transcribed mRNA catabolic process, deadenylation-dependent decay	20	5	0.13571	1
BP	negative regulation of ruffle assembly	5	2	0.135802	1
BP	negative regulation of cell projection organization	187	34	0.135812	1
BP	positive regulation of CD8-positive, alpha-beta T cell differentiation	4	2	0.135823	1
MF	5'-3' exodeoxyribonuclease activity	7	2	0.135857	1
BP	negative regulation of cardiac muscle hypertrophy	37	7	0.136136	1
CC	specific granule lumen	62	10	0.136138	1
BP	cell killing	167	19	0.136184	1
BP	negative regulation of interleukin-5 production	7	2	0.136233	1
BP	positive regulation of leukocyte adhesion to arterial endothelial cell	3	1	0.136789	1
BP	amelogenesis	25	6	0.136884	1
MF	DNA insertion or deletion binding	6	2	0.137093	1
BP	nucleoside salvage	16	4	0.13714	1
BP	positive regulation of telomere maintenance	51	9.5	0.137156	1
CC	external side of plasma membrane	313	43.5	0.137249	1
BP	negative regulation of glucose transmembrane transport	21	4	0.137322	1
BP	mitotic cell cycle	1016	136.333	0.137322	1
BP	pattern recognition receptor signaling pathway	195	28	0.137553	1
BP	positive regulation of cell-substrate adhesion	121	23.5	0.137563	1
BP	protein import into peroxisome matrix, docking	4	2.5	0.137575	1
BP	nucleotide catabolic process	182	28.5	0.137593	1
BP	CD8-positive, alpha-beta cytotoxic T cell extravasation	2	1	0.137667	1
BP	regulation of CD8-positive, alpha-beta cytotoxic T cell extravasation	2	1	0.137667	1
BP	positive regulation of mRNA 3'-end processing	11	3	0.137713	1
BP	toll-like receptor 7 signaling pathway	7	2	0.137731	1
MF	cytoskeletal adaptor activity	16	5	0.13782	1
BP	negative regulation of nitric oxide biosynthetic process	20	4	0.137824	1
BP	negative regulation of nitric oxide metabolic process	20	4	0.137824	1
BP	regulation of telomere maintenance via telomere lengthening	62	11	0.137849	1
BP	wound healing	560	83	0.137954	1
MF	cardiolipin binding	11	3.5	0.138082	1
BP	positive regulation of ATP biosynthetic process	34	7	0.138163	1
BP	regulation of membrane protein ectodomain proteolysis	23	5	0.138214	1
MF	sodium:dicarboxylate symporter activity	9	3	0.138566	1
BP	myeloid dendritic cell chemotaxis	4	1	0.138723	1
BP	regulation of somatic stem cell division	2	1	0.138797	1
CC	sperm plasma membrane	6	2	0.138905	1
BP	stomach fundus smooth muscle contraction	1	1	0.138939	1
BP	proximal stomach smooth muscle contraction	1	1	0.138939	1
MF	type 1 neuromedin U receptor binding	1	1	0.138939	1
MF	type 2 neuromedin U receptor binding	1	1	0.138939	1
MF	neuromedin U receptor binding	1	1	0.138939	1
BP	modulation of blood pressure in other organism	1	1	0.138939	1
BP	positive regulation of blood pressure in other organism	1	1	0.138939	1
BP	regulation of stomach fundus smooth muscle contraction	1	1	0.138939	1
BP	positive regulation of stomach fundus smooth muscle contraction	1	1	0.138939	1
BP	cellular response to nitrite	1	1	0.13898	1
BP	response to nitrite	1	1	0.13898	1
BP	glomerular visceral epithelial cell apoptotic process	1	1	0.13898	1
BP	regulation of glomerular visceral epithelial cell apoptotic process	1	1	0.13898	1
BP	positive regulation of glomerular visceral epithelial cell apoptotic process	1	1	0.13898	1
CC	subsarcolemmal mitochondrion	1	1	0.13898	1
CC	interfibrillar mitochondrion	1	1	0.13898	1
MF	four-way junction DNA binding	16	4	0.139018	1
BP	regulation of retrograde transport, endosome to Golgi	4	2	0.139041	1
BP	response to wounding	673	99	0.139191	1
BP	tRNA wobble cytosine modification	2	1	0.139417	1
BP	positive regulation of hydrolase activity	764	113	0.139529	1
BP	regulation of pigment cell differentiation	8	3	0.139562	1
BP	regulation of heart rate by chemical signal	8	3	0.139649	1
MF	glucuronosyl-N-acetylgalactosaminyl-proteoglycan 4-beta-N-acetylgalactosaminyltransferase activity	4	2	0.139916	1
MF	carboxyl-O-methyltransferase activity	6	2	0.140096	1
MF	protein carboxyl O-methyltransferase activity	6	2	0.140096	1
BP	tumor necrosis factor secretion	35	5	0.140127	1
MF	glycerone kinase activity	1	1	0.140161	1
MF	FAD-AMP lyase (cyclizing) activity	1	1	0.140161	1
MF	triokinase activity	1	1	0.140161	1
BP	negative regulation of mononuclear cell proliferation	72	11	0.140308	1
BP	negative regulation of lymphocyte proliferation	72	11	0.140308	1
MF	inositol 1,4,5-trisphosphate-sensitive calcium-release channel activity	3	2	0.140503	1
BP	pseudouridine synthesis	17	3.5	0.140536	1
BP	positive regulation of delayed rectifier potassium channel activity	4	2	0.140681	1
MF	beta-mannosidase activity	1	1	0.140894	1
BP	mannan metabolic process	1	1	0.140894	1
BP	mannan catabolic process	1	1	0.140894	1
CC	vesicle	3824	483	0.140954	1
BP	peptidyl-arginine omega-N-methylation	10	3	0.14103	1
BP	negative regulation of smooth muscle cell proliferation	66	10.5	0.141218	1
MF	inositol-1,3,4,5-tetrakisphosphate 5-phosphatase activity	4	2	0.141266	1
MF	3,4-dihydrocoumarin hydrolase activity	1	1	0.141422	1
MF	histone kinase activity	17	4	0.141435	1
BP	cellular response to histamine	8	3	0.141522	1
BP	negative regulation of bone remodeling	15	4	0.141589	1
BP	cyclic nucleotide metabolic process	40	10	0.1417	1
CC	serotonin-activated cation-selective channel complex	2	1	0.141802	1
MF	endoribonuclease activity	59	9	0.141819	1
CC	cell cortex region	42	10	0.141882	1
MF	recombinase activity	2	1	0.141882	1
BP	positive regulation of natural killer cell mediated immunity	33	6	0.14202	1
BP	negative regulation of extrinsic apoptotic signaling pathway via death domain receptors	39	7	0.142049	1
MF	L-glutamate transmembrane transporter activity	14	4	0.142056	1
MF	acidic amino acid transmembrane transporter activity	14	4	0.142056	1
BP	positive regulation of cellular extravasation	16	4	0.142313	1
MF	death receptor binding	17	4	0.142434	1
BP	regulation of voltage-gated potassium channel activity involved in ventricular cardiac muscle cell action potential repolarization	5	2	0.142447	1
BP	positive regulation of monocyte differentiation	10	3	0.142461	1
BP	calcineurin-NFAT signaling cascade	43	10	0.142558	1
BP	cell division	597	83.5	0.142631	1
BP	antigen processing and presentation of endogenous peptide antigen via MHC class I via ER pathway	7	3	0.142701	1
BP	antigen processing and presentation of endogenous peptide antigen via MHC class I via ER pathway, TAP-independent	7	3	0.142701	1
BP	regulation of protein kinase D signaling	1	1	0.142721	1
BP	positive regulation of protein kinase D signaling	1	1	0.142721	1
BP	regulation of chromosome separation	62	11.5	0.142731	1
BP	regulation of calcium ion transmembrane transport	150	25.5	0.142839	1
BP	exon-exon junction complex disassembly	1	1	0.143129	1
BP	regulation of macrophage differentiation	22	5	0.143169	1
BP	lipoprotein lipid oxidation	2	1	0.143234	1
BP	regulation of lipoprotein oxidation	2	1	0.143234	1
BP	lipoprotein modification	2	1	0.143234	1
BP	lipoprotein oxidation	2	1	0.143234	1
BP	regulation of lipoprotein lipid oxidation	2	1	0.143234	1
BP	regulation of double-strand break repair	76	13	0.14324	1
CC	IRE1-TRAF2-ASK1 complex	4	2	0.143265	1
BP	positive regulation of response to cytokine stimulus	56	9	0.143278	1
BP	positive regulation of granulocyte macrophage colony-stimulating factor production	13	3	0.14336	1
BP	regulation of xenophagy	6	2	0.143419	1
BP	positive regulation of xenophagy	6	2	0.143419	1
CC	membrane region	328	54	0.143502	1
BP	negative regulation of transcription from RNA polymerase II promoter in response to endoplasmic reticulum stress	4	2	0.143633	1
BP	Golgi to plasma membrane transport	62	12.5	0.14364	1
BP	lamellipodium organization	82	17.5	0.14374	1
BP	negative regulation of nucleotide metabolic process	29	6	0.143798	1
BP	positive regulation of Fc receptor mediated stimulatory signaling pathway	7	3	0.143919	1
BP	protein transport into membrane raft	5	2	0.143939	1
BP	protein linear polyubiquitination	5	2	0.143985	1
CC	pericentriolar material	21	5	0.144074	1
BP	determination of adult lifespan	17	4	0.144105	1
BP	regulation of translational initiation	79	12.5	0.144107	1
BP	melanin metabolic process	22	5.5	0.144377	1
BP	interleukin-8 production	82	11	0.144476	1
BP	protein palmitoylation	33	6	0.144508	1
BP	insulin receptor signaling pathway via phosphatidylinositol 3-kinase	4	2	0.144518	1
BP	positive regulation of cell proliferation involved in heart morphogenesis	6	2	0.144708	1
BP	negative regulation of stress fiber assembly	26	6	0.1448	1
BP	regulation of myoblast differentiation	53	9	0.144875	1
BP	response to interleukin-1	207	27.5	0.145072	1
MF	poly(U) RNA binding	30	6	0.14527	1
BP	protein import	197	28	0.145459	1
BP	regulation of intracellular transport	417	63.8333	0.145535	1
BP	cellular response to cell-matrix adhesion	2	1	0.145555	1
BP	negative regulation of myosin-light-chain-phosphatase activity	5	2	0.145572	1
BP	T cell tolerance induction	11	3	0.145582	1
BP	inositol phosphate dephosphorylation	14	4	0.145748	1
MF	NAD(P)+ transhydrogenase (B-specific) activity	1	1	0.145828	1
BP	enzyme-directed rRNA pseudouridine synthesis	2	1	0.145897	1
MF	activating MHC class I receptor activity	2	1	0.145901	1
BP	transforming growth factor beta activation	9	3	0.146114	1
MF	Rab GTPase binding	171	30.5	0.146385	1
BP	negative regulation of phosphorylation	466	68	0.146565	1
CC	host	73	11	0.146576	1
CC	host cell	73	11	0.146576	1
BP	nucleobase-containing compound transport	238	32.8333	0.14689	1
BP	positive regulation of translation	126	18	0.146968	1
MF	protein kinase A binding	49	10	0.147075	1
MF	transmembrane receptor protein tyrosine kinase activity	62	15	0.147388	1
BP	hemopoiesis	881	121.5	0.147528	1
MF	lysophospholipid acyltransferase activity	15	4	0.147706	1
MF	dUTP diphosphatase activity	2	1	0.14787	1
BP	dUTP metabolic process	2	1	0.14787	1
BP	dUTP catabolic process	2	1	0.14787	1
BP	NK T cell differentiation	8	3	0.147976	1
CC	perinuclear theca	4	1	0.147976	1
BP	cellular response to raffinose	1	1	0.148044	1
BP	response to raffinose	1	1	0.148044	1
BP	positive regulation of heart rate by epinephrine-norepinephrine	4	2	0.148098	1
BP	defense response to nematode	2	1	0.148114	1
BP	response to fungus	52	6	0.14814	1
BP	vitamin transport	39	7	0.14821	1
BP	neutrophil homeostasis	16	4	0.148295	1
BP	neutrophil mediated cytotoxicity	10	2	0.148515	1
MF	(S)-2-hydroxy-acid oxidase activity	3	1	0.148553	1
BP	positive regulation of aspartic-type peptidase activity	8	3	0.148576	1
MF	3'-phosphoadenosine 5'-phosphosulfate binding	6	2	0.148658	1
BP	natural killer cell mediated immune response to tumor cell	9	2	0.148672	1
BP	regulation of natural killer cell mediated immune response to tumor cell	9	2	0.148672	1
BP	adaxial/abaxial pattern specification	1	1	0.148849	1
BP	regulation of adaxial/abaxial pattern formation	1	1	0.148849	1
BP	regulation of wound healing, spreading of epidermal cells	7	3	0.149072	1
BP	natural killer cell mediated cytotoxicity	59	9	0.149104	1
BP	tRNA C5-cytosine methylation	2	1	0.149135	1
BP	AMP biosynthetic process	5	2	0.149218	1
BP	atrial cardiac muscle tissue development	7	2	0.149539	1
BP	positive regulation of interleukin-8 secretion	15	3	0.149605	1
BP	Wnt signaling pathway, calcium modulating pathway	38	9	0.149761	1
BP	negative regulation of sister chromatid segregation	44	8.5	0.149813	1
MF	gastric inhibitory peptide receptor activity	1	1	0.149815	1
BP	gastric inhibitory peptide signaling pathway	1	1	0.149815	1
BP	positive regulation of potassium ion transmembrane transport	41	8.5	0.149815	1
BP	carbohydrate catabolic process	199	29	0.149832	1
BP	muscle tissue development	407	63	0.149862	1
BP	removal of nonhomologous ends	1	1	0.149972	1
MF	translation release factor activity	7	2	0.149974	1
MF	translation termination factor activity	7	2	0.149974	1
BP	pyridine-containing compound biosynthetic process	150	23	0.150288	1
MF	proteoglycan sulfotransferase activity	2	1	0.150546	1
MF	pseudouridine 5'-phosphatase activity	1	1	0.150558	1
BP	spontaneous exocytosis of neurotransmitter	1	1	0.150649	1
CC	nuclear body	770	107.333	0.150664	1
BP	autophagy of nucleus	5	2	0.150779	1
BP	regulation of hydrogen peroxide-mediated programmed cell death	12	3	0.150807	1
BP	glycerol catabolic process	6	2	0.151065	1
BP	negative regulation of tissue remodeling	20	5	0.15108	1
BP	DN3 thymocyte differentiation	1	1	0.151349	1
MF	structural constituent of nuclear pore	27	5.5	0.151373	1
BP	granulocyte differentiation	33	7	0.151524	1
MF	interleukin-3 binding	1	1	0.151576	1
MF	granulocyte colony-stimulating factor binding	1	1	0.151576	1
MF	transcription corepressor binding	15	4	0.151717	1
BP	negative regulation of histone H4 acetylation	5	2	0.151749	1
BP	protein localization to membrane	612	89	0.151816	1
BP	negative regulation of axon extension involved in axon guidance	26	7	0.151851	1
CC	nuclear matrix	109	19	0.151991	1
BP	hard palate development	6	2	0.152025	1
BP	miRNA mediated inhibition of translation	93	7	0.152105	1
BP	negative regulation of translation, ncRNA-mediated	93	7	0.152105	1
BP	regulation of translation, ncRNA-mediated	93	7	0.152105	1
BP	Fc receptor mediated stimulatory signaling pathway	84	17	0.152438	1
BP	negative regulation of cytoplasmic transport	2	1	0.152587	1
BP	negative regulation of early endosome to late endosome transport	2	1	0.152587	1
BP	cellular response to vascular endothelial growth factor stimulus	68	12	0.15262	1
MF	chemorepellent activity	27	7	0.152629	1
BP	maintenance of animal organ identity	5	2	0.152673	1
BP	protein heterooligomerization	126	19	0.152872	1
BP	metaphase/anaphase transition of mitotic cell cycle	54	10.5	0.153007	1
BP	response to insecticide	17	4	0.153095	1
BP	positive regulation of epithelial cell migration	171	27	0.153121	1
MF	telomeric repeat-containing RNA binding	2	1	0.153129	1
MF	tau-protein kinase activity	22	6	0.153254	1
MF	peroxisome matrix targeting signal-2 binding	1	1	0.153347	1
BP	gastro-intestinal system smooth muscle contraction	12	3	0.153452	1
BP	regulation of cardiocyte differentiation	66	11.5	0.153576	1
BP	positive regulation of endocytosis	152	25	0.153587	1
CC	Wnt-Frizzled-LRP5/6 complex	4	2	0.153606	1
MF	lactate transmembrane transporter activity	6	2	0.153674	1
BP	response to peptide	518	74	0.153715	1
BP	regulation of smooth muscle cell-matrix adhesion	3	1	0.153773	1
MF	catalytic activity, acting on a tRNA	121	17	0.153814	1
MF	transcription termination site sequence-specific DNA binding	2	1	0.153834	1
MF	transcription termination site DNA binding	2	1	0.153834	1
BP	free ubiquitin chain polymerization	6	2	0.154013	1
BP	cellular response to sterol depletion	10	3	0.154028	1
MF	mannosyl-glycoprotein endo-beta-N-acetylglucosaminidase activity	1	1	0.154122	1
BP	positive regulation of axon guidance	8	3	0.154488	1
BP	peroxisomal membrane transport	17	4	0.154552	1
BP	regulation of mitochondrial transcription	2	1	0.154558	1
BP	positive regulation of mitochondrial transcription	2	1	0.154558	1
BP	positive regulation of ERK1 and ERK2 cascade	214	30	0.154832	1
MF	chondroitin sulfotransferase activity	5	2	0.154996	1
BP	D-aspartate transport	4	2	0.155112	1
BP	D-aspartate import across plasma membrane	4	2	0.155112	1
CC	vacuolar lumen	171	25	0.155144	1
BP	regulation of cytoplasmic translational fidelity	1	1	0.155263	1
MF	icosanoid binding	6	2	0.155308	1
BP	negative regulation of chromosome segregation	45	8.5	0.156084	1
BP	angiogenesis involved in wound healing	23	5	0.156127	1
CC	cell cortex	308	55.5	0.156216	1
BP	pseudopodium assembly	16	3	0.156372	1
CC	rhabdomere	1	1	0.156521	1
BP	regulation of terminal button organization	2	1	0.156535	1
BP	regulation of substrate adhesion-dependent cell spreading	52	11	0.156558	1
MF	estrogen response element binding	4	2	0.156573	1
MF	immunoglobulin receptor binding	8	2	0.156575	1
BP	heme biosynthetic process	22	4	0.156691	1
MF	anion:cation symporter activity	19	5	0.156759	1
BP	positive regulation of ion transmembrane transporter activity	104	18	0.156936	1
BP	cellular potassium ion transport	216	36	0.156957	1
BP	potassium ion transmembrane transport	216	36	0.156957	1
BP	cardiac muscle fiber development	18	5.5	0.157078	1
BP	phospholipid transport	75	14	0.157176	1
BP	pyrimidine-containing compound salvage	11	3	0.157334	1
BP	pyrimidine nucleoside salvage	11	3	0.157334	1
BP	intrinsic apoptotic signaling pathway	289	41.5	0.157401	1
MF	mannosyl-oligosaccharide mannosidase activity	9	3	0.157402	1
BP	regulation of granulocyte differentiation	15	4	0.157553	1
BP	pyrimidine nucleotide biosynthetic process	45	8	0.157615	1
BP	regulation of extracellular matrix organization	41	9	0.157849	1
BP	phosphorylated carbohydrate dephosphorylation	15	4	0.158011	1
BP	neuropilin signaling pathway	4	2	0.158051	1
MF	semaphorin receptor binding	23	6	0.158107	1
MF	beta-carotene 15,15'-monooxygenase activity	2	1	0.15816	1
MF	carotenoid dioxygenase activity	2	1	0.15816	1
BP	carotene metabolic process	2	1	0.15816	1
BP	carotene catabolic process	2	1	0.15816	1
BP	terpene catabolic process	2	1	0.15816	1
MF	phosphatidylinositol kinase activity	16	4	0.158346	1
BP	phospholipid biosynthetic process	259	39	0.158376	1
BP	cyclic nucleotide catabolic process	14	5	0.158431	1
MF	interleukin-5 receptor binding	2	1	0.1585	1
CC	IPAF inflammasome complex	2	1	0.158626	1
BP	negative regulation of tumor necrosis factor secretion	11	2	0.158637	1
MF	regulatory RNA binding	38	7	0.158934	1
MF	decarboxylation-driven active transmembrane transporter activity	1	1	0.158946	1
BP	positive regulation of interleukin-8 production	49	7	0.159002	1
BP	striatal medium spiny neuron differentiation	4	2	0.159097	1
BP	ketone body metabolic process	12	3	0.159181	1
MF	RAGE receptor binding	11	2	0.159244	1
BP	cell-cell recognition	73	10	0.159286	1
MF	ion channel binding	123	23	0.159392	1
BP	neurotrophin production	4	2	0.159429	1
BP	regulation of calcium ion transmembrane transporter activity	88	16	0.159431	1
MF	mevalonate transmembrane transporter activity	1	1	0.159747	1
BP	mevalonate transport	1	1	0.159747	1
BP	behavioral response to nutrient	1	1	0.159747	1
MF	structural constituent of egg coat	2	1	0.15976	1
BP	GMP metabolic process	14	4	0.159859	1
BP	regulation of telomere maintenance via recombination	1	1	0.159884	1
BP	negative regulation of telomere maintenance via recombination	1	1	0.159884	1
BP	anterograde axonal transport of messenger ribonucleoprotein complex	1	1	0.159884	1
BP	axonal transport of messenger ribonucleoprotein complex	1	1	0.159884	1
BP	negative regulation of single strand break repair	1	1	0.159884	1
BP	negative regulation of beta-galactosidase activity	1	1	0.159884	1
BP	telomere single strand break repair	1	1	0.159884	1
BP	negative regulation of telomere single strand break repair	1	1	0.159884	1
BP	neuron-neuron synaptic transmission	8	3	0.160115	1
BP	myofibroblast differentiation	6	2	0.16021	1
BP	regulation of innate immune response	448	57.5	0.160467	1
BP	regulation of spindle assembly	27	5.5	0.160477	1
MF	AP-2 adaptor complex binding	7	3	0.160499	1
BP	hypothalamus cell migration	4	2	0.1605	1
CC	vacuole	769	104.833	0.160547	1
BP	membrane biogenesis	41	9	0.160552	1
MF	Roundabout binding	8	3	0.160567	1
MF	mRNA cap binding complex binding	1	1	0.160662	1
BP	positive regulation of catabolic process	421	62	0.160663	1
BP	negative regulation of T-helper 2 cell cytokine production	4	1	0.160732	1
BP	positive regulation of gamma-delta T cell activation	5	2	0.160801	1
MF	aldehyde dehydrogenase [NAD(P)+] activity	6	2.5	0.16093	1
BP	organophosphate metabolic process	1157	149.5	0.160931	1
MF	interferon-gamma receptor activity	2	1	0.160987	1
BP	regulation of osteoclast differentiation	64	10.5	0.16102	1
BP	chemotaxis to arachidonic acid	1	1	0.16105	1
BP	maintenance of postsynaptic density structure	4	2	0.161066	1
BP	regulation of ATP biosynthetic process	94	15	0.161122	1
BP	odontoblast differentiation	6	2	0.161301	1
BP	regulation of chromatin binding	23	5	0.161386	1
MF	tyrosyl-DNA phosphodiesterase activity	2	1	0.161438	1
BP	ethanolamine-containing compound metabolic process	8	2	0.161509	1
BP	fractalkine production	2	1	0.161745	1
BP	regulation of fractalkine production	2	1	0.161745	1
BP	positive regulation of fractalkine production	2	1	0.161745	1
BP	fractalkine biosynthetic process	2	1	0.161745	1
BP	regulation of fractalkine biosynthetic process	2	1	0.161745	1
BP	positive regulation of fractalkine biosynthetic process	2	1	0.161745	1
BP	fractalkine metabolic process	2	1	0.161745	1
BP	dsRNA processing	51	10	0.161806	1
BP	production of small RNA involved in gene silencing by RNA	51	10	0.161806	1
BP	response to transition metal nanoparticle	2	1	0.16181	1
BP	negative regulation of relaxation of muscle	5	2	0.161823	1
BP	response to tumor necrosis factor	308	39	0.161831	1
BP	cellular response to camptothecin	4	2	0.161901	1
MF	cytoskeletal regulatory protein binding	1	1	0.161918	1
MF	icosatetraenoic acid binding	6	2	0.161922	1
BP	positive regulation of spindle assembly	5	2	0.162072	1
BP	regulation of telomere capping	26	6.5	0.162121	1
BP	dermatan sulfate proteoglycan biosynthetic process	15	4	0.162127	1
BP	positive regulation of B cell mediated immunity	36	6	0.162253	1
BP	positive regulation of immunoglobulin mediated immune response	36	6	0.162253	1
BP	glomerulus vasculature development	25	6	0.16243	1
MF	cyclosporin A binding	18	3	0.162606	1
CC	Golgi cisterna	113	17	0.162797	1
BP	tRNA methylation	39	6	0.162878	1
MF	oxysterol binding	5	2	0.162989	1
BP	desensitization of G protein-coupled receptor signaling pathway by arrestin	2	1	0.163012	1
BP	drug transmembrane export	6	2	0.163056	1
BP	positive regulation of dendrite morphogenesis	38	9	0.163106	1
BP	positive regulation of interleukin-13 production	15	4	0.16324	1
MF	ion channel regulator activity	116	19.5	0.163471	1
BP	positive regulation of NK T cell activation	8	2	0.163535	1
[truncated: 20,898 more rows]

## Sheet: Supplementary Data 4
Description	N	DE	P.DE	FDR
T cell receptor signaling pathway	102	26	0.00306083	0.510692
Phosphatidylinositol signaling system	97	25	0.00533094	0.510692
Histidine metabolism	22	7	0.00575394	0.510692
Glycosaminoglycan biosynthesis - chondroitin sulfate / dermatan sulfate	20	8	0.00588694	0.510692
Natural killer cell mediated cytotoxicity	124	24.5	0.0082917	0.57262
Glycerolipid metabolism	60	15	0.0099012	0.57262
NF-kappa B signaling pathway	103	21	0.0121107	0.600343
Cell cycle	126	24	0.0197162	0.626174
Oocyte meiosis	126	24.5	0.0233206	0.626174
Nucleocytoplasmic transport	107	19	0.024388	0.626174
Circadian rhythm	31	9	0.0257102	0.626174
mTOR signaling pathway	155	31	0.0297638	0.626174
Fc gamma R-mediated phagocytosis	96	22	0.0309792	0.626174
Fc epsilon RI signaling pathway	67	16	0.0323237	0.626174
Osteoclast differentiation	127	24	0.0328135	0.626174
Cellular senescence	155	31.5	0.0340287	0.626174
Human cytomegalovirus infection	225	41	0.0353996	0.626174
Acute myeloid leukemia	67	16	0.0395821	0.626174
Sphingolipid signaling pathway	118	25.5	0.0415504	0.626174
EGFR tyrosine kinase inhibitor resistance	78	20	0.0420569	0.626174
Human immunodeficiency virus 1 infection	211	36	0.0425908	0.626174
Thermogenesis	219	34	0.0428105	0.626174
B cell receptor signaling pathway	80	17	0.0428149	0.626174
Autophagy - other	32	8.5	0.0457694	0.626174
Rheumatoid arthritis	90	15.5	0.0463503	0.626174
Non-small cell lung cancer	72	18	0.0485872	0.626174
Cytokine-cytokine receptor interaction	290	32.5	0.0487224	0.626174
Longevity regulating pathway	89	20	0.0547869	0.678966
Platinum drug resistance	73	14	0.0577963	0.691563
TNF signaling pathway	112	20	0.0667324	0.726025
mRNA surveillance pathway	95	16	0.068294	0.726025
Thyroid hormone synthesis	75	16.5	0.0696762	0.726025
Shigellosis	244	40	0.0736172	0.726025
AGE-RAGE signaling pathway in diabetic complications	100	20	0.0740123	0.726025
Endocytosis	250	45.5	0.0747484	0.726025
Human T-cell leukemia virus 1 infection	219	39.5	0.0753225	0.726025
Viral protein interaction with cytokine and cytokine receptor	99	11	0.0826657	0.736625
Collecting duct acid secretion	27	6	0.0833491	0.736625
AMPK signaling pathway	119	24	0.0867102	0.736625
Choline metabolism in cancer	98	21	0.0871556	0.736625
Kaposi sarcoma-associated herpesvirus infection	194	32	0.0891608	0.736625
Melanoma	72	15	0.0912798	0.736625
Glycerophospholipid metabolism	97	18	0.092451	0.736625
Synaptic vesicle cycle	78	16	0.0967091	0.736625
Epstein-Barr virus infection	199	32.5	0.100289	0.736625
Progesterone-mediated oocyte maturation	97	18.5	0.100858	0.736625
Vasopressin-regulated water reabsorption	44	9.5	0.101213	0.736625
PD-L1 expression and PD-1 checkpoint pathway in cancer	89	17	0.101896	0.736625
Chemical carcinogenesis - receptor activation	212	33.5	0.105021	0.743717
RIG-I-like receptor signaling pathway	70	10	0.111659	0.743878
Vibrio cholerae infection	50	10.5	0.111705	0.743878
Dopaminergic synapse	131	26	0.113957	0.743878
Yersinia infection	135	25	0.11402	0.743878
Axon guidance	181	38	0.115762	0.743878
MAPK signaling pathway	294	52	0.126694	0.754864
Inositol phosphate metabolism	73	15	0.126806	0.754864
Tryptophan metabolism	41	7	0.129415	0.754864
Pantothenate and CoA biosynthesis	21	5	0.129489	0.754864
Carbohydrate digestion and absorption	46	9	0.129818	0.754864
HIF-1 signaling pathway	109	20	0.130526	0.754864
Amphetamine addiction	69	14.5	0.134404	0.754864
Hepatitis B	162	26	0.134875	0.754864
Parathyroid hormone synthesis, secretion and action	106	22.5	0.139236	0.766901
Rap1 signaling pathway	210	39	0.146463	0.780459
JAK-STAT signaling pathway	158	22	0.148073	0.780459
Longevity regulating pathway - multiple species	62	13	0.148445	0.780459
Th17 cell differentiation	106	19	0.153467	0.784532
Inflammatory mediator regulation of TRP channels	98	20.5	0.153741	0.784532
Renin-angiotensin system	23	4.5	0.159676	0.80301
Insulin signaling pathway	137	24	0.163807	0.812015
Phospholipase D signaling pathway	147	29.5	0.173	0.845505
Alcoholic liver disease	142	20.5	0.179653	0.858246
Relaxin signaling pathway	129	23.5	0.181728	0.858246
Ubiquitin mediated proteolysis	142	23	0.187282	0.858246
Influenza A	167	22	0.188637	0.858246
Growth hormone synthesis, secretion and action	119	23.5	0.188837	0.858246
Insulin resistance	108	19	0.19119	0.858246
Gap junction	88	17	0.19557	0.858246
Homologous recombination	41	7.5	0.195901	0.858246
Insulin secretion	86	17	0.199614	0.858246
Apoptosis - multiple species	32	6.5	0.20034	0.858246
Chemokine signaling pathway	192	29.5	0.204828	0.862387
Chagas disease	102	16.5	0.21085	0.862387
Amoebiasis	100	17	0.210927	0.862387
Valine, leucine and isoleucine degradation	48	8	0.211247	0.862387
Glycosylphosphatidylinositol (GPI)-anchor biosynthesis	26	4	0.216429	0.864148
Spinocerebellar ataxia	142	24.5	0.21834	0.864148
Neomycin, kanamycin and gentamicin biosynthesis	5	2	0.222128	0.864148
Gastric acid secretion	76	15.5	0.223839	0.864148
Prolactin signaling pathway	70	13	0.224131	0.864148
Measles	139	19	0.228488	0.871267
Cholinergic synapse	113	22	0.235023	0.879294
Neutrophil extracellular trap formation	175	21.5	0.235661	0.879294
FoxO signaling pathway	131	21	0.241019	0.884052
Viral carcinogenesis	193	29	0.243282	0.884052
Huntington disease	292	38	0.244579	0.884052
Salmonella infection	248	35.5	0.24994	0.887799
NOD-like receptor signaling pathway	182	22	0.253158	0.887799
Glycolysis / Gluconeogenesis	67	9.5	0.256924	0.887799
ErbB signaling pathway	84	17	0.257734	0.887799
Hepatitis C	157	22	0.260827	0.887799
Prostate cancer	97	18	0.260967	0.887799
Lysosome	132	19.5	0.267581	0.893561
Human papillomavirus infection	330	52	0.269382	0.893561
Vitamin digestion and absorption	24	4	0.275025	0.893561
Long-term potentiation	67	13	0.275173	0.893561
VEGF signaling pathway	59	11	0.275536	0.893561
Adipocytokine signaling pathway	69	12	0.279506	0.898042
Aminoacyl-tRNA biosynthesis	43	7.5	0.289437	0.903277
Epithelial cell signaling in Helicobacter pylori infection	70	11	0.296602	0.903277
Cytosolic DNA-sensing pathway	63	6	0.299491	0.903277
Proteoglycans in cancer	204	34.5	0.299829	0.903277
Ascorbate and aldarate metabolism	30	3	0.303826	0.903277
Glioma	75	14	0.308049	0.903277
Type I diabetes mellitus	41	7	0.313511	0.903277
Non-alcoholic fatty liver disease	151	19.5	0.319331	0.903277
Phagosome	148	20	0.320756	0.903277
Bacterial invasion of epithelial cells	77	14	0.321335	0.903277
Glucagon signaling pathway	105	16.5	0.323848	0.903277
Toll-like receptor signaling pathway	104	12	0.325132	0.903277
African trypanosomiasis	36	5.5	0.327127	0.903277
Autophagy - animal	140	22.5	0.334605	0.903277
Endocrine and other factor-regulated calcium reabsorption	53	10.5	0.335375	0.903277
Starch and sucrose metabolism	35	5	0.336224	0.903277
Aldosterone-regulated sodium reabsorption	37	7	0.337695	0.903277
Vascular smooth muscle contraction	134	21	0.338866	0.903277
GnRH signaling pathway	93	16.5	0.340956	0.903277
Leukocyte transendothelial migration	113	17	0.342117	0.903277
Thyroid cancer	37	7	0.342477	0.903277
Butanoate metabolism	28	4	0.343615	0.903277
Type II diabetes mellitus	46	9	0.343795	0.903277
Drug metabolism - other enzymes	80	8	0.345094	0.903277
p53 signaling pathway	73	11	0.346213	0.903277
Hedgehog signaling pathway	56	11	0.353594	0.908034
Apoptosis	135	19.5	0.356362	0.908034
GnRH secretion	64	12.5	0.357523	0.908034
RNA polymerase	34	4	0.358503	0.908034
Cortisol synthesis and secretion	65	12.5	0.362547	0.910054
Transcriptional misregulation in cancer	188	28.5	0.364546	0.910054
MicroRNAs in cancer	309	33.5	0.369191	0.915066
Endometrial cancer	58	11	0.377505	0.925894
Long-term depression	60	11.5	0.380943	0.925894
beta-Alanine metabolism	31	5	0.381564	0.925894
Glyoxylate and dicarboxylate metabolism	30	4	0.384364	0.926211
Fructose and mannose metabolism	33	5	0.387324	0.926906
Thyroid hormone signaling pathway	121	21	0.397236	0.93387
Focal adhesion	200	35	0.399506	0.93387
Chronic myeloid leukemia	76	13	0.404339	0.93387
Necroptosis	157	17.5	0.404699	0.93387
Arginine and proline metabolism	50	6	0.406013	0.93387
Pancreatic secretion	101	14.5	0.406381	0.93387
Th1 and Th2 cell differentiation	90	14	0.41447	0.946192
Aldosterone synthesis and secretion	98	17.5	0.421762	0.949099
PI3K-Akt signaling pathway	351	51	0.423868	0.949099
Hematopoietic cell lineage	92	11	0.430877	0.949099
Chemical carcinogenesis - reactive oxygen species	209	24.5	0.431255	0.949099
Mucin type O-glycan biosynthesis	36	6	0.433737	0.949099
Drug metabolism - cytochrome P450	70	5.5	0.434659	0.949099
Adrenergic signaling in cardiomyocytes	148	24.5	0.437476	0.949099
Melanogenesis	101	16.5	0.437625	0.949099
Neurotrophin signaling pathway	119	19.5	0.44103	0.950542
Glycosaminoglycan biosynthesis - heparan sulfate / heparin	24	4	0.452631	0.964804
Cocaine addiction	49	8.5	0.460196	0.964804
Cell adhesion molecules	144	21	0.460528	0.964804
Fatty acid degradation	43	5.5	0.466051	0.964804
Various types of N-glycan biosynthesis	39	6	0.46625	0.964804
Bile secretion	89	11.5	0.466546	0.964804
SNARE interactions in vesicular transport	32	4	0.469762	0.964804
Tyrosine metabolism	36	4	0.473676	0.964804
Renal cell carcinoma	68	11	0.474297	0.964804
Pentose and glucuronate interconversions	34	3	0.475451	0.964804
Retrograde endocannabinoid signaling	141	20	0.484044	0.966082
Inflammatory bowel disease	63	8	0.484358	0.966082
ABC transporters	45	7.5	0.492213	0.966082
Peroxisome	82	9	0.493468	0.966082
Platelet activation	124	19	0.499993	0.966082
Calcium signaling pathway	238	36.5	0.50509	0.966082
Notch signaling pathway	58	9	0.507416	0.966082
Regulation of actin cytoskeleton	217	33.5	0.508175	0.966082
Taurine and hypotaurine metabolism	16	2	0.511672	0.966082
Phenylalanine metabolism	16	2	0.516929	0.966082
Antifolate resistance	30	4.5	0.523933	0.966082
C-type lectin receptor signaling pathway	104	14	0.531152	0.966082
Galactose metabolism	30	4	0.535592	0.966082
RNA degradation	79	9	0.53718	0.966082
Nicotinate and nicotinamide metabolism	35	4	0.537388	0.966082
Purine metabolism	127	17	0.537583	0.966082
Other types of O-glycan biosynthesis	47	7	0.540605	0.966082
Pathogenic Escherichia coli infection	196	25.5	0.542151	0.966082
Small cell lung cancer	92	14	0.546776	0.966082
Ras signaling pathway	231	34.5	0.550539	0.966082
Primary immunodeficiency	36	4	0.551294	0.966082
Pyruvate metabolism	47	5.5	0.554824	0.966082
Estrogen signaling pathway	137	19	0.555296	0.966082
Pathways in cancer	529	74.5	0.558268	0.966082
Hepatocellular carcinoma	168	24	0.565169	0.966082
DNA replication	36	4	0.566196	0.966082
Oxytocin signaling pathway	154	24.5	0.567706	0.966082
Metabolic pathways	1518	172	0.567937	0.966082
Cardiac muscle contraction	83	10.5	0.568694	0.966082
Mitophagy - animal	71	9	0.569371	0.966082
Wnt signaling pathway	166	25	0.57087	0.966082
Amyotrophic lateral sclerosis	351	38	0.574355	0.966082
cAMP signaling pathway	221	31.5	0.575764	0.966082
IL-17 signaling pathway	93	9.5	0.580112	0.966082
Adherens junction	71	12	0.582421	0.966082
Nitrogen metabolism	17	2	0.583881	0.966082
Regulation of lipolysis in adipocytes	55	8.5	0.588611	0.966082
Morphine addiction	91	15.5	0.5922	0.966082
cGMP-PKG signaling pathway	166	24.5	0.592478	0.966082
Autoimmune thyroid disease	50	5	0.592973	0.966082
Mannose type O-glycan biosynthesis	23	3	0.594697	0.966082
Propanoate metabolism	32	4	0.594783	0.966082
Ferroptosis	41	5	0.595797	0.966082
Porphyrin metabolism	43	3	0.598829	0.966482
Pancreatic cancer	76	11	0.617597	0.989013
Lipid and atherosclerosis	215	25	0.618489	0.989013
Colorectal cancer	86	12	0.631039	0.998113
Allograft rejection	35	4	0.634367	0.998113
Oxidative phosphorylation	121	10.5	0.635643	0.998113
Apelin signaling pathway	139	19	0.643363	0.998113
Coronavirus disease - COVID-19	231	19	0.643947	0.998113
Tight junction	169	22.5	0.644124	0.998113
Central carbon metabolism in cancer	70	10	0.644372	0.998113
Pyrimidine metabolism	56	6	0.648449	0.998113
Fatty acid elongation	27	3	0.653108	0.998113
Graft-versus-host disease	38	4	0.654348	0.998113
Citrate cycle (TCA cycle)	30	3.5	0.65752	0.998113
Nucleotide metabolism	83	9	0.662048	0.998113
Biosynthesis of nucleotide sugars	37	4	0.665365	0.998113
Protein digestion and absorption	102	13.5	0.666914	0.998113
Circadian entrainment	97	15.5	0.667326	0.998113
Sphingolipid metabolism	53	6.5	0.672151	1
Cushing syndrome	155	22.5	0.682244	1
Glutamatergic synapse	114	18.5	0.683404	1
Lysine degradation	63	8	0.695949	1
Serotonergic synapse	113	14.5	0.696686	1
Ribosome biogenesis in eukaryotes	76	6	0.697755	1
Endocrine resistance	96	14	0.702145	1
Cholesterol metabolism	50	5	0.705425	1
Other glycan degradation	18	2	0.707859	1
Systemic lupus erythematosus	120	8	0.717957	1
Fanconi anemia pathway	53	5.5	0.732012	1
Mismatch repair	23	2	0.735586	1
Metabolism of xenobiotics by cytochrome P450	76	4.5	0.736254	1
Renin secretion	69	8.5	0.746707	1
Diabetic cardiomyopathy	189	19.5	0.751958	1
Fluid shear stress and atherosclerosis	139	15	0.752096	1
Proximal tubule bicarbonate reclamation	23	2	0.763066	1
Olfactory transduction	407	16	0.765345	1
Bladder cancer	41	5	0.766286	1
Malaria	50	4.5	0.768782	1
N-Glycan biosynthesis	50	5	0.768835	1
Protein processing in endoplasmic reticulum	169	17.8333	0.768934	1
Glutathione metabolism	58	4	0.772469	1
Salivary secretion	92	10.5	0.773188	1
Asthma	28	2	0.783621	1
Fatty acid biosynthesis	17	2	0.784379	1
Viral myocarditis	57	7.5	0.79297	1
Fatty acid metabolism	56	6	0.793806	1
Phototransduction	28	2	0.794227	1
Alcoholism	174	16.5	0.7959	1
Primary bile acid biosynthesis	17	1	0.79628	1
Hypertrophic cardiomyopathy	90	11	0.803527	1
TGF-beta signaling pathway	94	10	0.805852	1
Taste transduction	85	7	0.809192	1
Ribosome	134	7	0.81359	1
Non-homologous end-joining	13	1.5	0.814495	1
Chemical carcinogenesis - DNA adducts	69	3	0.816784	1
Tuberculosis	177	17.5	0.818062	1
Mineral absorption	60	5.5	0.825392	1
Carbon metabolism	115	10.5	0.833549	1
Amino sugar and nucleotide sugar metabolism	49	4	0.837523	1
Alzheimer disease	370	39	0.838702	1
Spliceosome	131	10.3333	0.838874	1
Dilated cardiomyopathy	95	12.5	0.842008	1
Parkinson disease	252	23.5	0.843383	1
Antigen processing and presentation	69	6.5	0.85248	1
Retinol metabolism	68	3.5	0.853863	1
Proteasome	46	3	0.854179	1
Steroid hormone biosynthesis	61	3.5	0.855215	1
Pentose phosphate pathway	30	2	0.858571	1
GABAergic synapse	89	11	0.859709	1
Base excision repair	33	2	0.860181	1
Arrhythmogenic right ventricular cardiomyopathy	77	10	0.862002	1
Intestinal immune network for IgA production	45	3	0.867584	1
Hippo signaling pathway	157	20	0.868295	1
2-Oxocarboxylic acid metabolism	19	1.5	0.868332	1
PPAR signaling pathway	74	6	0.871799	1
Biosynthesis of cofactors	153	12.5	0.873618	1
Nucleotide excision repair	46	3.5	0.878724	1
Glycine, serine and threonine metabolism	39	2	0.88067	1
Selenocompound metabolism	17	1	0.886374	1
Glycosaminoglycan biosynthesis - keratan sulfate	14	1	0.888344	1
Protein export	23	1	0.889891	1
Gastric cancer	149	17	0.895348	1
Steroid biosynthesis	20	1.5	0.896898	1
Hippo signaling pathway - multiple species	29	3	0.903907	1
Thiamine metabolism	15	1.5	0.904917	1
Prion disease	259	22	0.907913	1
Ether lipid metabolism	49	3	0.91412	1
ECM-receptor interaction	88	10	0.918177	1
Breast cancer	147	16	0.919046	1
Pathways of neurodegeneration - multiple diseases	462	48	0.920276	1
One carbon pool by folate	20	1.5	0.920857	1
Ovarian steroidogenesis	51	4.5	0.925469	1
Linoleic acid metabolism	29	1	0.926192	1
Cysteine and methionine metabolism	50	3	0.928901	1
Folate biosynthesis	26	1	0.929616	1
Arginine biosynthesis	22	1	0.933237	1
alpha-Linolenic acid metabolism	25	1	0.937084	1
Leishmaniasis	74	5.5	0.938607	1
Glycosaminoglycan degradation	19	1.5	0.939684	1
Nicotine addiction	40	3	0.942264	1
Complement and coagulation cascades	85	4.5	0.94412	1
Pertussis	76	4.5	0.946714	1
Basal transcription factors	44	2.5	0.947108	1
Maturity onset diabetes of the young	26	1	0.954253	1
Alanine, aspartate and glutamate metabolism	37	2	0.954322	1
Legionellosis	57	3.5	0.958547	1
Neuroactive ligand-receptor interaction	358	27	0.959963	1
Biosynthesis of amino acids	74	4.5	0.960562	1
Glycosphingolipid biosynthesis - lacto and neolacto series	27	1	0.961335	1
Toxoplasmosis	110	10	0.962507	1
Signaling pathways regulating pluripotency of stem cells	142	13.5	0.97223	1
Staphylococcus aureus infection	91	3.5	0.972988	1
Biosynthesis of unsaturated fatty acids	27	1	0.979988	1
Arachidonic acid metabolism	61	2	0.981349	1
Viral life cycle - HIV-1	63	3.5	0.984053	1
Fat digestion and absorption	43	1	0.984475	1
Herpes simplex virus 1 infection	492	32.3333	0.987209	1
Basal cell carcinoma	63	2	0.999238	1
Ubiquinone and other terpenoid-quinone biosynthesis	11	0	1	1
Caffeine metabolism	6	0	1	1
Valine, leucine and isoleucine biosynthesis	4	0	1	1
Phenylalanine, tyrosine and tryptophan biosynthesis	6	0	1	1
Phosphonate and phosphinate metabolism	6	0	1	1
D-Amino acid metabolism	6	0	1	1
Glycosphingolipid biosynthesis - globo and isoglobo series	15	0	1	1
Glycosphingolipid biosynthesis - ganglio series	15	0	1	1
Riboflavin metabolism	8	0	1	1
Vitamin B6 metabolism	6	0	1	1
Biotin metabolism	3	0	1	1
Lipoic acid metabolism	4	0	1	1
Terpenoid backbone biosynthesis	22	0	1	1
Sulfur metabolism	10	0	1	1
Sulfur relay system	8	0	1	1

## Sheet: Supplementary Data 5
				Overall Beta Value (n = 74)		Case Beta Values (n = 37)		Contol Beta Values (n = 37)		Delta Beta (Case - Control)
				Mean	SD	Mean	SD	Mean	SD	Mean	SD		Coefficent	exp(Coefficent)	SE(Coefficent)	Robust SE	Z-Score	P-Value	FDR	UCSC RefGene Name	UCSC RefGene Accession	Relation to Island	Island Name	UCSC RefGene Group	Regulatory Feature Name	Regulatory Feature Group
cg07122798	chr14	73976155	-	0.92002	0.0248224	0.916646	0.0230504	0.923393	0.0263572	-0.00674709	0.0144994	NA	-2.9542	0.0521203	1.04129	0.444876	-6.6405	3.13e-11	2.22e-05	HEATR4;HEATR4	NM_203309;NM_001220484	OpenSea		Body;Body	14:73974747-73976318	Unclassified
cg19582822	chr19	51375975	+	0.852415	0.0451241	0.857443	0.0423206	0.847387	0.0478114	0.0100555	0.01565	NA	1.83322	6.25399	0.882845	0.297188	6.16854	6.89e-10	0.000183	KLK2;KLK2	NM_001002231;NM_005551	OpenSea		TSS1500;TSS1500
cg22131571	chr1	24104752	-	0.0690026	0.00783857	0.0664408	0.00742374	0.0715644	0.00748273	-0.00512358	0.00873087	NA	-2.91846	0.054017	1.11261	0.476137	-6.12945	8.82e-10	0.000183	C1orf128	NM_020362	Island	chr1:24104502-24105263	TSS200	1:24104305-24105438	Promoter_Associated
cg10093558	chr15	90447350	+	0.942436	0.0177361	0.946344	0.0174421	0.938528	0.0173857	0.00781522	0.0148299	NA	2.02864	7.60375	0.739035	0.33234	6.10412	1.03e-09	0.000183	ARPIN;ARPIN;C15orf38-AP3S2	NM_001282380;NM_182616;NM_001199058	OpenSea		Body;Body;Body
cg05299823	chr21	32649215	-	0.943681	0.0286654	0.944921	0.028843	0.94244	0.0288297	0.00248103	0.00663044	NA	3.15679	23.495	1.2689	0.537782	5.87001	4.36e-09	0.000619	TIAM1;TIAM1	NM_003253;NM_003253	OpenSea		ExonBnd;5'UTR
cg22709041	chr12	27462965	+	0.918993	0.0138371	0.92155	0.0151619	0.916435	0.0120385	0.00511494	0.0117495	NA	2.58962	13.3247	1.01454	0.444195	5.82992	5.55e-09	0.000656	STK38L	NM_015000	OpenSea		Body
cg09756855	chr2	111493356	+	0.666291	0.0267425	0.659898	0.0261603	0.672683	0.026112	-0.0127845	0.0230887	NA	-3.87302	0.0207954	1.4984	0.668314	-5.79521	6.82e-09	0.000677	ACOXL;ACOXL;ACOXL	NM_001142807;NM_001142808;NM_001105516	S_Shelf	chr2:111489977-111490884	5'UTR;5'UTR;5'UTR
cg12806381	chr1	27114177	+	0.0706076	0.0111912	0.0742796	0.0120213	0.0669357	0.00904085	0.00734387	0.0122706	NA	2.03614	7.66099	0.867603	0.352493	5.77641	7.63e-09	0.000677	PIGV	NM_017837	Island	chr1:27114118-27114692	TSS1500
cg26428825	chr9	2717531	-	0.949523	0.0151928	0.946522	0.0151014	0.952524	0.0148826	-0.00600181	0.0107197	NA	-2.5028	0.0818559	0.906883	0.451114	-5.54803	2.89e-08	0.00216612	KCNV2;KCNV2	NM_133497;NM_133497	N_Shore	chr9:2717903-2718953	5'UTR;1stExon
cg05984533	chr17	79479583	+	0.0291835	0.00604615	0.0308617	0.00714974	0.0275054	0.00414968	0.00335625	0.0071765	NA	1.69784	5.46216	0.755274	0.306553	5.53849	3.05e-08	0.00216612	ACTG1	NM_001614	Island	chr17:79478235-79482426	5'UTR
cg16449184	chr1	101361740	+	0.0528968	0.00945718	0.0500756	0.00753875	0.0557181	0.0104003	-0.00564252	0.0116689	NA	-2.44611	0.0866297	0.990562	0.447929	-5.46094	4.74e-08	0.00305702	EXTL2;EXTL2;EXTL2;EXTL2;EXTL2;EXTL2;SLC30A7;SLC30A7;SLC30A7;SLC30A7	NM_001033025;NM_001261442;NM_001261441;NM_001261440;NM_001439;NR_048570;NM_001144884;NM_001144884;NM_133496;NM_133496	Island	chr1:101361549-101361808	TSS1500;TSS1500;TSS1500;TSS1500;TSS1500;TSS1500;5'UTR;1stExon;5'UTR;1stExon	1:101361432-101361791	Promoter_Associated
cg06250213	chr6	31934523	+	0.914042	0.0144338	0.917733	0.0141378	0.91035	0.0139486	0.00738382	0.017198	NA	2.21193	9.13336	0.913962	0.406733	5.43829	5.38e-08	0.00318284	SKIV2L	NM_006929	OpenSea		Body
cg23927974	chr2	170682238	+	0.927325	0.0118811	0.922473	0.0120161	0.932177	0.00966781	-0.00970366	0.0156545	NA	-2.3522	0.0951591	0.852542	0.434219	-5.41709	6.06e-08	0.00330839	METTL5	NM_014168	N_Shore	chr2:170683860-170684629	TSS1500
cg14282798	chr21	43240484	-	0.903555	0.0151182	0.897574	0.0133771	0.909537	0.0145249	-0.0119633	0.018708	NA	-2.32671	0.0976167	0.931094	0.431875	-5.38746	7.15e-08	0.00362416	PRDM15;PRDM15	NM_022115;NM_001040424	Island	chr21:43240351-43240586	Body;Body
cg18642503	chr19	14089711	-	0.0559254	0.00556178	0.0541803	0.00556491	0.0576706	0.00504952	-0.00349028	0.0065556	NA	-3.34913	0.0351147	1.34452	0.624594	-5.3621	8.23e-08	0.00389366	RFX1	NM_002918	Island	chr19:14089570-14089796	Body	19:14089239-14089882	Unclassified_Cell_type_specific
cg19881050	chr20	32700182	+	0.035721	0.00645185	0.0378712	0.00637802	0.0335709	0.00585037	0.00430027	0.00814386	NA	1.72115	5.59095	0.736486	0.322635	5.33466	9.57e-08	0.00424773	EIF2S2	NM_003908	Island	chr20:32699257-32700281	TSS200	20:32699967-32700410	Promoter_Associated
cg06942904	chr5	131826485	+	0.0660408	0.0128567	0.0708601	0.0130489	0.0612215	0.0108242	0.00963852	0.018937	NA	1.90089	6.69182	0.768174	0.358861	5.297	1.18e-07	0.00486157	IRF1	NM_002198	Island	chr5:131825842-131826935	TSS200	5:131825785-131827504	Promoter_Associated
cg05363574	chr2	74919244	-	0.955493	0.0149553	0.953662	0.0145848	0.957324	0.0152945	-0.00366273	0.00620318	NA	-3.16771	0.0420998	1.31126	0.600215	-5.27763	1.31e-07	0.00486157			OpenSea
cg06475386	chr7	105679949	-	0.940036	0.0130592	0.942123	0.0144051	0.937948	0.0113737	0.00417522	0.0105528	NA	3.16361	23.6558	1.14974	0.600003	5.27266	1.34e-07	0.00486157			OpenSea
cg05662684	chr11	32915131	+	0.0780577	0.00684993	0.0763684	0.00671825	0.0797469	0.00664424	-0.00337854	0.00885077	NA	-3.64656	0.0260807	1.49333	0.692038	-5.2693	1.37e-07	0.00486157	QSER1	NM_001076786	Island	chr11:32913989-32915514	5'UTR	11:32914230-32915463	Promoter_Associated
cg13438647	chr6	39013152	+	0.917413	0.0149433	0.912024	0.0145659	0.922802	0.0134517	-0.0107778	0.0143189	NA	-3.07525	0.046178	1.07016	0.585631	-5.25118	1.51e-07	0.00510958			N_Shelf	chr6:39016307-39016998
cg23756354	chr6	30713097	-	0.951957	0.00632128	0.950391	0.00628845	0.953524	0.00603653	-0.00313254	0.00979419	NA	-2.42582	0.0884054	1.09587	0.463856	-5.22969	1.7e-07	0.00547984	IER3	NM_003897	S_Shore	chr6:30710307-30712440	TSS1500
cg10403048	chr19	15490832	+	0.0873419	0.0132059	0.0833353	0.011445	0.0913484	0.0137714	-0.00801309	0.0177203	NA	-2.35227	0.0951528	1.01517	0.45065	-5.21973	1.79e-07	0.00553145	AKAP8	NM_005858	Island	chr19:15489856-15491258	TSS1500	19:15490228-15491105	Unclassified
cg08308556	chr6	157342734	-	0.0869438	0.0131365	0.0921916	0.0137481	0.0816959	0.0102131	0.0104957	0.0152235	NA	2.28663	9.84169	0.881564	0.440974	5.18541	2.16e-07	0.0062981	ARID1B;ARID1B;ARID1B	NM_017519;NM_175863;NM_020732	Island	chr6:157342060-157343075	Body;Body;Body	6:157342430-157343069	Promoter_Associated
cg01333131	chr14	103524584	-	0.0946041	0.0131739	0.0894382	0.0103689	0.0997701	0.0137679	-0.0103319	0.0161474	NA	-2.69175	0.0677624	1.04944	0.519632	-5.18011	2.22e-07	0.0062981	CDC42BPB	NM_006035	S_Shore	chr14:103522988-103524431	TSS1500
cg18418538	chr19	48997000	-	0.0169702	0.00215991	0.017684	0.00240288	0.0162564	0.00162447	0.00142757	0.00249508	NA	2.99049	19.8955	1.18798	0.58194	5.13884	2.76e-07	0.00726064	LMTK3	NM_001080434	Island	chr19:48996864-48997114	Body	19:48995995-48997542	Unclassified
cg21559747	chr2	240033412	-	0.910047	0.0224478	0.901778	0.0215899	0.918315	0.0203754	-0.0165366	0.0272505	NA	-1.42843	0.239685	0.554028	0.278334	-5.13207	2.87e-07	0.00726064	HDAC4	NM_006037	Island	chr2:240033147-240033453	Body
cg05349650	chr16	20753199	+	0.0403327	0.0126504	0.0444419	0.0158562	0.0362235	0.00619504	0.00821843	0.0161683	NA	1.04923	2.85546	0.46004	0.204506	5.13058	2.89e-07	0.00726064	THUMPD1	NM_017736	Island	chr16:20752646-20753280	TSS200	16:20752375-20753625	Promoter_Associated
cg19538722	chr12	124197506	+	0.0910363	0.0129269	0.0955985	0.0112393	0.086474	0.0130285	0.00912458	0.0158229	NA	2.28912	9.86629	0.930669	0.446604	5.12562	2.97e-07	0.00726064	ATP6V0A2	NM_012463	Island	chr12:124196646-124197507	Body	12:124196393-124198017	Promoter_Associated
cg02142900	chr16	85007113	-	0.847682	0.0155173	0.842132	0.0134857	0.853233	0.0155907	-0.0111011	0.017907	NA	-3.3586	0.0347838	1.25765	0.658813	-5.09797	3.43e-07	0.00812534			OpenSea
cg10576132	chr7	37899045	-	0.957947	0.0280798	0.959726	0.0215094	0.956167	0.0336109	0.00355921	0.0132515	NA	2.90539	18.2724	1.25959	0.571083	5.08751	3.63e-07	0.00824719	TXNDC3	NM_016616	OpenSea		Body
cg07379000	chr17	76183357	-	0.0882403	0.0134008	0.0932858	0.0132154	0.0831948	0.0117123	0.010091	0.0161934	NA	1.99749	7.37057	0.850445	0.393277	5.0791	3.79e-07	0.00824719	AFMID;AFMID;TK1;AFMID	NM_001145526;NR_027083;NM_003258;NM_001010982	Island	chr17:76183077-76183449	TSS200;TSS200;TSS200;TSS200	17:76182344-76183759	Promoter_Associated
cg10557669	chr16	71660786	+	0.0759829	0.0135157	0.0804055	0.0152772	0.0715603	0.00984003	0.00884514	0.0187543	NA	1.71816	5.57427	0.734604	0.33859	5.07446	3.89e-07	0.00824719	MARVELD3;MARVELD3;MARVELD3	NM_001271329;NM_052858;NM_001017967	S_Shore	chr16:71659829-71660747	Body;Body;Body	16:71659780-71660973	Unclassified_Cell_type_specific
cg08814373	chr9	136858163	-	0.0478082	0.00986841	0.0437849	0.00770282	0.0518315	0.0102406	-0.00804663	0.0116586	NA	-1.79816	0.165603	0.747069	0.354599	-5.07098	3.96e-07	0.00824719	VAV2;VAV2	NM_001134398;NM_003371	Island	chr9:136856230-136858681	TSS1500;TSS1500	9:136858090-136858640	Promoter_Associated
cg01424147	chr10	103348258	-	0.0316044	0.00369728	0.0323797	0.0037305	0.030829	0.00354502	0.0015507	0.00462859	NA	2.64713	14.1135	1.2339	0.523021	5.06123	4.17e-07	0.00824719	POLL;RP11-529I10.4	NM_013274;NM_015448	S_Shore	chr10:103347679-103348215	TSS1500;Body	10:103347339-103348987	Promoter_Associated
cg24873171	chr15	43501932	-	0.878279	0.0206376	0.872669	0.0207949	0.883889	0.0191451	-0.0112197	0.0199818	NA	-1.86809	0.154419	0.789838	0.36915	-5.0605	4.18e-07	0.00824719	EPB42;EPB42	NM_000119;NM_001114134	OpenSea		Body;Body
cg17841615	chr2	190627496	-	0.0344834	0.0057151	0.0329646	0.00422752	0.0360021	0.00660444	-0.00303752	0.00685869	NA	-2.11038	0.121192	1.02944	0.417668	-5.05278	4.35e-07	0.00835569	OSGEPL1;OSGEPL1	NM_022353;NM_022353	OpenSea		1stExon;5'UTR	2:190627019-190628238	Promoter_Associated
cg01704332	chr1	151020263	+	0.0761039	0.0106916	0.0805826	0.0111044	0.0716252	0.00820107	0.00895737	0.0117737	NA	2.34776	10.4621	0.969418	0.465205	5.04673	4.49e-07	0.00839741	C1orf56;C1orf56	NM_017860;NM_017860	Island	chr1:151020162-151020627	5'UTR;1stExon	1:151019755-151021512	Promoter_Associated
cg22707999	chr15	99434912	+	0.930769	0.0183545	0.925354	0.0167415	0.936185	0.0185087	-0.0108308	0.0171395	NA	-1.38603	0.250066	0.563759	0.27612	-5.01967	5.18e-07	0.00942301	IGF1R	NM_000875	Island	chr15:99434565-99434913	Body
cg12274766	chr20	56376136	-	0.934684	0.0203987	0.938099	0.0205427	0.931269	0.0199448	0.00683025	0.0122014	NA	1.81408	6.1354	0.726515	0.362695	5.00165	5.68e-07	0.0100353			OpenSea
cg27591196	chr10	43634329	-	0.0628616	0.0103836	0.0660766	0.0104968	0.0596466	0.0093383	0.00643001	0.0122208	NA	2.84902	17.2708	1.02998	0.57004	4.99793	5.79e-07	0.0100353	CSGALNACT2	NM_018590	S_Shore	chr10:43632966-43634222	5'UTR
cg20787969	chr3	3221595	+	0.0485001	0.00660674	0.0505754	0.00696579	0.0464249	0.00557994	0.0041505	0.00728798	NA	2.28581	9.83368	0.938058	0.458463	4.98582	6.17e-07	0.0104301	CRBN	NM_016302	Island	chr3:3221083-3221617	TSS1500	3:3220935-3222149	Promoter_Associated
cg06877185	chr15	66895942	+	0.163224	0.0185073	0.167008	0.0174305	0.159439	0.0190076	0.00756873	0.0150894	NA	3.31949	27.6461	1.45161	0.66717	4.97547	6.51e-07	0.0107472	LINC01169	NR_110372	OpenSea		Body	15:66895766-66896615	Unclassified
cg10319904	chr7	44530440	-	0.0610561	0.00889123	0.0581288	0.00743195	0.0639834	0.00935179	-0.00585458	0.0124654	NA	-2.40062	0.0906617	0.935464	0.483342	-4.96671	6.81e-07	0.0109888	NUDCD3	NM_015332	Island	chr7:44529710-44530557	TSS200	7:44529929-44530664	Promoter_Associated
cg05138135	chr10	135125373	-	0.958536	0.00930491	0.956369	0.0085709	0.960703	0.00961523	-0.00433448	0.00888869	NA	-1.73168	0.176987	0.736418	0.349739	-4.95134	7.37e-07	0.0113954	ZNF511;ZNF511;TUBGCP2	NR_130127;NM_145806;NR_046330	S_Shore	chr10:135123238-135123448	Body;Body;Body
cg01098785	chr12	69202458	-	0.0583649	0.00783809	0.0564045	0.0070734	0.0603253	0.00816364	-0.00392076	0.00943641	NA	-2.55699	0.0775374	1.08911	0.516459	-4.95101	7.38e-07	0.0113954	MDM2;MDM2;MDM2;MDM2;MDM2;MDM2;MDM2;MDM2	NM_001145340;NM_006878;NM_006881;NM_006879;NM_002392;NM_001145339;NM_006882;NM_001145337	Island	chr12:69201622-69202663	TSS1500;Body;Body;Body;Body;Body;Body;TSS1500	12:69201381-69202867	Promoter_Associated
cg02696274	chr8	101572050	-	0.077748	0.0134133	0.0816183	0.0130939	0.0738776	0.0127511	0.00774071	0.0178572	NA	1.88033	6.55565	0.826508	0.380847	4.93722	7.92e-07	0.0119708	ANKRD46	NM_198401	Island	chr8:101571515-101572104	TSS200	8:101571279-101572725	Promoter_Associated
cg03399598	chr4	174091002	-	0.16575	0.0111046	0.161262	0.0105436	0.170238	0.00987303	-0.0089761	0.0142308	NA	-5.35448	0.00472693	1.92849	1.08697	-4.92608	8.39e-07	0.012272	GALNT7	NM_017423	Island	chr4:174090074-174091423	Body
cg13800745	chr3	137717242	-	0.937091	0.0343761	0.933331	0.0342501	0.940852	0.034556	-0.00752162	0.0104746	NA	-2.95647	0.0520021	1.07372	0.600393	-4.92423	8.47e-07	0.012272	CLDN18	NM_001002026	OpenSea		TSS1500
cg01258499	chr20	30540016	+	0.0549037	0.00671811	0.0528507	0.00745148	0.0569566	0.00522798	-0.0041059	0.00741832	NA	-1.88752	0.151447	0.904639	0.383742	-4.91872	8.71e-07	0.0123701	PDRG1	NM_030815	S_Shore	chr20:30539523-30539959	TSS200	20:30538933-30540794	Promoter_Associated
cg03362719	chr11	44911550	+	0.933111	0.029576	0.935891	0.0300468	0.93033	0.0292416	0.0055617	0.0127654	NA	2.25185	9.50526	0.878397	0.458562	4.91066	9.08e-07	0.0125519	TSPAN18	NM_130783	OpenSea		5'UTR
cg01966465	chr7	87257416	-	0.0524714	0.00628188	0.0497265	0.00530481	0.0552162	0.00603261	-0.00548965	0.0084915	NA	-2.59856	0.0743803	1.00731	0.529436	-4.90817	9.19e-07	0.0125519	RUNDC3B;RUNDC3B;ABCB1;RUNDC3B	NM_138290;NM_001134406;NM_000927;NM_001134405	Island	chr7:87256958-87258444	TSS1500;TSS1500;5'UTR;TSS1500	7:87257110-87258534	Unclassified
cg13565401	chr6	32906532	-	0.937684	0.0151544	0.932726	0.0142268	0.942642	0.0145862	-0.00991634	0.0132278	NA	-2.02843	0.131542	0.754306	0.414141	-4.89793	9.69e-07	0.0127121	HLA-DMB	NM_002118	OpenSea		Body
cg06426253	chr16	67314073	+	0.945011	0.0107336	0.941614	0.0113736	0.948407	0.00897487	-0.00679299	0.0158967	NA	-1.58742	0.204452	0.657354	0.324294	-4.89501	9.83e-07	0.0127121	PLEKHG4;PLEKHG4;PLEKHG4;PLEKHG4;PLEKHG4	NM_015432;NM_001129731;NM_001129728;NM_001129727;NM_001129729	S_Shore	chr16:67312896-67313731	1stExon;1stExon;Body;Body;Body	16:67312324-67314227	Promoter_Associated
cg14660539	chr6	3280635	+	0.976031	0.00374223	0.975002	0.00377094	0.977059	0.00346454	-0.00205706	0.00316677	NA	-2.44932	0.0863526	1.12198	0.500405	-4.89467	9.85e-07	0.0127121	SLC22A23;SLC22A23	NM_021945;NM_015482	OpenSea		Body;Body	6:3279233-3281177	Unclassified
cg05472385	chr10	106698176	-	0.935888	0.0267615	0.93683	0.026453	0.934946	0.0273982	0.00188373	0.0086576	NA	2.44431	11.5226	1.22323	0.500072	4.88792	1.02e-06	0.0129208	SORCS3	NM_014978	OpenSea		Body
cg10335860	chr14	81421508	-	0.118054	0.0138956	0.113321	0.0123092	0.122788	0.013927	-0.00946716	0.0189604	NA	-2.59583	0.074584	1.06178	0.531966	-4.87969	1.06e-06	0.0131463	TSHR;TSHR;TSHR	NM_001018036;NM_000369;NM_001142626	Island	chr14:81421294-81421561	TSS1500;TSS1500;TSS1500	14:81420855-81422398	Unclassified
cg15406377	chr12	133150713	+	0.932504	0.0145297	0.926604	0.0147606	0.938405	0.0117753	-0.0118001	0.0144835	NA	-1.50032	0.223058	0.652801	0.307595	-4.87759	1.07e-06	0.0131463	FBRSL1	NM_001142641	S_Shore	chr12:133148706-133149021	Body
cg19560971	chr11	119218238	+	0.843275	0.0292277	0.834918	0.029648	0.851633	0.0266396	-0.0167147	0.0249872	NA	-2.32722	0.0975667	0.8902	0.478735	-4.86118	1.17e-06	0.0138854	MFRP;C1QTNF5	NM_031433;NM_015645	OpenSea		TSS1500;TSS1500
cg15042024	chr16	2225867	+	0.934366	0.0188986	0.929379	0.0179131	0.939353	0.0187679	-0.00997426	0.0204486	NA	-1.14884	0.317005	0.53617	0.236446	-4.85877	1.18e-06	0.0138854	TRAF7	NM_032271	N_Shore	chr16:2226079-2226351	Body
cg15600846	chr15	26360930	-	0.953753	0.00745454	0.951506	0.00885801	0.956001	0.00488217	-0.00449522	0.00799752	NA	-2.83895	0.0584871	1.16203	0.584567	-4.8565	1.19e-06	0.0138854	LINC00929;LINC00929	NR_038852;NR_038851	OpenSea		TSS200;TSS200
cg16888818	chr17	73628530	+	0.819052	0.0328725	0.824276	0.0317875	0.813827	0.0335359	0.0104491	0.0211546	NA	1.89254	6.63621	1.01349	0.389927	4.85358	1.21e-06	0.0138854	SMIM5;RECQL5	NM_001162995;NM_004259	S_Shore	chr17:73627542-73627824	TSS1500;Body
cg26773243	chr20	5156522	-	0.936266	0.0142048	0.934651	0.0145783	0.937881	0.01383	-0.00323042	0.0107958	NA	-1.97164	0.139228	1.10586	0.406727	-4.84758	1.25e-06	0.0140845	CDS2	NM_003818	OpenSea		Body
cg11124262	chr20	25013364	+	0.905887	0.0199225	0.900746	0.0176779	0.911028	0.0209284	-0.0102822	0.0212861	NA	-1.49585	0.224058	0.706214	0.309885	-4.82712	1.39e-06	0.0153675	ACSS1;ACSS1;ACSS1;ACSS1	NM_001252676;NM_001252677;NM_032501;NM_001252675	OpenSea		TSS200;Body;Body;Body
cg08773078	chr16	89619173	-	0.95943	0.0074255	0.957279	0.0081367	0.961582	0.00600714	-0.00430324	0.00715576	NA	-2.38136	0.0924244	0.966995	0.493786	-4.82266	1.42e-06	0.0154733	SPG7	NM_003119	OpenSea		Body
cg04556472	chr13	114071302	+	0.835846	0.0419899	0.828712	0.0406495	0.842981	0.0426413	-0.0142685	0.0207946	NA	-1.77021	0.170297	0.840756	0.36742	-4.81795	1.45e-06	0.0156033			S_Shelf	chr13:114066946-114067488
cg11210652	chr12	32260091	-	0.0130577	0.00141446	0.0126935	0.00117635	0.0134218	0.00154939	-0.000728	0.00180349	NA	-3.98342	0.0186218	1.64618	0.827925	-4.81133	1.5e-06	0.0158881	BICD1;BICD1	NM_001714;NM_001003398	Island	chr12:32259249-32260165	TSS200;TSS200	12:32259276-32260125	Promoter_Associated
cg16431095	chr8	28747829	+	0.0639597	0.0105042	0.0604659	0.0081516	0.0674535	0.0114978	-0.00698762	0.0134269	NA	-2.18787	0.112155	0.890965	0.455505	-4.80318	1.56e-06	0.0161244	HMBOX1;INTS9;INTS9;INTS9;INTS9;HMBOX1	NM_024567;NM_001172562;NM_001145159;NM_018250;NR_026826;NM_001135726	N_Shore	chr8:28748070-28748431	TSS1500;TSS1500;TSS200;TSS200;TSS200;TSS200	8:28747290-28748133	Promoter_Associated
cg03874026	chr17	43246982	-	0.947598	0.00830955	0.944747	0.00802657	0.950449	0.00767358	-0.00570158	0.0104888	NA	-1.86247	0.155288	0.887213	0.388056	-4.79949	1.59e-06	0.0161244	HEXIM2	NM_144608	Island	chr17:43246839-43247167	Body
cg15615638	chr3	10401482	+	0.958544	0.00992335	0.956265	0.0094003	0.960822	0.0100322	-0.00455677	0.00874958	NA	-3.55101	0.0286956	1.18087	0.740209	-4.79731	1.61e-06	0.0161244	ATP2B2;ATP2B2	NM_001683;NM_001001331	S_Shore	chr3:10400381-10400586	Body;Body
cg07494553	chr16	50328670	-	0.914987	0.0127337	0.91098	0.0135674	0.918994	0.0105695	-0.00801433	0.0172696	NA	-1.94799	0.14256	0.854416	0.406169	-4.79602	1.62e-06	0.0161244	ADCY7;ADCY7;ADCY7;ADCY7	NM_001114;NM_001286057;NM_001286057;NM_001114	OpenSea		ExonBnd;ExonBnd;Body;Body
cg14143520	chr19	56670036	+	0.941838	0.0187262	0.938005	0.0187257	0.945672	0.0181718	-0.00766777	0.0155024	NA	-1.77901	0.168805	0.738203	0.371093	-4.79397	1.64e-06	0.0161244	ZNF444;ZNF444	NM_001253792;NM_018337	N_Shore	chr19:56671076-56671619	Body;Body
cg08474775	chr4	154669984	-	0.938236	0.0152399	0.935412	0.0140849	0.94106	0.0160058	-0.00564751	0.00852319	NA	-2.63773	0.0715236	1.16709	0.551221	-4.78525	1.71e-06	0.0165443	RNF175	NM_173662	OpenSea		Body
cg03979206	chr6	31795195	+	0.0398602	0.0125396	0.042947	0.0164816	0.0367734	0.00525575	0.00617359	0.0174746	NA	1.22594	3.40738	0.525333	0.256296	4.78331	1.72e-06	0.0165443	HSPA1B	NM_005346	N_Shore	chr6:31795467-31797384	TSS1500	6:31794677-31795737	Promoter_Associated
cg02167097	chr19	34791424	-	0.932378	0.0102231	0.927864	0.0104515	0.936893	0.00779777	-0.0090283	0.0108292	NA	-2.85594	0.0575017	1.0407	0.598503	-4.77181	1.83e-06	0.0171545	KIAA0355	NM_014686	OpenSea		Body
cg22536554	chr10	94834201	+	0.0320662	0.00478126	0.0304402	0.00310309	0.0336923	0.00559389	-0.00325213	0.00641759	NA	-2.93315	0.053229	1.14182	0.614831	-4.77066	1.84e-06	0.0171545	CYP26A1;CYP26A1	NM_000783;NM_057157	Island	chr10:94833272-94835256	Body;Body	10:94833833-94834457	Unclassified_Cell_type_specific
cg17482368	chr19	33698870	-	0.812926	0.0234269	0.804568	0.0205615	0.821284	0.0233778	-0.0167156	0.0266492	NA	-2.57586	0.0760883	1.00116	0.541508	-4.75683	1.97e-06	0.0181337	LRP3	NM_002333	S_Shore	chr19:33696189-33697298	3'UTR	19:33698860-33699179	Gene_Associated_Cell_type_specific
cg15120380	chr2	171312686	+	0.890316	0.0173666	0.894194	0.0153212	0.886437	0.0185988	0.00775662	0.0201291	NA	2.65786	14.2657	1.12008	0.559868	4.74729	2.06e-06	0.0187212	MYO3B;MYO3B;MYO3B;MYO3B;MYO3B	NR_045684;NR_045683;NR_045682;NM_138995;NM_001083615	OpenSea		Body;Body;Body;Body;Body
cg07879062	chr12	123448141	-	0.922635	0.0337797	0.918444	0.0300681	0.926827	0.0370625	-0.00838282	0.0183337	NA	-1.63424	0.195101	0.805502	0.344469	-4.74422	2.09e-06	0.0187212	ABCB9;ABCB9;ABCB9;ABCB9;ABCB9	NM_001243013;NM_203444;NM_019625;NM_019624;NM_001243014	S_Shelf	chr12:123444211-123444565	5'UTR;5'UTR;5'UTR;5'UTR;5'UTR
cg12060713	chr7	121945148	+	0.0647546	0.012625	0.0616858	0.01222	0.0678235	0.0124306	-0.00613767	0.0153269	NA	-1.10774	0.330304	0.651931	0.23357	-4.74265	2.11e-06	0.0187212	FEZF1;FEZF1	NM_001160264;NM_001024613	N_Shore	chr7:121945345-121946235	TSS1500;TSS1500
cg10256255	chr2	174890794	+	0.890379	0.0207331	0.884074	0.0210684	0.896684	0.0186032	-0.0126094	0.0180295	NA	-2.0246	0.132047	0.862624	0.427168	-4.73959	2.14e-06	0.0187719			Island	chr2:174890243-174890814
cg06473169	chr10	12773450	+	0.759019	0.0194442	0.754084	0.0171116	0.763954	0.020586	-0.00986996	0.014752	NA	-3.56912	0.0281806	1.67226	0.753704	-4.73544	2.19e-06	0.0188526	CAMK1D;CAMK1D	NM_020397;NM_153498	OpenSea		Body;Body
cg23515619	chr17	61623700	-	0.933318	0.020101	0.936082	0.019578	0.930554	0.0205017	0.0055274	0.0117698	NA	1.82585	6.20805	0.778445	0.385707	4.73377	2.2e-06	0.0188526	KCNH6	NM_173092	N_Shelf	chr17:61627221-61628290	3'UTR
cg16013895	chr18	35276230	-	0.951157	0.0182253	0.952403	0.0171487	0.94991	0.0193978	0.00249249	0.00733316	NA	1.74732	5.73922	0.984003	0.369472	4.72924	2.25e-06	0.0190487			OpenSea
cg14470895	chr5	115152431	-	0.0276484	0.0036899	0.0289417	0.0039592	0.0263552	0.00291473	0.00258651	0.00527718	NA	2.10456	8.20345	1.02783	0.446969	4.70851	2.5e-06	0.0206079	CDO1	NM_001801	Island	chr5:115151348-115152713	TSS200
cg03970915	chr22	47426893	-	0.944434	0.0148447	0.940159	0.0176021	0.948708	0.00997333	-0.00854852	0.0171027	NA	-1.71682	0.179637	0.704234	0.364625	-4.70845	2.5e-06	0.0206079	TBC1D22A	NM_014346	S_Shelf	chr22:47424214-47424475	Body
cg07599813	chr21	18892426	-	0.92465	0.0299985	0.926832	0.0293513	0.922468	0.0308794	0.00436362	0.0140689	NA	1.49731	4.46965	0.793444	0.318713	4.69798	2.63e-06	0.0214426	CXADR;CXADR;CXADR;CXADR;CXADR	NM_001207065;NM_001207064;NM_001207063;NM_001338;NM_001207066	OpenSea		Body;Body;Body;Body;Body
cg27501362	chr22	24796628	+	0.959694	0.00396711	0.958246	0.00406525	0.961141	0.00332854	-0.00289525	0.00468649	NA	-3.73251	0.0239327	1.60746	0.79567	-4.69103	2.72e-06	0.0219324	CYTSA;CYTSA	NM_015330;NM_001145468	OpenSea		Body;Body
cg12081434	chr3	159744542	+	0.925802	0.0297554	0.921854	0.0283393	0.929749	0.0309873	-0.00789563	0.0193457	NA	-1.6915	0.184242	0.785409	0.361229	-4.68263	2.83e-06	0.0225938	LINC01100;IL12A-AS1	NR_104132;NR_108088	OpenSea		Body;Body
cg10527606	chr16	68005680	+	0.898764	0.0193664	0.891654	0.0203557	0.905875	0.0155644	-0.014221	0.0246096	NA	-1.40966	0.244226	0.648637	0.301283	-4.67887	2.88e-06	0.0227568			S_Shore	chr16:68003407-68003759
cg07061657	chr1	46575127	-	0.949514	0.0229453	0.947211	0.0218541	0.951816	0.0240645	-0.00460513	0.0094267	NA	-2.91642	0.0541269	1.12821	0.624619	-4.66912	3.02e-06	0.0236011	PIK3R3;PIK3R3;PIK3R3;PIK3R3;PIK3R3	NM_003629;NM_001303429;NM_001114172;NM_001303428;NM_001303427	OpenSea		Body;Body;Body;Body;Body
cg16526369	chr2	191301981	+	0.900247	0.0276708	0.893666	0.0291803	0.906828	0.0247405	-0.0131627	0.029723	NA	-1.43966	0.237008	0.705568	0.308706	-4.66353	3.11e-06	0.023988	MFSD6	NM_017694	OpenSea		Body
cg19533530	chr19	57831662	+	0.0214171	0.00304943	0.0207556	0.00301799	0.0220785	0.00297467	-0.00132295	0.00378888	NA	-1.98863	0.136883	0.945993	0.426866	-4.65867	3.18e-06	0.0240309	ZNF543	NM_213598	Island	chr19:57831599-57832250	TSS1500	19:57831469-57832871	Unclassified
cg02311761	chr3	134069169	+	0.863076	0.0346407	0.864695	0.034475	0.861457	0.0352048	0.00323814	0.0158152	NA	2.46607	11.776	1.18619	0.529497	4.65738	3.2e-06	0.0240309			OpenSea
cg07968031	chr3	129346101	-	0.1034	0.0145568	0.0974361	0.0117839	0.109364	0.0147552	-0.0119276	0.018307	NA	-2.76105	0.0632256	0.997842	0.59312	-4.65512	3.24e-06	0.0240309			Island	chr3:129345667-129346521
cg16262201	chr1	3157480	-	0.968245	0.0109979	0.966273	0.0125822	0.970216	0.00888639	-0.00394267	0.00589758	NA	-2.13308	0.118472	0.991959	0.458363	-4.65368	3.26e-06	0.0240309	PRDM16;PRDM16	NM_022114;NM_199454	N_Shore	chr1:3157509-3158300	Body;Body
cg03984677	chr7	6307766	-	0.930801	0.0132849	0.926789	0.0133083	0.934813	0.0121527	-0.00802349	0.0128124	NA	-2.38376	0.0922035	0.928153	0.51247	-4.65151	3.3e-06	0.0240309	CYTH3	NM_004227	N_Shelf	chr7:6311322-6312526	Body
cg11843799	chr3	50297388	-	0.0259016	0.00478249	0.0270763	0.00544951	0.024727	0.00372108	0.00234929	0.00525105	NA	1.63014	5.1046	0.853547	0.350679	4.64853	3.34e-06	0.0240309			N_Shore	chr3:50297440-50298097		3:50296884-50298793	Gene_Associated
cg14206056	chr9	110797033	+	0.897752	0.0335438	0.891477	0.0308728	0.904027	0.0353209	-0.0125494	0.0235757	NA	-1.90077	0.149454	0.781103	0.408938	-4.64806	3.35e-06	0.0240309			OpenSea
cg02767539	chr21	15399990	+	0.10326	0.0109436	0.100113	0.00946386	0.106407	0.0115296	-0.00629348	0.0118323	NA	-3.07745	0.0460765	1.38759	0.662957	-4.64201	3.45e-06	0.0244984			Island	chr21:15399937-15400194
cg15571489	chr8	100636620	+	0.960436	0.00376578	0.959122	0.00342409	0.961751	0.00367155	-0.0026289	0.00423468	NA	-3.34777	0.0351627	1.64456	0.721856	-4.63772	3.52e-06	0.0247636	VPS13B;VPS13B	NM_152564;NM_017890	OpenSea		Body;Body
cg17226584	chr7	130791805	-	0.0542869	0.00873026	0.0571361	0.00863713	0.0514376	0.0079539	0.00569851	0.0118643	NA	1.92769	6.87359	0.84638	0.416347	4.63	3.66e-06	0.0251816	FLJ43663;FLJ43663	NR_024153;NR_015431	Island	chr7:130790358-130792773	TSS200;Body	7:130791512-130791845	Promoter_Associated
cg10398993	chr16	809972	+	0.898403	0.0190466	0.892822	0.018799	0.903985	0.0178376	-0.0111635	0.0240028	NA	-1.99317	0.136263	0.835871	0.430526	-4.6296	3.66e-06	0.0251816	MSLN;MSLN	NM_005823;NM_013404	OpenSea		TSS1500;TSS1500
cg26363579	chr8	1107269	+	0.824205	0.031954	0.815826	0.0298965	0.832585	0.03213	-0.0167594	0.0252529	NA	-3.21587	0.0401204	1.22251	0.694842	-4.6282	3.69e-06	0.0251816			S_Shore	chr8:1105083-1105435
cg02687107	chr1	46738014	+	0.945152	0.00839381	0.941818	0.00915015	0.948485	0.00602483	-0.00666754	0.0105665	NA	-2.09329	0.123281	0.836641	0.454111	-4.60964	4.03e-06	0.0271652	RAD54L;RAD54L	NM_001142548;NM_003579	OpenSea		Body;Body
cg02148975	chr10	131812712	-	0.947865	0.0131107	0.949215	0.012792	0.946516	0.0134601	0.00269979	0.0139046	NA	1.48823	4.42927	0.766835	0.322931	4.60851	4.06e-06	0.0271652			N_Shore	chr10:131813042-131813277
cg08809542	chr4	146858263	-	0.0906561	0.0103953	0.0875373	0.00979115	0.0937749	0.010162	-0.00623763	0.0127462	NA	-3.16143	0.042365	1.24905	0.687099	-4.60113	4.2e-06	0.027883	ZNF827	NM_178835	Island	chr4:146857334-146859082	Body	4:146857858-146858336	Promoter_Associated
cg13989628	chr14	23912889	+	0.811633	0.0313325	0.805583	0.0295837	0.817683	0.0322534	-0.0121002	0.0250314	NA	-2.30814	0.0994461	1.04434	0.502804	-4.59053	4.42e-06	0.028112			OpenSea
cg15911806	chr14	97685576	-	0.0528565	0.00719696	0.0505852	0.00680546	0.0551278	0.00693631	-0.00454265	0.0111207	NA	-1.96081	0.140745	0.878551	0.427297	-4.58886	4.46e-06	0.028112			Island	chr14:97685059-97685946		14:97685084-97686440	Unclassified_Cell_type_specific
cg27224143	chr8	88056657	+	0.547045	0.0694486	0.555176	0.0692087	0.538914	0.069674	0.0162615	0.0405527	NA	0.975923	2.65362	0.558422	0.212676	4.58879	4.46e-06	0.028112	CNBD1	NM_173538	OpenSea		Body
cg06747440	chr1	70033938	-	0.0480661	0.00637917	0.0502293	0.00670873	0.0459028	0.00528123	0.00432654	0.00855217	NA	2.23289	9.32674	0.965694	0.48673	4.58752	4.49e-06	0.028112			Island	chr1:70032967-70034495
cg18330370	chr2	983636	+	0.821192	0.0397914	0.826364	0.0402919	0.81602	0.0391443	0.0103443	0.0285396	NA	1.70309	5.49086	0.856354	0.371283	4.58702	4.5e-06	0.028112	SNTG2	NM_018968	OpenSea		Body
cg26326633	chr8	41655078	-	0.0936651	0.0239168	0.0871583	0.0242367	0.100172	0.0220333	-0.0130135	0.0240297	NA	-0.730216	0.481805	0.413455	0.159208	-4.58656	4.51e-06	0.028112	ANK1;ANK1;ANK1;ANK1;ANK1;ANK1;ANK1;ANK1;ANK1	NM_000037;NM_020476;NM_020476;NM_020477;NM_020475;NM_020477;NM_000037;NM_001142446;NM_020475	Island	chr8:41654875-41655984	1stExon;1stExon;5'UTR;5'UTR;5'UTR;1stExon;5'UTR;Body;1stExon	8:41654959-41655898	Unclassified_Cell_type_specific
cg01855986	chr12	129248269	-	0.907528	0.052901	0.900508	0.068025	0.914549	0.0307578	-0.0140409	0.0661511	NA	-1.04317	0.352336	0.513724	0.227458	-4.58621	4.51e-06	0.028112			OpenSea
cg23716696	chr17	34957853	-	0.0231351	0.00173007	0.0238496	0.00185675	0.0224206	0.00125398	0.00142906	0.00199247	NA	5.39233	219.715	2.15538	1.1768	4.58219	4.6e-06	0.0284084	MRM1	NM_024864	Island	chr17:34957833-34958790	TSS200	17:34957379-34960313	Promoter_Associated
cg27269903	chr6	86351016	-	0.10888	0.0190652	0.102838	0.0149752	0.114921	0.0209232	-0.0120824	0.0193327	NA	-2.59687	0.0745062	1.05744	0.567021	-4.57986	4.65e-06	0.0284798	SYNCRIP;SYNCRIP;SYNCRIP;SYNCRIP;SYNCRIP;SYNCRIP	NM_006372;NM_001159674;NM_001159675;NM_001159676;NM_001159677;NM_001159673	N_Shore	chr6:86351551-86353914	Body;Body;1stExon;1stExon;Body;5'UTR
cg25980784	chr16	34988407	+	0.828552	0.0275026	0.821641	0.0239345	0.835463	0.0293727	-0.0138221	0.0236958	NA	-2.13025	0.118807	0.986228	0.465554	-4.57573	4.75e-06	0.0286634	FLJ26245	NR_033985	OpenSea		Body
cg23977209	chr19	2437167	+	0.952454	0.00690421	0.949706	0.00708011	0.955202	0.00556842	-0.00549645	0.00926674	NA	-2.82813	0.0591235	1.04868	0.618184	-4.57489	4.76e-06	0.0286634	LMNB2	NM_032737	S_Shore	chr19:2432847-2435203	Body	19:2437046-2437219	Unclassified_Cell_type_specific
cg12003043	chr22	32341402	+	0.079815	0.0109008	0.0769641	0.00972166	0.0826659	0.0113903	-0.0057018	0.0145209	NA	-1.7442	0.174784	0.926984	0.381454	-4.57251	4.82e-06	0.0286634	C22orf24;YWHAH	NM_015372;NM_003405	S_Shore	chr22:32339933-32341192	TSS200;Body	22:32341267-32341576	Promoter_Associated
cg13950442	chr18	74206892	+	0.0581293	0.00787166	0.0549126	0.00608652	0.0613461	0.00820559	-0.00643349	0.0109019	NA	-2.29558	0.100703	0.976379	0.502159	-4.57141	4.84e-06	0.0286634			Island	chr18:74206239-74208638
cg05546064	chr6	30685074	+	0.134948	0.0135011	0.13004	0.0127581	0.139855	0.0125435	-0.00981592	0.0157547	NA	-2.13388	0.118377	1.03497	0.468072	-4.55886	5.14e-06	0.0296213	MDC1;MDC1	NM_014641;NM_014641	Island	chr6:30684836-30685503	1stExon;5'UTR	6:30684799-30685738	Promoter_Associated
cg05005619	chr2	125633897	+	0.934703	0.0202372	0.93634	0.0226829	0.933066	0.0176195	0.00327407	0.0120057	NA	2.21418	9.15387	1.08723	0.485769	4.55808	5.16e-06	0.0296213	CNTNAP5	NM_130773	OpenSea		Body
cg09719491	chr8	68877259	+	0.357561	0.0764402	0.345726	0.0700629	0.369397	0.0815584	-0.0236711	0.0565213	NA	-1.30362	0.271546	0.687926	0.286182	-4.55522	5.23e-06	0.0296213	PREX2;PREX2	NM_025170;NM_024870	OpenSea		Body;Body
cg14042099	chr11	114068801	-	0.94929	0.00619453	0.947936	0.00725863	0.950644	0.00462106	-0.00270796	0.00767248	NA	-2.99016	0.0502795	1.45615	0.656636	-4.55375	5.27e-06	0.0296213	ZBTB16;ZBTB16	NM_006006;NM_001018011	N_Shore	chr11:114069863-114070117	Body;Body
cg17483510	chr3	179168677	-	0.0382009	0.00484734	0.0368805	0.00476262	0.0395214	0.00462379	-0.00264089	0.00614486	NA	-2.07077	0.126089	0.975197	0.454964	-4.55149	5.33e-06	0.0296213	GNB4	NM_021629	N_Shore	chr3:179168735-179169593	5'UTR
cg00872086	chr12	125022107	+	0.946365	0.00621911	0.944459	0.00638817	0.94827	0.00549148	-0.0038111	0.00712333	NA	-3.03265	0.0481877	1.35129	0.666358	-4.55108	5.34e-06	0.0296213	NCOR2;NCOR2;NCOR2	NM_006312;NM_001077261;NM_001206654	N_Shore	chr12:125023589-125023809	5'UTR;5'UTR;5'UTR
cg08745115	chr21	41388645	+	0.945777	0.0172148	0.94326	0.0164686	0.948294	0.0177958	-0.00503441	0.00764653	NA	-3.11501	0.0443783	1.27825	0.684493	-4.55082	5.34e-06	0.0296213	DSCAM;DSCAM;DSCAM	NR_073202;NM_001389;NM_001271534	OpenSea		Body;Body;Body
cg00330549	chr17	73761631	+	0.379028	0.0203993	0.375269	0.0197747	0.382787	0.0205849	-0.00751835	0.0225053	NA	-3.28872	0.0373014	1.75257	0.722986	-4.5488	5.4e-06	0.0296213	GALK1	NM_000154	S_Shore	chr17:73760694-73761269	TSS1500	17:73760361-73761666	Promoter_Associated
cg03326943	chr19	3761759	+	0.122574	0.014938	0.11835	0.0145535	0.126798	0.0142832	-0.00844762	0.0193073	NA	-2.1447	0.117103	0.998559	0.471683	-4.54692	5.44e-06	0.0296213	MRPL54;APBA3	NM_172251;NM_004886	Island	chr19:3761480-3761826	TSS1500;TSS200	19:3760810-3762251	Promoter_Associated
cg02029908	chr5	172195602	-	0.958339	0.00480254	0.956589	0.00393108	0.960089	0.00500229	-0.00349944	0.00674269	NA	-3.68652	0.025059	1.42269	0.811002	-4.54564	5.48e-06	0.0296213	DUSP1	NM_004417	N_Shore	chr5:172197482-172199606	3'UTR
cg14451598	chr2	131792302	+	0.111678	0.0160576	0.114733	0.0149374	0.108623	0.0167495	0.00610979	0.0183642	NA	1.59311	4.91903	0.870005	0.350576	4.54427	5.51e-06	0.0296213	ARHGEF4;ARHGEF4	NM_032995;NM_015320	Island	chr2:131792237-131793189	Body;Body	2:131792292-131793162	Unclassified_Cell_type_specific
cg04260507	chr16	123601	-	0.894456	0.0207151	0.898463	0.0216065	0.89045	0.0192435	0.00801309	0.0192196	NA	2.81587	16.7077	1.07073	0.620038	4.54145	5.59e-06	0.0296213	RHBDF1	NM_022450	S_Shore	chr16:122017-122873	TSS1500	16:123105-123687	Unclassified_Cell_type_specific
cg19544459	chr7	22123197	-	0.0393348	0.0106471	0.036829	0.00774667	0.0418405	0.0125282	-0.00501143	0.0152107	NA	-1.54187	0.21398	0.712188	0.339536	-4.54112	5.6e-06	0.0296213			S_Shore	chr7:22122560-22123009		7:22122064-22123620	Promoter_Associated
cg24093887	chr7	16397520	+	0.853746	0.0174074	0.84864	0.0176554	0.858852	0.0157842	-0.0102124	0.0181043	NA	-3.34027	0.0354272	1.39348	0.735754	-4.53994	5.63e-06	0.0296213	ISPD;ISPD	NM_001101426;NM_001101417	OpenSea		Body;Body
cg05048806	chr11	17916121	-	0.939135	0.00773655	0.936539	0.00788435	0.941731	0.00673489	-0.00519133	0.00844904	NA	-3.21176	0.0402857	1.39189	0.707905	-4.53699	5.71e-06	0.0296213	SERGEF	NM_012139	OpenSea		Body
cg24212158	chr11	45275434	+	0.945921	0.0149021	0.947122	0.0154311	0.944721	0.0144649	0.00240154	0.0135273	NA	1.56283	4.77229	0.726248	0.344608	4.53509	5.76e-06	0.0296213	SYT13;SYT13	NM_001247987;NM_020826	OpenSea		Body;Body
cg05194726	chr12	2944480	-	0.301964	0.0566304	0.304795	0.0554386	0.299132	0.0584224	0.00566256	0.0247559	NA	0.537018	1.7109	0.515671	0.118451	4.53368	5.8e-06	0.0296213	NRIP2	NM_031474	OpenSea		TSS1500	12:2943810-2944634	Unclassified_Cell_type_specific
cg27392902	chr7	36500566	+	0.946616	0.0170909	0.947889	0.01861	0.945342	0.015577	0.00254727	0.00676228	NA	2.05753	7.82662	1.02669	0.453958	4.53243	5.83e-06	0.0296213			OpenSea
cg11982332	chr8	96037194	-	0.0172823	0.00159679	0.0177514	0.00164952	0.0168131	0.00141316	0.000938	0.00203081	NA	3.37773	29.3043	1.57767	0.745295	4.53208	5.84e-06	0.0296213	C8orf38	NM_152416	Island	chr8:96037018-96037600	TSS200	8:96036362-96038356	Promoter_Associated
cg14631386	chr8	93114305	-	0.0219278	0.00279105	0.0230393	0.00269814	0.0208164	0.00244478	0.00222296	0.0033577	NA	2.19177	8.95107	1.07269	0.483614	4.53207	5.84e-06	0.0296213			Island	chr8:93114056-93115979
cg06901260	chr16	1161728	+	0.949974	0.00576814	0.947436	0.00466616	0.952512	0.00569662	-0.00507634	0.00631504	NA	-3.4405	0.0320486	1.30177	0.759604	-4.52934	5.92e-06	0.0297947			OpenSea
cg21558932	chr1	231531903	-	0.830343	0.0350474	0.824913	0.0312001	0.835773	0.0381669	-0.0108598	0.0248225	NA	-0.975516	0.376998	0.658714	0.215622	-4.5242	6.06e-06	0.0302486	EGLN1	NM_022051	OpenSea		Body
cg15448599	chr3	50315748	-	0.960341	0.00877412	0.957982	0.0105976	0.962701	0.00568825	-0.00471889	0.00984446	NA	-1.72898	0.177465	0.813794	0.382251	-4.52316	6.09e-06	0.0302486	C3orf45	NM_153215	S_Shore	chr3:50312687-50314419	TSS1500
cg04684267	chr19	58694502	-	0.107315	0.0162994	0.111326	0.0148098	0.103304	0.0169211	0.00802165	0.0156291	NA	2.03799	7.67517	0.938303	0.4512	4.51682	6.28e-06	0.0309516	ZNF274;ZNF274;ZNF274;ZNF274;ZNF274;ZNF274	NM_016325;NM_016325;NM_133502;NM_133502;NM_016324;NM_016324	Island	chr19:58694501-58695107	1stExon;5'UTR;1stExon;5'UTR;5'UTR;1stExon	19:58693150-58695662	Promoter_Associated
cg26313337	chr1	27468772	+	0.902177	0.0354136	0.898724	0.0345006	0.90563	0.0364457	-0.00690596	0.0187824	NA	-1.85583	0.156323	0.858131	0.411932	-4.50519	6.63e-06	0.0324714	SLC9A1	NM_003047	OpenSea		Body
cg12457206	chr17	59557340	-	0.924222	0.021019	0.919441	0.0229168	0.929003	0.0179917	-0.00956211	0.0157354	NA	-1.94354	0.143196	0.808023	0.431833	-4.50068	6.77e-06	0.0329413	TBX4;TBX4	NM_018488;NM_018488	OpenSea		ExonBnd;Body
cg05900690	chr13	66439512	+	0.898982	0.0322801	0.901387	0.0313349	0.896577	0.0334543	0.00481006	0.0133758	NA	3.3645	28.9191	1.48954	0.747836	4.49898	6.83e-06	0.0329786			OpenSea
cg01653080	chr14	104205041	+	0.930737	0.0184686	0.925241	0.0186105	0.936233	0.0168288	-0.0109922	0.0257725	NA	-1.18291	0.306385	0.495611	0.263275	-4.49306	7.02e-06	0.0336805	PPP1R13B	NM_015316	N_Shore	chr14:104205070-104205329	Body
cg16997395	chr14	77219008	+	0.903457	0.0420542	0.906736	0.0430735	0.900179	0.041338	0.00655678	0.0168502	NA	2.01363	7.49043	0.914068	0.448652	4.48817	7.18e-06	0.0339142			OpenSea
cg24755459	chr14	101908865	-	0.461622	0.0412789	0.468689	0.0390538	0.454554	0.0427475	0.0141346	0.0276838	NA	2.22537	9.2569	1.37042	0.49586	4.4879	7.19e-06	0.0339142			Island	chr14:101908781-101909022		14:101908493-101909270	Unclassified_Cell_type_specific
cg21478504	chr1	1310832	-	0.105261	0.020682	0.0999942	0.0130203	0.110529	0.0253142	-0.0105346	0.0243093	NA	-1.58863	0.204204	0.822281	0.35404	-4.48716	7.22e-06	0.0339142	AURKAIP1;AURKAIP1;AURKAIP1	NM_001127230;NM_001127229;NM_017900	Island	chr1:1309140-1311039	TSS1500;TSS1500;TSS200	1:1309928-1311169	Promoter_Associated
cg26579673	chr1	245952413	+	0.958468	0.0079299	0.956212	0.00923674	0.960725	0.00563257	-0.00451378	0.00778473	NA	-3.86837	0.0208925	1.42857	0.862337	-4.48591	7.26e-06	0.0339142	SMYD3;SMYD3	NM_022743;NM_001167740	OpenSea		Body;Body
cg05166408	chr14	55032744	+	0.0724509	0.0104867	0.0690795	0.00800059	0.0758223	0.0116458	-0.00674274	0.0152984	NA	-1.88823	0.15134	0.839894	0.421266	-4.48226	7.39e-06	0.0342735			Island	chr14:55031826-55035030
cg19400739	chr6	31595945	+	0.907531	0.0125836	0.911915	0.0121711	0.903146	0.0115517	0.00876858	0.0159079	NA	1.89875	6.67753	0.836364	0.423841	4.47987	7.47e-06	0.0343256	BAT2	NM_080686	N_Shelf	chr6:31599519-31599761	Body
cg11107282	chr14	52310781	-	0.839281	0.0328712	0.833773	0.0268568	0.84479	0.0375152	-0.0110167	0.0245435	NA	-1.29267	0.274535	0.785974	0.288654	-4.47829	7.52e-06	0.0343256			OpenSea
cg17080697	chr6	30297382	-	0.498	0.0873977	0.487355	0.0722411	0.508646	0.100186	-0.0212909	0.0564119	NA	-2.95229	0.0522199	1.33814	0.659318	-4.47779	7.54e-06	0.0343256	TRIM39;TRIM39	NM_172016;NM_021253	S_Shelf	chr6:30294169-30295071	Body;Body
cg21363465	chr12	76953736	+	0.0286622	0.00396946	0.0272826	0.00257289	0.0300417	0.0046281	-0.00275904	0.00501052	NA	-3.53812	0.0290678	1.27377	0.790456	-4.47606	7.6e-06	0.0343853	OSBPL8;OSBPL8	NM_001003712;NM_020841	Island	chr12:76952707-76953830	TSS200;TSS200	12:76953120-76953869	Promoter_Associated
cg09422806	chr19	3364015	+	0.916755	0.0246235	0.921142	0.0251279	0.912368	0.0236328	0.00877349	0.0175624	NA	1.62149	5.06062	0.697075	0.362416	4.47411	7.67e-06	0.0344811	NFIC	NM_205843	N_Shelf	chr19:3366743-3367457	Body
cg06237414	chr1	155178670	+	0.0792526	0.00851865	0.0759123	0.00763011	0.082593	0.00812381	-0.00668069	0.0102943	NA	-2.84395	0.0581954	1.1508	0.636585	-4.46751	7.91e-06	0.0350407	MTX1;THBS3;MTX1	NM_002455;NM_007112;NM_198883	Island	chr1:155178547-155178980	1stExon;TSS1500;1stExon	1:155177957-155179364	Promoter_Associated
cg05642044	chr3	169940769	-	0.0954822	0.0212193	0.101512	0.0269523	0.0894523	0.0105762	0.0120598	0.0302455	NA	1.42317	4.15026	0.614046	0.318686	4.46575	7.98e-06	0.0350407	PRKCI	NM_002740	Island	chr3:169940157-169940778	Body	3:169939639-169941467	Promoter_Associated
cg23721902	chr12	4245473	-	0.621765	0.0616091	0.637784	0.0557227	0.605745	0.0637514	0.0320398	0.0622251	Significant	1.87838	6.5429	0.777471	0.42068	4.46511	8e-06	0.0350407			OpenSea			12:4245129-4245776	Unclassified_Cell_type_specific
cg06813765	chr10	134163825	-	0.867818	0.0415572	0.871688	0.0417705	0.863948	0.0415501	0.00774059	0.0228076	NA	1.90909	6.74698	0.908126	0.427688	4.46376	8.05e-06	0.0350407	LRRC27;LRRC27;LRRC27;LRRC27;LRRC27	NM_001143759;NM_001143758;NM_030626;NM_001143757;NM_001309474	N_Shore	chr10:134165143-134166313	Body;Body;Body;Body;Body
cg24857399	chr2	47433265	+	0.940437	0.0129672	0.942313	0.0141859	0.938561	0.0115107	0.00375159	0.0112141	NA	2.22632	9.26568	1.03371	0.498988	4.46167	8.13e-06	0.0350407			OpenSea
cg23597015	chr15	68932319	+	0.92851	0.016355	0.924822	0.0185561	0.932198	0.0130427	-0.00737651	0.0134524	NA	-2.19824	0.110999	0.967226	0.492772	-4.46096	8.16e-06	0.0350407	CORO2B	NM_006091	OpenSea		Body
cg15328464	chr5	34657421	-	0.0459515	0.00735753	0.0490091	0.00834031	0.042894	0.00458179	0.00611513	0.00876488	NA	2.10296	8.19036	0.862501	0.471426	4.46084	8.16e-06	0.0350407	RAI14;RAI14;RAI14	NM_001145522;NM_015577;NM_001145520	S_Shore	chr5:34656123-34657330	5'UTR;5'UTR;5'UTR	5:34657414-34658263	Unclassified_Cell_type_specific
cg16098531	chr11	3014056	+	0.0522857	0.00834276	0.0496317	0.00611005	0.0549396	0.00945124	-0.00530785	0.0112809	NA	-1.96424	0.140262	0.941094	0.440518	-4.45893	8.24e-06	0.0350407	NAP1L4	NM_005969	Island	chr11:3012799-3014181	TSS1500	11:3012969-3014585	Promoter_Associated
cg26759296	chr1	162272846	+	0.961143	0.00498421	0.959362	0.00448514	0.962924	0.00487217	-0.003562	0.00609891	NA	-2.83291	0.0588415	1.19783	0.635352	-4.4588	8.24e-06	0.0350407	NOS1AP;NOS1AP	NM_014697;NM_001164757	OpenSea		Body;Body
cg02757668	chr2	224477897	-	0.0453881	0.0071686	0.0430747	0.00484162	0.0477015	0.00835242	-0.00462682	0.00871315	NA	-1.97691	0.138496	0.922715	0.443632	-4.4562	8.34e-06	0.0350948			OpenSea			2:224477858-224478507	Unclassified_Cell_type_specific
cg12726672	chr8	124054668	+	0.0668936	0.00886454	0.0645813	0.0089135	0.069206	0.00830071	-0.00462465	0.0137401	NA	-2.76453	0.063006	1.11808	0.620549	-4.45497	8.39e-06	0.0350948	DERL1;DERL1	NM_001134671;NM_024295	Island	chr8:124054057-124054733	TSS200;TSS200	8:124053589-124055048	Promoter_Associated
cg16994622	chr12	76952947	+	0.0394174	0.00537358	0.0413818	0.00542373	0.0374529	0.00460477	0.00392883	0.00604879	NA	2.32273	10.2035	1.07366	0.521416	4.45465	8.4e-06	0.0350948	OSBPL8;OSBPL8	NM_020841;NM_001003712	Island	chr12:76952707-76953830	5'UTR;5'UTR
cg21608071	chr13	95789083	-	0.765415	0.0313091	0.758532	0.0279322	0.772297	0.0333194	-0.0137648	0.0313512	NA	-2.89865	0.0550973	1.23544	0.651181	-4.45138	8.53e-06	0.0354259	ABCC4;ABCC4;ABCC4;ABCC4	NM_005845;NM_001301829;NM_001105515;NM_001301830	OpenSea		Body;Body;Body;Body
cg23039279	chr3	71834222	-	0.0936249	0.0150027	0.0988084	0.0173189	0.0884415	0.010062	0.0103669	0.0184308	NA	1.69751	5.46036	0.747066	0.382035	4.44335	8.86e-06	0.0364886	PROK2;PROK2;PROK2;PROK2	NM_021935;NM_001126128;NM_001126128;NM_021935	Island	chr3:71834068-71834653	5'UTR;1stExon;5'UTR;1stExon	3:71833840-71835072	Unclassified_Cell_type_specific
cg27465168	chr19	30600361	-	0.939141	0.0264937	0.93616	0.0243463	0.942123	0.0285011	-0.00596369	0.0137302	NA	-1.95246	0.141925	0.926142	0.439492	-4.44253	8.89e-06	0.0364886			OpenSea
cg27043726	chr8	101661767	-	0.079873	0.0117534	0.0763225	0.0108254	0.0834234	0.0117056	-0.00710095	0.0158561	NA	-2.21831	0.108792	0.903716	0.500273	-4.43421	9.24e-06	0.0376174	SNX31;SNX31	NM_152628;NM_152628	Island	chr8:101661671-101662022	1stExon;5'UTR	8:101661719-101662792	Unclassified_Cell_type_specific
cg14240647	chr9	139651685	-	0.928536	0.0157453	0.924534	0.018173	0.932537	0.011813	-0.00800276	0.0198722	NA	-1.57671	0.206655	0.806819	0.355758	-4.43197	9.34e-06	0.0376174	LCN8	NM_178469	N_Shelf	chr9:139654897-139655154	Body
cg17603105	chr5	1746990	-	0.806249	0.0174423	0.800657	0.0169819	0.81184	0.0162562	-0.0111831	0.0228305	NA	-3.7023	0.0246667	1.39035	0.835471	-4.43139	9.36e-06	0.0376174			Island	chr5:1746369-1747050
cg25997661	chr12	57482022	+	0.0397028	0.0055538	0.0381887	0.00416148	0.0412169	0.00636522	-0.00302818	0.00794902	NA	-2.47242	0.0843803	1.18107	0.558087	-4.43017	9.42e-06	0.0376174	NAB2	NM_005967	Island	chr12:57480797-57483116	TSS1500
cg01664151	chr5	132945292	-	0.858294	0.0566342	0.865739	0.0511676	0.850849	0.0614158	0.0148907	0.0274205	NA	2.00895	7.45546	0.86267	0.453504	4.42983	9.43e-06	0.0376174	FSTL4	NM_015082	N_Shore	chr5:132946744-132948467	5'UTR
cg13055385	chr13	25743999	-	0.940332	0.00747044	0.938049	0.00663154	0.942615	0.00764665	-0.00456659	0.00738837	NA	-2.44874	0.0864026	1.09573	0.552967	-4.42836	9.5e-06	0.0376635	FAM123A;FAM123A	NM_199138;NM_152704	Island	chr13:25743998-25746127	Body;1stExon
cg15200418	chr7	4755010	-	0.478975	0.0755851	0.462189	0.0555801	0.495762	0.0889748	-0.0335736	0.0670745	Significant	-2.02805	0.131591	0.907847	0.458095	-4.42715	9.55e-06	0.0376647	FOXK1	NM_001037165	N_Shelf	chr7:4757802-4758037	Body
cg00376211	chr17	37887780	-	0.957579	0.00553961	0.958726	0.00528931	0.956431	0.00561632	0.00229523	0.00683938	NA	2.91928	18.5279	1.21273	0.660004	4.42312	9.73e-06	0.0378168	MIEN1	NM_032339	S_Shore	chr17:37886455-37887010	TSS1500
cg01247426	chr12	45270828	+	0.0248416	0.00321781	0.0258845	0.00348995	0.0237987	0.00256529	0.00208583	0.00425929	NA	2.64462	14.0781	1.10553	0.597909	4.42312	9.73e-06	0.0378168	NELL2;NELL2;NELL2;NELL2;NELL2	NM_001145110;NM_006159;NM_001145108;NM_001145107;NM_001145109	Island	chr12:45269830-45270835	Body;TSS1500;TSS1500;TSS200;TSS1500
cg04885187	chr11	9153712	+	0.955177	0.015372	0.95628	0.0130506	0.954073	0.0175025	0.00220665	0.0083946	NA	3.18366	24.1349	1.3383	0.719843	4.42271	9.75e-06	0.0378168			OpenSea
cg06648395	chr17	77817382	+	0.0599133	0.00926229	0.0574263	0.00932779	0.0624003	0.00861635	-0.00497402	0.0133209	NA	-2.22844	0.107697	0.992229	0.504107	-4.42057	9.84e-06	0.0379861			Island	chr17:77812991-77819081
cg21024013	chr1	202175504	+	0.915447	0.0230113	0.911167	0.0227844	0.919727	0.0227368	-0.00856009	0.0222531	NA	-1.08145	0.339103	0.541038	0.2448	-4.4177	9.98e-06	0.0381522	LGR6;LGR6	NM_001017403;NM_021636	OpenSea		Body;Body
cg07270872	chr10	3678924	+	0.924262	0.0198635	0.920027	0.016626	0.928497	0.0220632	-0.00846976	0.0167198	NA	-1.52644	0.217309	0.766793	0.345688	-4.41565	1.01e-05	0.0381522			OpenSea
cg11376560	chr1	204418012	+	0.913679	0.0316464	0.918157	0.0298407	0.9092	0.0331528	0.00895719	0.0174826	NA	1.60094	4.9577	0.742802	0.3626	4.41517	1.01e-05	0.0381522	PIK3C2B	NM_002646	OpenSea		Body
cg00127167	chr5	5140029	-	0.0374718	0.00907417	0.03915	0.00985912	0.0357937	0.00799859	0.00335629	0.010428	NA	1.41647	4.12253	0.664489	0.320926	4.41369	1.02e-05	0.0381522	ADAMTS16	NM_139056	Island	chr5:5139441-5140941	TSS1500	5:5139972-5140079	Unclassified_Cell_type_specific
cg24923379	chr7	123264819	+	0.3467	0.0694561	0.352353	0.0709297	0.341047	0.0684514	0.0113057	0.0463333	NA	0.778965	2.17921	0.498162	0.176508	4.41321	1.02e-05	0.0381522	LOC102724555;ASB15;ASB15	NR_111922;NM_080928;NM_001290258	OpenSea		Body;Body;Body	7:123264536-123265085	Unclassified
cg06976215	chr10	45484630	+	0.917728	0.0176539	0.913202	0.016288	0.922254	0.0180158	-0.00905217	0.0179682	NA	-2.01491	0.133332	0.934236	0.456618	-4.41269	1.02e-05	0.0381522	RASSF4	NM_032023	OpenSea		Body
cg13216080	chr8	37968048	+	0.95104	0.00569403	0.949289	0.00620147	0.95279	0.00458152	-0.00350021	0.00770145	NA	-2.20698	0.110032	1.07455	0.501255	-4.40291	1.07e-05	0.0397042	ASH2L;ASH2L;ASH2L;ASH2L	NM_004674;NM_001105214;NM_001261832;NM_001282272	OpenSea		Body;Body;Body;Body
[truncated: 65,340 more rows]
