# Supplementary material for: DNA methylation at birth in monozygotic twins discordant for pediatric acute lymphoblastic leukemia
Source: Nat Commun. 2022 Oct 14;13:6077. doi: 10.1038/s41467-022-33677-z (PMC9568651; doi:10.1038/s41467-022-33677-z)
Supplement: Supplementary file 5 — Supplementary Data 6–18 [file 41467_2022_33677_MOESM5_ESM.xlsx]

## Sheet: Supplementary Data 6
ONTOLOGY	TERM	N	DE	P.DE	FDR
MF	protein-hormone receptor activity	19	3	0.00148969	1
BP	cellular response to hormone stimulus	698	18.5	0.00211555	1
BP	cellular response to peptide hormone stimulus	320	11	0.00226545	1
MF	Rac guanyl-nucleotide exchange factor activity	17	3	0.00345931	1
MF	unfolded protein binding	124	5	0.00457723	1
BP	response to peptide hormone	434	12	0.00507095	1
MF	cytidylyltransferase activity	9	2	0.0051427	1
BP	cellular response to peptide	384	11	0.00722584	1
MF	cysteine dioxygenase activity	1	1	0.00753557	1
BP	galactitol metabolic process	1	1	0.00760892	1
BP	glycolytic process through glucose-1-phosphate	1	1	0.00760892	1
BP	glycolytic process from galactose	1	1	0.00760892	1
MF	1-phosphatidylinositol-3-kinase activity	10	2	0.00832875	1
BP	sulfur amino acid catabolic process	15	2	0.00841816	1
BP	dermatan sulfate proteoglycan biosynthetic process, polysaccharide chain biosynthetic process	1	1	0.00912629	1
MF	dolichyl-phosphate-mannose-glycolipid alpha-mannosyltransferase activity	1	1	0.0100577	1
BP	granuloma formation	1	1	0.0102082	1
BP	positive regulation of action potential	12	2	0.0102481	1
MF	phosphatidylinositol 3-kinase activity	11	2	0.0103395	1
BP	response to hormone	982	20.5	0.010881	1
BP	postsynaptic actin cytoskeleton organization	12	2	0.0111348	1
BP	negative regulation of DNA damage response, signal transduction by p53 class mediator	15	2	0.0113591	1
BP	anterior mesonephric tubule development	1	1	0.0114606	1
BP	specification of mesonephric tubule identity	1	1	0.0114606	1
BP	specification of anterior mesonephric tubule identity	1	1	0.0114606	1
BP	specification of posterior mesonephric tubule identity	1	1	0.0114606	1
BP	renal vesicle progenitor cell differentiation	1	1	0.0114606	1
BP	metanephric interstitial fibroblast differentiation	1	1	0.0114606	1
BP	metanephric interstitial fibroblast development	1	1	0.0114606	1
MF	Rho guanyl-nucleotide exchange factor activity	79	5	0.0118976	1
BP	response to retinoic acid	108	5	0.0121825	1
BP	activation of adenylate cyclase activity	38	3	0.0125043	1
BP	postsynaptic cytoskeleton organization	14	2	0.0133521	1
MF	N(6)-L-threonylcarbamoyladenine synthase activity	2	1	0.0143352	1
MF	telomeric repeat-containing RNA binding	2	1	0.0148149	1
BP	histone H3-K9 methylation	37	3	0.0148771	1
MF	calcium-dependent protein kinase inhibitor activity	3	1	0.015094	1
MF	calcium-dependent protein kinase regulator activity	3	1	0.015094	1
MF	NEDD8 ligase activity	1	1	0.0153571	1
BP	cellular response to vitamin B1	1	1	0.0153571	1
BP	response to formaldehyde	1	1	0.0153571	1
BP	cyanate metabolic process	2	1	0.0156262	1
BP	cyanate catabolic process	2	1	0.0156262	1
MF	phosphatidylinositol kinase activity	16	2	0.0158434	1
MF	guanyl-nucleotide exchange factor activity	213	8	0.0159037	1
BP	histone lysine methylation	114	5	0.0162184	1
MF	rRNA (guanosine-2'-O-)-methyltransferase activity	2	1	0.0163293	1
BP	cellular response to glycoprotein	1	1	0.0163938	1
BP	cellular response to thyrotropin-releasing hormone	1	1	0.0163938	1
CC	aggresome	43	3	0.0167398	1
BP	AV node cell-bundle of His cell adhesion involved in cell communication	1	1	0.0169871	1
MF	cell adhesive protein binding involved in AV node cell-bundle of His cell communication	1	1	0.0169871	1
BP	positive regulation of protein modification by small protein conjugation or removal	132	5	0.0170368	1
MF	euchromatin binding	1	1	0.0175348	1
BP	response to peptide	518	12	0.0176079	1
BP	cysteine metabolic process	18	2	0.017751	1
BP	negative regulation of transcription by RNA polymerase III	3	1	0.0180089	1
MF	phosphatidylinositol phosphate kinase activity	16	2	0.0182135	1
BP	phosphatidylinositol-3-phosphate biosynthetic process	14	2	0.0182686	1
BP	cellular response to insulin stimulus	216	7	0.0183015	1
CC	sperm cytoplasmic droplet	2	1	0.0183801	1
MF	ferrous iron binding	23	2	0.0186964	1
BP	regulation of Rho protein signal transduction	139	6	0.0187111	1
MF	thiosulfate sulfurtransferase activity	3	1	0.0198073	1
MF	sodium:proton antiporter activity involved in regulation of cardiac muscle cell membrane potential	1	1	0.0199316	1
MF	D-ribitol-5-phosphate cytidylyltransferase activity	1	1	0.0202294	1
CC	bicellular tight junction	123	5.5	0.0204263	1
CC	Derlin-1-VIMP complex	2	1	0.0204941	1
BP	taurine biosynthetic process	2	1	0.0205667	1
BP	alkanesulfonate biosynthetic process	2	1	0.0205667	1
BP	regulation of the force of heart contraction by cardiac conduction	2	1	0.0206395	1
BP	tRNA threonylcarbamoyladenosine modification	3	1	0.0207733	1
BP	nuclear-transcribed mRNA catabolic process, 3'-5' exonucleolytic nonsense-mediated decay	1	1	0.0207973	1
BP	metanephric smooth muscle tissue development	2	1	0.0209703	1
BP	maintenance of cell polarity	17	2	0.0210426	1
BP	regulation of transcription from RNA polymerase II promoter involved in kidney development	2	1	0.0212792	1
MF	FHA domain binding	1	1	0.021309	1
BP	positive regulation of nucleotide-binding oligomerization domain containing signaling pathway	3	1	0.021783	1
BP	positive regulation of nucleotide-binding oligomerization domain containing 2 signaling pathway	3	1	0.021783	1
CC	viral factory	1	1	0.0219095	1
CC	cytoplasmic viral factory	1	1	0.0219095	1
CC	host cell viral assembly compartment	1	1	0.0219095	1
BP	regulation of proteinase activated receptor activity	1	1	0.0219095	1
BP	negative regulation of phospholipase C-activating G protein-coupled receptor signaling pathway	1	1	0.0219095	1
BP	positive regulation of calcineurin-NFAT signaling cascade	16	2	0.0222934	1
BP	positive regulation of calcineurin-mediated signaling	16	2	0.0222934	1
MF	talin binding	1	1	0.0225555	1
BP	post-embryonic retina morphogenesis in camera-type eye	1	1	0.0227981	1
BP	peptidyl-lysine methylation	128	5	0.0228562	1
BP	intermediate mesoderm development	2	1	0.0229909	1
BP	pattern specification involved in mesonephros development	2	1	0.0229909	1
BP	anterior/posterior pattern specification involved in kidney development	2	1	0.0229909	1
MF	methyltransferase activity	210	6.5	0.0231535	1
BP	regulation of Schwann cell chemotaxis	1	1	0.0232192	1
BP	positive regulation of Schwann cell chemotaxis	1	1	0.0232192	1
BP	Schwann cell chemotaxis	1	1	0.0232192	1
MF	phosphotyrosine residue binding	40	3	0.0233325	1
MF	calcium-transporting ATPase activity involved in regulation of postsynaptic cytosolic calcium ion concentration	1	1	0.0234447	1
BP	NMDA selective glutamate receptor signaling pathway	2	1	0.0237239	1
BP	phosphatidylinositol phosphorylation	50	3	0.0237465	1
BP	negative regulation of brain-derived neurotrophic factor receptor signaling pathway	1	1	0.0237916	1
BP	kidney interstitial fibroblast differentiation	2	1	0.0238683	1
BP	renal interstitial fibroblast development	2	1	0.0238683	1
MF	Ras guanyl-nucleotide exchange factor activity	137	6	0.023909	1
BP	regulation of cellular ketone metabolic process by negative regulation of transcription from RNA polymerase II promoter	1	1	0.0241928	1
BP	response to nitrogen compound	1081	20.5	0.0242734	1
BP	positive regulation of apoptotic process	671	14.5	0.0245973	1
CC	tight junction	128	5.5	0.0248879	1
BP	response to organonitrogen compound	991	19.5	0.0249741	1
BP	negative regulation of intrinsic apoptotic signaling pathway by p53 class mediator	23	2	0.0251145	1
BP	negative regulation of nephron tubule epithelial cell differentiation	2	1	0.0251359	1
MF	activin receptor activity, type II	2	1	0.0251491	1
MF	structural constituent of postsynaptic actin cytoskeleton	4	1	0.0255218	1
BP	histone H3-K9 modification	48	3	0.0256049	1
BP	guanine metabolic process	3	1	0.025761	1
MF	SUMO transferase activity	20	2	0.0258389	1
CC	mannosyltransferase complex	4	1	0.0261512	1
BP	positive regulation of programmed cell death	679	14.5	0.0261772	1
CC	eukaryotic translation initiation factor 2 complex	4	1	0.0263096	1
CC	transcriptional repressor complex	84	4	0.0265322	1
MF	galactokinase activity	2	1	0.0266708	1
MF	misfolded protein binding	26	2	0.026742	1
BP	protein localization to pericentriolar material	2	1	0.0268241	1
MF	transferase activity	2242	36.5	0.0268293	1
MF	histone-lysine N-methyltransferase activity	44	3	0.0268485	1
BP	response to oxygen-containing compound	1625	27.5	0.0268677	1
BP	metanephric cap development	2	1	0.026891	1
BP	metanephric cap morphogenesis	2	1	0.026891	1
BP	metanephric cap mesenchymal cell proliferation involved in metanephros development	2	1	0.026891	1
MF	mitogen-activated protein kinase kinase kinase binding	18	2	0.0269244	1
MF	glycolipid mannosyltransferase activity	4	1	0.0271446	1
BP	regulation of MyD88-dependent toll-like receptor signaling pathway	4	1	0.0272921	1
MF	cytoskeletal adaptor activity	16	2	0.0278652	1
MF	15-hydroxyprostaglandin dehydrogenase (NAD+) activity	2	1	0.0290084	1
MF	transferase activity, transferring one-carbon groups	221	6.5	0.0290297	1
BP	rRNA modification	35	2	0.0292371	1
BP	rRNA 2'-O-methylation	4	1	0.0294898	1
BP	positive regulation of calcium:sodium antiporter activity	2	1	0.0297493	1
BP	response to thyrotropin-releasing hormone	2	1	0.0308951	1
BP	ureter urothelium development	3	1	0.0309218	1
BP	acetate biosynthetic process	2	1	0.0309386	1
BP	acetyl-CoA biosynthetic process from acetate	2	1	0.0309386	1
BP	propionate biosynthetic process	2	1	0.0309386	1
CC	m-AAA complex	2	1	0.0311341	1
BP	insulin receptor signaling pathway	141	5	0.0314602	1
BP	pattern specification involved in metanephros development	4	1	0.0315725	1
BP	histone methylation	139	5	0.0316497	1
BP	chondroitin sulfate proteoglycan biosynthetic process, polysaccharide chain biosynthetic process	2	1	0.0317752	1
MF	structural constituent of cytoskeleton	102	4	0.0318232	1
BP	muscle cell development	186	6	0.0319159	1
BP	protein localization to nuclear pore	3	1	0.0323778	1
BP	dendritic cell dendrite assembly	4	1	0.0324325	1
BP	transcription factor catabolic process	3	1	0.0326685	1
BP	posterior mesonephric tubule development	2	1	0.032895	1
BP	hexitol metabolic process	3	1	0.0329661	1
BP	positive regulation of peptidyl-cysteine S-nitrosylation	2	1	0.0330544	1
BP	positive regulation of cold-induced thermogenesis	97	4	0.0330659	1
BP	regulation of creatine transmembrane transporter activity	2	1	0.0333194	1
BP	negative regulation of creatine transmembrane transporter activity	2	1	0.0333194	1
MF	rRNA (guanine) methyltransferase activity	5	1	0.0333199	1
BP	positive regulation of mitochondrial membrane permeability	64	3.5	0.0334521	1
BP	kidney development	278	8	0.0338002	1
BP	response to vitamin B1	3	1	0.0340164	1
BP	cellular response to actinomycin D	3	1	0.0341333	1
BP	asymmetric cell division	20	2	0.0341967	1
BP	limb joint morphogenesis	3	1	0.0344548	1
BP	embryonic skeletal limb joint morphogenesis	3	1	0.0344548	1
BP	positive regulation of membrane permeability	66	3.5	0.034645	1
BP	regulation of histone H3-K9 methylation	23	2	0.0347582	1
BP	regulation of male mating behavior	2	1	0.0347831	1
BP	positive regulation of male mating behavior	2	1	0.0347831	1
BP	kidney smooth muscle tissue development	3	1	0.0356728	1
MF	phosphatidate cytidylyltransferase activity	3	1	0.0360005	1
MF	thyroid-stimulating hormone receptor activity	2	1	0.036255	1
BP	thyroid-stimulating hormone signaling pathway	2	1	0.036255	1
MF	ATP binding	1461	27	0.0363037	1
BP	cold-induced thermogenesis	143	5	0.0367073	1
BP	regulation of cold-induced thermogenesis	143	5	0.0367073	1
MF	glucuronylgalactosylproteoglycan 4-beta-N-acetylgalactosaminyltransferase activity	3	1.5	0.0367101	1
CC	EKC/KEOPS complex	6	1	0.0370387	1
BP	negative regulation of regulatory T cell differentiation	7	1	0.0376173	1
BP	regulation of action potential	55	3	0.0381148	1
BP	positive regulation of protein ubiquitination	114	4	0.0381173	1
BP	positive regulation of voltage-gated potassium channel activity involved in ventricular cardiac muscle cell action potential repolarization	4	1	0.0382052	1
BP	positive regulation of ventricular cardiac muscle cell action potential	4	1	0.0382052	1
BP	positive regulation of membrane repolarization during ventricular cardiac muscle cell action potential	4	1	0.0382052	1
BP	positive regulation of membrane repolarization during cardiac muscle cell action potential	4	1	0.0382052	1
CC	Ski complex	3	1	0.0382272	1
MF	active ion transmembrane transporter activity	66	3	0.0385648	1
MF	ATPase coupled ion transmembrane transporter activity	66	3	0.0385648	1
BP	bone regeneration	4	1	0.038939	1
BP	forebrain anterior/posterior pattern specification	4	1	0.0392795	1
BP	traversing start control point of mitotic cell cycle	4	1	0.0393227	1
BP	male germ cell proliferation	6	1	0.0400802	1
BP	germ cell proliferation	6	1	0.0400802	1
MF	protein phosphorylated amino acid binding	51	3	0.0401304	1
BP	regulation of calcium:sodium antiporter activity	3	1	0.040252	1
BP	MHC class II protein complex assembly	3	1	0.0406177	1
BP	peptide antigen assembly with MHC class II protein complex	3	1	0.0406177	1
CC	apical junction complex	143	5.5	0.0409381	1
BP	heat acclimation	5	1	0.0409811	1
BP	cellular heat acclimation	5	1	0.0409811	1
BP	regulation of intrinsic apoptotic signaling pathway by p53 class mediator	31	2	0.041203	1
BP	proximal/distal pattern formation involved in nephron development	5	1	0.0412735	1
BP	specification of nephron tubule identity	5	1	0.0412735	1
BP	cellular response to gamma radiation	30	2	0.0413002	1
BP	methylation	361	8.5	0.0415493	1
MF	proteinase activated receptor binding	3	1	0.0420154	1
BP	positive regulation of histone ubiquitination	5	1	0.0422002	1
BP	acetate metabolic process	3	1	0.0422744	1
MF	histone demethylase activity (H3-dimethyl-K4 specific)	4	1	0.0424079	1
MF	histone deacetylase binding	110	4	0.0424526	1
BP	regulation of cardiac muscle contraction by calcium ion signaling	29	2	0.0426462	1
BP	homoserine metabolic process	4	1	0.0427201	1
BP	transsulfuration	4	1	0.0427201	1
BP	positive regulation of cell death	727	14.5	0.042935	1
BP	regulation of cellular ketone metabolic process by regulation of transcription from RNA polymerase II promoter	2	1	0.0430761	1
MF	netrin receptor binding	2	1	0.0432214	1
MF	growth factor binding	137	5	0.0434072	1
CC	phosphatidylinositol 3-kinase complex	27	2	0.0434762	1
BP	response to insulin	272	7	0.043529	1
BP	negative regulation of phospholipase C activity	2	1	0.043578	1
BP	positive regulation of ubiquitin-protein transferase activity	32	2	0.0441456	1
BP	negative regulation of signal transduction by p53 class mediator	33	2	0.0443892	1
CC	tubulin complex	2	1	0.0445595	1
MF	protein-lysine N-methyltransferase activity	59	3	0.044658	1
BP	negative regulation of cyclic-nucleotide phosphodiesterase activity	5	1	0.0447089	1
BP	positive regulation of T cell activation via T cell receptor contact with antigen bound to MHC molecule on antigen presenting cell	3	1	0.044838	1
BP	negative regulation of cyclin-dependent protein kinase activity	34	2	0.0448504	1
MF	beta-catenin binding	82	4	0.0450403	1
BP	response to water-immersion restraint stress	4	1	0.0452177	1
BP	spindle assembly involved in meiosis	6	1	0.0452712	1
BP	regulation of brain-derived neurotrophic factor receptor signaling pathway	2	1	0.0454986	1
CC	GAIT complex	4	1	0.0456528	1
BP	short-chain fatty acid biosynthetic process	4	1	0.045708	1
MF	transferase activity, transferring phosphorus-containing groups	909	18.5	0.0457688	1
MF	lysine N-methyltransferase activity	60	3	0.0458499	1
MF	histone methyltransferase activity	57	3	0.046022	1
BP	renal system development	293	8	0.0461643	1
BP	embryonic genitalia morphogenesis	3	1	0.0462736	1
MF	calcium-transporting ATPase activity involved in regulation of presynaptic cytosolic calcium ion concentration	3	1	0.0462834	1
MF	acetate-CoA ligase activity	3	1	0.0464057	1
BP	regulation of protein modification by small protein conjugation or removal	228	6	0.0464471	1
CC	signal recognition particle receptor complex	6	1	0.046461	1
BP	glycolytic process through fructose-6-phosphate	28	2	0.0465045	1
BP	glycolytic process through glucose-6-phosphate	28	2	0.0465045	1
BP	mannosylation	38	2	0.0465733	1
BP	positive regulation of microtubule nucleation	4	1	0.0466778	1
BP	inactivation of MAPKK activity	2	1	0.0469678	1
CC	mitochondrial permeability transition pore complex	4	1	0.0473182	1
BP	microtubule nucleation	26	2.5	0.0473721	1
BP	positive regulation of Schwann cell migration	4	1	0.0474757	1
BP	cysteine catabolic process	4	1	0.0475323	1
BP	L-cysteine catabolic process	4	1	0.0475323	1
BP	regulation of phospholipase C-activating G protein-coupled receptor signaling pathway	5	1	0.0477047	1
BP	response to actinomycin D	4	1	0.0477252	1
MF	protein tyrosine/threonine phosphatase activity	4	1	0.0478851	1
BP	propionate metabolic process	5	1	0.0488993	1
BP	regulation of AV node cell action potential	4	1	0.0489298	1
BP	adaptive thermogenesis	154	5	0.0490323	1
BP	TNFSF11-mediated signaling pathway	4	1	0.0495622	1
MF	enzyme binding	2201	36.5	0.0497853	1
MF	Rho GTPase binding	177	6	0.0499519	1
MF	sequence-specific DNA binding	1120	20.5	0.0500115	1
BP	diterpenoid catabolic process	4	1	0.0501606	1
BP	retinoic acid catabolic process	4	1	0.0501606	1
BP	negative regulation of MAPK cascade	183	5	0.0507218	1
BP	regulation of mitochondrial membrane permeability	76	3.5	0.0507553	1
MF	ATPase activity, coupled to transmembrane movement of substances	114	4.5	0.0510159	1
MF	ATPase activity, coupled to movement of substances	114	4.5	0.0510159	1
BP	lipid phosphorylation	64	3	0.0517208	1
MF	insulin-activated receptor activity	3	1	0.0518223	1
BP	microtubule polymerization or depolymerization	112	4	0.0520951	1
MF	brain-derived neurotrophic factor binding	3	1	0.0521432	1
BP	galactose catabolic process via UDP-galactose	5	1	0.0529646	1
MF	adenyl ribonucleotide binding	1518	27	0.0530378	1
MF	Ran guanyl-nucleotide exchange factor activity	4	1	0.053096	1
CC	histone pre-mRNA 3'end processing complex	6	1	0.0531815	1
MF	NEDD8 transferase activity	6	1	0.053735	1
BP	peptide antigen assembly with MHC protein complex	5	1	0.0539031	1
MF	phosphotransferase activity, alcohol group as acceptor	692	15	0.0546742	1
BP	protein folding	218	5	0.0546848	1
BP	negative regulation of epithelial cell differentiation involved in kidney development	5	1	0.0547532	1
CC	inward rectifier potassium channel complex	3	1	0.0550434	1
MF	adenyl nucleotide binding	1529	27	0.0559359	1
BP	negative regulation of transcription by RNA polymerase II	833	16	0.056118	1
MF	P-P-bond-hydrolysis-driven transmembrane transporter activity	122	4.5	0.056208	1
CC	prefoldin complex	7	1	0.0564794	1
CC	brahma complex	3	1	0.0567467	1
BP	cellular response to UV-C	7	1	0.0567515	1
BP	mesonephric duct morphogenesis	4	1	0.0572945	1
BP	regulation of DNA damage response, signal transduction by p53 class mediator	34	2	0.0573385	1
MF	primary active transmembrane transporter activity	123	4.5	0.0578827	1
MF	retinoic acid 4-hydroxylase activity	9	1	0.0581901	1
CC	alphav-beta3 integrin-IGF-1-IGF1R complex	4	1	0.0584932	1
CC	vacuolar proton-transporting V-type ATPase, V0 domain	4	1	0.0585514	1
BP	intrinsic apoptotic signaling pathway by p53 class mediator	78	3	0.0586093	1
BP	kidney mesenchyme morphogenesis	4	1	0.0586161	1
BP	metanephric mesenchyme morphogenesis	4	1	0.0586161	1
BP	regulation of voltage-gated potassium channel activity involved in ventricular cardiac muscle cell action potential repolarization	5	1	0.0586339	1
MF	ATPase binding	80	3	0.0589111	1
MF	7SK snRNA binding	7	1	0.0592649	1
BP	regulation of protein binding	217	6	0.0595701	1
MF	histone demethylase activity (H3-K4 specific)	7	1	0.0597059	1
BP	Schwann cell migration	5	1	0.059934	1
BP	regulation of Schwann cell migration	5	1	0.059934	1
CC	host intracellular organelle	5	1	0.059999	1
CC	host intracellular membrane-bounded organelle	5	1	0.059999	1
MF	transforming growth factor beta receptor activity, type II	5	1	0.0601649	1
BP	Golgi vesicle budding	79	3	0.0604423	1
BP	germ-line stem cell division	4	1	0.0605748	1
BP	male germ-line stem cell asymmetric division	4	1	0.0605748	1
BP	germline stem cell asymmetric division	4	1	0.0605748	1
BP	terpenoid catabolic process	6	1	0.0608455	1
BP	embryonic digit morphogenesis	61	3	0.0609378	1
MF	p53 binding	66	3	0.061321	1
BP	Golgi disassembly	6	1	0.0614259	1
BP	regulation of nucleotide-binding oligomerization domain containing 2 signaling pathway	6	1	0.06155	1
BP	positive regulation of delayed rectifier potassium channel activity	4	1	0.0619976	1
BP	protein methylation	178	5	0.0622969	1
BP	protein alkylation	178	5	0.0622969	1
MF	DNA translocase activity	6	1	0.0627215	1
CC	Hrd1p ubiquitin ligase ERAD-L complex	7	1	0.0629494	1
BP	positive regulation of interleukin-12 biosynthetic process	7	1	0.0631445	1
BP	cellular response to organonitrogen compound	583	12.5	0.0631916	1
BP	cellular response to mechanical stimulus	78	3	0.0633842	1
BP	CRD-mediated mRNA stabilization	5	1	0.0633855	1
MF	C3HC4-type RING finger domain binding	6	1	0.0640236	1
BP	Rho protein signal transduction	202	6	0.064301	1
BP	positive regulation of gene expression	1996	31	0.064536	1
BP	negative regulation of monocyte chemotaxis	6	1	0.064663	1
MF	galactose binding	5	1	0.0646995	1
BP	double-strand break repair via synthesis-dependent strand annealing	7	1	0.0647329	1
BP	lamellipodium assembly	64	3	0.0655807	1
BP	striated muscle cell development	173	5	0.0661966	1
BP	regulation of kinase activity	866	16	0.0663479	1
BP	positive regulation of respiratory burst	7	1	0.0663499	1
MF	importin-alpha family protein binding	6	1	0.0663862	1
MF	lipid kinase activity	5	1	0.0667435	1
BP	regulation of microtubule nucleation	6	1	0.0669563	1
BP	positive regulation of nitric oxide mediated signal transduction	5	1	0.0670809	1
BP	neuron cellular homeostasis	34	2	0.0672146	1
BP	regulation of Ras protein signal transduction	237	7	0.0677087	1
BP	calcium-independent cell-matrix adhesion	4	1	0.068029	1
BP	response to selenium ion	11	1	0.068088	1
MF	MRF binding	5	1	0.0681505	1
MF	insulin-like growth factor-activated receptor activity	3	1	0.068213	1
MF	5'-deoxyribose-5-phosphate lyase activity	5	1	0.0682533	1
MF	ATPase activity, coupled to transmembrane movement of ions, phosphorylative mechanism	33	2	0.0686261	1
BP	ethanol oxidation	12	1	0.0687082	1
BP	positive regulation of tau-protein kinase activity	8	1	0.0689401	1
BP	response to antibiotic	323	7	0.0690399	1
BP	embryonic hindlimb morphogenesis	28	2	0.069523	1
BP	regulation of membrane repolarization during ventricular cardiac muscle cell action potential	8	1	0.0695449	1
MF	GTPase binding	535	12	0.0695537	1
MF	annealing helicase activity	7	1	0.069588	1
BP	regulation of stress-activated MAPK cascade	235	6	0.0697984	1
BP	positive regulation of cardiac muscle cell contraction	6	1	0.069903	1
BP	positive regulation of actin filament-based movement	6	1	0.069903	1
BP	metanephric mesenchymal cell differentiation	5	1	0.070054	1
BP	negative regulation of phospholipase activity	8	1	0.0701317	1
BP	regulation of T cell activation via T cell receptor contact with antigen bound to MHC molecule on antigen presenting cell	6	1	0.0705357	1
BP	regulation of membrane permeability	86	3.5	0.0707058	1
CC	Hrd1p ubiquitin ligase complex	8	1	0.0707716	1
CC	lamin filament	5	1	0.0712226	1
BP	base-excision repair, gap-filling	6	1	0.0714912	1
CC	inclusion body	82	3	0.0719361	1
BP	protein localization to centrosome	31	2	0.0723532	1
BP	temperature homeostasis	173	5	0.0725925	1
MF	RNA polymerase II regulatory region DNA binding	783	15	0.0728572	1
BP	regulation of stress-activated protein kinase signaling cascade	237	6	0.0729101	1
BP	negative regulation of osteoclast development	5	1	0.0733705	1
BP	negative regulation of histone H3-K4 methylation	5	1	0.0735957	1
BP	mesangial cell development	6	1	0.0736375	1
BP	nucleosome assembly	131	3	0.0738097	1
BP	CD8-positive, alpha-beta T cell proliferation	6	1	0.0740436	1
BP	regulation of CD8-positive, alpha-beta T cell proliferation	6	1	0.0740436	1
MF	Rac GTPase binding	69	3	0.0744794	1
BP	striated muscle cell differentiation	292	7	0.0750075	1
BP	retinoic acid receptor signaling pathway	30	2	0.0752867	1
CC	syntrophin complex	4	1	0.0752943	1
BP	formation of translation preinitiation complex	10	1	0.0755601	1
BP	response to glucagon	34	2	0.0756067	1
BP	MHC protein complex assembly	6	1	0.075831	1
BP	myotube cell development	35	2	0.0760418	1
BP	urogenital system development	330	8	0.0761414	1
MF	sulfurtransferase activity	11	1	0.0762114	1
BP	response to glycoprotein	6	1	0.0762583	1
BP	regulation of transferase activity	967	17.5	0.0763146	1
CC	CRD-mediated mRNA stability complex	6	1	0.0763608	1
BP	regulation of protein ubiquitination	201	5	0.0769596	1
CC	Weibel-Palade body	5	1	0.0769985	1
BP	cellular response to endogenous stimulus	1387	23	0.0770279	1
MF	connexin binding	6	1	0.0773896	1
MF	Ras GTPase binding	424	10	0.0775392	1
BP	protein localization to microtubule organizing center	32	2	0.0778027	1
MF	protein phosphatase 2B binding	7	1	0.0781394	1
CC	host cell cytoplasm part	10	1	0.0786775	1
BP	protein localization to nuclear envelope	9	1	0.0787756	1
MF	acyl-CoA oxidase activity	6	1	0.0790285	1
BP	negative regulation of sequestering of triglyceride	5	1	0.0790501	1
BP	positive regulation of cellular component movement	581	11	0.0792887	1
BP	serine family amino acid metabolic process	47	2	0.0794622	1
BP	regulation of cardiac muscle cell action potential	34	2	0.0795393	1
BP	microtubule polymerization	76	3.5	0.0796485	1
BP	positive regulation of NK T cell differentiation	4	1	0.0797189	1
BP	regulation of calcineurin-NFAT signaling cascade	34	2	0.0799227	1
BP	regulation of calcineurin-mediated signaling	34	2	0.0799227	1
CC	platelet dense granule membrane	6	1	0.0801026	1
BP	regulation of cyclic-nucleotide phosphodiesterase activity	9	1	0.080168	1
BP	regulation of systemic arterial blood pressure	92	3	0.080171	1
MF	drug binding	1709	28	0.0804102	1
BP	regulation of cardiac muscle cell membrane potential	7	1	0.081243	1
BP	DNA strand renaturation	8	1	0.0815768	1
BP	histone H3-K4 demethylation	8	1	0.0822671	1
BP	regulation of cardiac muscle contraction	82	3	0.0826416	1
BP	fat-soluble vitamin catabolic process	9	1	0.0827826	1
BP	isoprenoid catabolic process	9	1	0.0828352	1
CC	host cell cytoplasm	11	1	0.083058	1
BP	oxygen homeostasis	7	1	0.0836071	1
BP	regulation of membrane repolarization during cardiac muscle cell action potential	10	1	0.0839433	1
BP	establishment or maintenance of cell polarity	210	6	0.0843872	1
BP	DNA packaging	196	4	0.0843996	1
BP	sulfur amino acid metabolic process	42	2	0.0845968	1
CC	filamentous actin	32	2	0.0846704	1
BP	blood vessel remodeling	45	2	0.0847567	1
MF	peptide-transporting ATPase activity	4	1	0.0849187	1
MF	amide-transporting ATPase activity	4	1	0.0849187	1
BP	minus-end-directed organelle transport along microtubule	5	1	0.0849463	1
BP	beta-catenin destruction complex assembly	5	1	0.0849759	1
BP	taurine metabolic process	7	1	0.0850173	1
BP	alkanesulfonate metabolic process	7	1	0.0850173	1
CC	collagen type IV trimer	6	1	0.0852876	1
BP	negative regulation of p38MAPK cascade	9	1	0.086138	1
CC	A band	39	2	0.0867023	1
MF	S-adenosylmethionine-dependent methyltransferase activity	152	4	0.0870209	1
CC	ER ubiquitin ligase complex	9	1	0.0871468	1
CC	dense body	6	1	0.0872788	1
CC	activin receptor complex	7	1	0.0875039	1
MF	transcription regulatory region DNA binding	941	17	0.087526	1
BP	positive regulation of glial cell migration	11	1	0.0876636	1
MF	insulin binding	5	1	0.0877786	1
BP	regulation of molecular function	2961	42	0.0878383	1
BP	regulation of nucleotide-binding oligomerization domain containing signaling pathway	9	1	0.088022	1
MF	5S rRNA binding	11	1.5	0.0880318	1
MF	1-phosphatidylinositol-4-phosphate 3-kinase activity	7	1	0.0883393	1
BP	mesangial cell differentiation	7	1	0.0884981	1
BP	positive regulation of glucose import	38	2	0.0885463	1
MF	regulatory region nucleic acid binding	942	17	0.0886624	1
MF	protein-glutamine gamma-glutamyltransferase activity	9	1	0.0886679	1
BP	regulation of protein kinase C activity	5	1	0.0886965	1
BP	positive regulation of protein kinase C activity	5	1	0.0886965	1
MF	14-3-3 protein binding	29	2	0.0892466	1
BP	natural killer cell degranulation	7	1	0.0894285	1
MF	kinase activity	758	15.5	0.0895468	1
CC	extrinsic component of postsynaptic density membrane	5	1	0.0896322	1
CC	outer dynein arm	8	1	0.0902047	1
BP	regulation of JNK cascade	184	5	0.0905383	1
CC	female pronucleus	9	1	0.0905998	1
CC	insulin receptor complex	5	1	0.0908708	1
BP	positive regulation of the force of heart contraction	5	1	0.0911457	1
BP	positive regulation of DNA-binding transcription factor activity	260	6	0.0912551	1
MF	protein methyltransferase activity	86	3	0.0915436	1
BP	negative regulation of mononuclear cell migration	8	1	0.09162	1
BP	nuclear-transcribed mRNA catabolic process, exonucleolytic, 3'-5'	10	1	0.0919025	1
CC	network-forming collagen trimer	7	1	0.092004	1
CC	collagen network	7	1	0.092004	1
BP	cardiac muscle cell-cardiac muscle cell adhesion	7	1	0.0923291	1
MF	small GTPase binding	438	10	0.0923594	1
BP	lymphatic endothelial cell differentiation	8	1	0.0924215	1
BP	positive regulation of muscle contraction	48	2	0.0924498	1
CC	cell-cell junction	458	10	0.093203	1
BP	regulation of heart contraction	250	6	0.0934079	1
BP	regulation of proteolysis involved in cellular protein catabolic process	212	5	0.0944577	1
BP	positive regulation of calcium-mediated signaling	43	2	0.0945216	1
BP	pattern specification involved in kidney development	9	1	0.0945987	1
BP	renal system pattern specification	9	1	0.0945987	1
BP	peptidyl-lysine deacetylation	8	1	0.0948888	1
MF	activin-activated receptor activity	7	1	0.0949811	1
CC	extrinsic component of postsynaptic specialization membrane	6	1	0.0955585	1
BP	mesenchymal cell differentiation involved in kidney development	8	1	0.0957945	1
BP	mesenchymal cell differentiation involved in renal system development	8	1	0.0957945	1
CC	actin cytoskeleton	506	11	0.0960355	1
BP	small molecule catabolic process	445	8	0.0972046	1
BP	negative regulation of phosphorylation	466	9	0.0979773	1
BP	germ cell migration	9	1	0.0982666	1
MF	oxidoreductase activity, acting on the CH-CH group of donors, oxygen as acceptor	9	1	0.0984691	1
BP	positive regulation of smooth muscle cell proliferation	101	3	0.0992374	1
BP	mesonephric tubule formation	8	1	0.0996047	1
BP	regulation of NK T cell differentiation	6	1	0.0998233	1
BP	peptidyl-proline hydroxylation to 4-hydroxy-L-proline	8	1	0.0998551	1
MF	peptidyl-proline 4-dioxygenase activity	8	1	0.0998551	1
BP	mitotic spindle assembly	56	2	0.100331	1
CC	signal recognition particle	14	1	0.10042	1
BP	galactose catabolic process	9	1	0.100473	1
BP	interleukin-12 biosynthetic process	9	1	0.100505	1
BP	regulation of interleukin-12 biosynthetic process	9	1	0.100505	1
BP	vitamin catabolic process	12	1	0.100557	1
BP	positive regulation of protein localization to centrosome	7	1	0.100802	1
CC	intrinsic component of the cytoplasmic side of the plasma membrane	7	1	0.100933	1
CC	microtubule bundle	6	1	0.101027	1
BP	regulation of ubiquitin-protein transferase activity	51	2	0.101435	1
BP	sulfur compound catabolic process	53	2	0.102027	1
BP	cellular response to nitrogen compound	645	12.5	0.102308	1
MF	1-phosphatidylinositol-4-phosphate 5-kinase activity	7	1	0.102384	1
BP	positive regulation of bone mineralization	39	2	0.102385	1
BP	positive regulation of protein glycosylation	9	1	0.102808	1
CC	postsynaptic density membrane	74	3	0.103071	1
MF	cyclin-dependent protein serine/threonine kinase inhibitor activity	12	1	0.103346	1
MF	coreceptor activity involved in Wnt signaling pathway, planar cell polarity pathway	6	1	0.103418	1
BP	positive regulation of gastrulation	11	1	0.104119	1
BP	lactation	46	2.5	0.104264	1
BP	brain-derived neurotrophic factor receptor signaling pathway	6	1	0.104484	1
BP	cellular response to parathyroid hormone stimulus	9	1	0.104587	1
BP	negative regulation of glial cell apoptotic process	7	1	0.104589	1
BP	meiotic spindle organization	13	1	0.104715	1
BP	positive regulation of tumor necrosis factor-mediated signaling pathway	10	1	0.104804	1
BP	phosphatidylglycerol biosynthetic process	8	1	0.104883	1
BP	positive regulation of glucose transmembrane transport	44	2	0.10491	1
MF	retinoic acid-responsive element binding	6	1	0.104967	1
BP	eye photoreceptor cell differentiation	46	2.5	0.10535	1
BP	male mating behavior	8	1	0.105611	1
BP	regulation of ubiquitin-dependent protein catabolic process	149	4	0.105733	1
BP	tRNA threonylcarbamoyladenosine metabolic process	15	1	0.105836	1
CC	Derlin-1 retrotranslocation complex	10	1	0.105885	1
BP	regulation of protein kinase activity	788	14	0.106164	1
MF	N-methyltransferase activity	94	3	0.10623	1
BP	pericyte cell differentiation	8	1	0.106252	1
BP	protein destabilization	46	2	0.10641	1
BP	positive regulation of ossification	89	3	0.106536	1
BP	hindlimb morphogenesis	36	2	0.106577	1
BP	muscle cell differentiation	384	8	0.107451	1
BP	cellular response to oxygen-containing compound	1131	18.5	0.107654	1
BP	negative regulation of DNA-binding transcription factor activity	168	4	0.108057	1
MF	promoter-specific chromatin binding	48	2	0.108291	1
BP	regulation of stem cell division	10	1	0.108627	1
BP	metanephric glomerulus vasculature development	8	1	0.108656	1
BP	blood circulation	538	10	0.108802	1
BP	positive regulation of protein homodimerization activity	11	1	0.108891	1
CC	basement membrane collagen trimer	8	1	0.108957	1
BP	regulation of gluconeogenesis by regulation of transcription from RNA polymerase II promoter	8	1	0.109377	1
MF	neuroligin family protein binding	5	1	0.109493	1
BP	negative regulation of protein homooligomerization	10	1	0.109573	1
BP	regulation of amino acid transmembrane transport	10	1	0.110001	1
BP	positive regulation of ubiquitin-dependent protein catabolic process	95	3	0.110717	1
BP	positive regulation of smooth muscle cell migration	47	2	0.111233	1
BP	positive regulation of transcription, DNA-templated	1523	24	0.11159	1
MF	SMAD binding	80	3	0.112241	1
BP	negative regulation of stress-activated MAPK cascade	49	2	0.1123	1
BP	negative regulation of stress-activated protein kinase signaling cascade	49	2	0.1123	1
BP	response to cAMP	96	3	0.112594	1
BP	chromatin assembly	151	3	0.112763	1
BP	skeletal system morphogenesis	237	6.5	0.113122	1
BP	maintenance of apical/basal cell polarity	10	1	0.11326	1
BP	maintenance of epithelial cell apical/basal polarity	10	1	0.11326	1
BP	regulation of striated muscle contraction	96	3	0.113412	1
BP	T cell activation via T cell receptor contact with antigen bound to MHC molecule on antigen presenting cell	10	1	0.113562	1
CC	host intracellular part	14	1	0.113717	1
CC	intracellular region of host	14	1	0.113717	1
BP	positive regulation of activin receptor signaling pathway	8	1	0.113777	1
BP	cellular response to acidic pH	12	1	0.113825	1
BP	cellular response to cold	9	1	0.114213	1
BP	positive regulation of brown fat cell differentiation	10	1	0.115249	1
BP	phosphorylation	2390	34	0.115341	1
MF	annealing activity	13	1	0.115421	1
BP	positive regulation of canonical Wnt signaling pathway	147	4	0.115485	1
BP	positive regulation of metabolic process	3611	49	0.115691	1
BP	regulation of modification of postsynaptic actin cytoskeleton	6	1	0.115801	1
BP	response to acid chemical	342	7	0.116008	1
BP	regulation of heart rate by chemical signal	8	1	0.116253	1
MF	RNA polymerase II regulatory region sequence-specific DNA binding	777	14	0.116528	1
MF	metalloendopeptidase activity	101	3	0.11662	1
CC	proton-transporting V-type ATPase, V0 domain	10	1	0.116643	1
BP	positive regulation of biomineral tissue development	47	2	0.116717	1
BP	negative regulation of mitotic nuclear division	52	2	0.116894	1
BP	positive regulation of protein modification process	1230	19	0.116931	1
MF	acetylgalactosaminyltransferase activity	46	2.5	0.117199	1
BP	lamellipodium organization	82	3.5	0.117402	1
BP	negative regulation of retinoic acid receptor signaling pathway	9	1	0.117584	1
BP	embryonic limb morphogenesis	125	4	0.117914	1
BP	embryonic appendage morphogenesis	125	4	0.117914	1
BP	response to endogenous stimulus	1650	25	0.118142	1
BP	negative regulation of bone development	10	1	0.118424	1
BP	pronephros development	8	1	0.118591	1
BP	positive regulation of axon extension involved in axon guidance	7	1	0.118695	1
BP	vesicle budding from membrane	101	3	0.118727	1
BP	regulation of phospholipase C activity	45	2	0.118801	1
MF	phosphoprotein binding	83	3	0.119435	1
MF	phosphatidylinositol binding	245	6	0.119491	1
BP	ethanol metabolic process	21	1	0.119504	1
BP	peptidyl-tyrosine autophosphorylation	37	2	0.119543	1
CC	TRAPP complex	12	1	0.119726	1
BP	regulation of histone ubiquitination	10	1	0.119768	1
BP	cardiac muscle hypertrophy	106	3	0.119921	1
BP	regulation of histone H3-K9 trimethylation	11	1	0.120163	1
BP	positive regulation of molecular function	1757	27	0.120445	1
BP	activation of MAPKKK activity	11	1	0.12054	1
MF	protein serine/threonine/tyrosine kinase activity	43	2	0.120714	1
BP	gas homeostasis	10	1	0.121124	1
BP	forelimb morphogenesis	41	2	0.121186	1
BP	NK T cell differentiation	8	1	0.121438	1
BP	regulation of protein modification process	1857	27	0.121478	1
BP	response to fungicide	11	1	0.12167	1
CC	Z disc	132	4	0.121773	1
BP	L-cysteine metabolic process	11	1	0.121794	1
BP	positive regulation of ubiquitin protein ligase activity	12	1	0.121945	1
BP	hemoglobin metabolic process	14	1	0.122767	1
BP	circulatory system process	548	10	0.122979	1
BP	embryonic foregut morphogenesis	9	1	0.123062	1
MF	activating transcription factor binding	85	3	0.123289	1
BP	regulation of osteoclast development	11	1	0.123336	1
BP	positive regulation of oxidoreductase activity	53	2	0.123548	1
BP	mesonephric duct development	9	1	0.123828	1
BP	negative regulation of mitochondrial membrane potential	14	1	0.123857	1
BP	regulation of tau-protein kinase activity	13	1	0.123885	1
BP	stem cell division	42	2	0.123952	1
BP	positive regulation of axon guidance	8	1	0.124057	1
BP	macromolecule methylation	307	6	0.124142	1
BP	nucleotide-binding oligomerization domain containing 2 signaling pathway	13	1	0.124148	1
BP	ER-associated misfolded protein catabolic process	12	1	0.124196	1
BP	positive regulation of reactive oxygen species biosynthetic process	55	2	0.124676	1
BP	response to gamma radiation	56	2	0.124752	1
BP	striated muscle hypertrophy	109	3	0.125713	1
MF	Roundabout binding	8	1	0.126059	1
BP	regulation of DNA-binding transcription factor activity	429	8	0.126537	1
CC	Golgi cis cisterna	25	1	0.126742	1
CC	Set1C/COMPASS complex	12	1	0.126753	1
BP	regulation of peptidyl-cysteine S-nitrosylation	9	1	0.126809	1
BP	neuron-neuron synaptic transmission	8	1	0.127108	1
BP	protein ubiquitination	810	13	0.127157	1
BP	myeloid leukocyte migration	208	4	0.127561	1
MF	anion binding	2747	40	0.127586	1
BP	intra-S DNA damage checkpoint	15	1	0.127773	1
BP	muscle hypertrophy	111	3	0.128324	1
BP	regulation of modification of postsynaptic structure	8	1	0.128378	1
BP	regulation of sequestering of triglyceride	12	1	0.128523	1
BP	embryonic skeletal joint morphogenesis	11	1	0.128582	1
BP	cellular response to interferon-beta	19	1	0.128929	1
BP	regulation of protein glycosylation	14	1	0.129774	1
MF	PDZ domain binding	86	3	0.129803	1
BP	regulation of body fluid levels	496	9.5	0.129855	1
BP	phosphatidylinositol 3-kinase signaling	148	4	0.129899	1
BP	dedifferentiation	12	1	0.130161	1
BP	cell dedifferentiation	12	1	0.130161	1
BP	macromolecule modification	4313	56	0.130163	1
BP	regulation of glomerular filtration	10	1	0.130189	1
BP	protein modification by small protein conjugation	893	14	0.130583	1
BP	multicellular organismal homeostasis	480	9	0.130612	1
BP	establishment or maintenance of epithelial cell apical/basal polarity	43	2	0.130681	1
BP	response to parathyroid hormone	12	1	0.131027	1
BP	Golgi ribbon formation	12	1	0.131248	1
BP	positive regulation of protein sumoylation	11	1	0.131266	1
BP	positive regulation of protein binding	93	3	0.131518	1
BP	serine family amino acid catabolic process	14	1	0.13186	1
CC	Cul4A-RING E3 ubiquitin ligase complex	12	1	0.131871	1
BP	regulation of membrane repolarization during action potential	13	1	0.131937	1
BP	regulation of glial cell apoptotic process	9	1	0.132329	1
BP	positive regulation of chromatin binding	13	1.5	0.132409	1
BP	formation of cytoplasmic translation initiation complex	16	1	0.132468	1
BP	response to muscle inactivity involved in regulation of muscle adaptation	10	1	0.132648	1
BP	response to denervation involved in regulation of muscle adaptation	10	1	0.132648	1
MF	potassium ion binding	11	1	0.132762	1
BP	positive regulation of cell size	11	1	0.132767	1
BP	calcineurin-NFAT signaling cascade	43	2	0.132963	1
CC	host cell part	16	1	0.133024	1
BP	regulation of protein localization to centrosome	10	1	0.134216	1
BP	response to cocaine	54	2	0.134275	1
BP	anterior/posterior pattern specification	219	5	0.134416	1
BP	regulation of myeloid cell differentiation	246	5	0.134606	1
BP	heart contraction	279	6	0.134748	1
BP	negative regulation of protein phosphorylation	427	8	0.134802	1
BP	negative regulation of membrane potential	15	1	0.134976	1
MF	nucleotidyltransferase activity	132	3	0.135073	1
BP	somatic hypermutation of immunoglobulin genes	16	1	0.13527	1
CC	dynein complex	51	2	0.135282	1
BP	stress-activated MAPK cascade	284	6	0.135355	1
BP	regulation of nitric oxide mediated signal transduction	10	1	0.135475	1
BP	endothelial cell apoptotic process	64	2	0.135921	1
BP	cellular response to lithium ion	13	1	0.135937	1
BP	preassembly of GPI anchor in ER membrane	17	1	0.136013	1
BP	negative regulation of inclusion body assembly	11	1	0.136043	1
MF	MAP kinase tyrosine/serine/threonine phosphatase activity	13	1	0.136174	1
BP	JNK cascade	213	5	0.136193	1
BP	regulation of histone phosphorylation	13	1	0.136312	1
BP	prostaglandin secretion	14	1	0.136578	1
BP	negative regulation of nuclear division	60	2	0.136749	1
CC	cytoplasmic ubiquitin ligase complex	16	1	0.136816	1
BP	positive regulation of cellular protein metabolic process	1602	23	0.13689	1
BP	negative regulation of meiotic cell cycle	16	1	0.136909	1
BP	regulation of muscle contraction	170	4	0.137087	1
BP	negative regulation of production of miRNAs involved in gene silencing by miRNA	10	1	0.137192	1
BP	activation of GTPase activity	93	3	0.137274	1
BP	regulation of skeletal muscle fiber development	11	1	0.137422	1
BP	sarcomere organization	53	2	0.137682	1
BP	galactose metabolic process	13	1	0.138082	1
BP	roof of mouth development	89	3	0.138149	1
BP	negative regulation of protein kinase activity	234	5	0.139902	1
MF	transmembrane receptor protein kinase activity	79	3	0.140005	1
BP	regulation of glial cell migration	17	1	0.140099	1
BP	response to ether	12	1	0.140299	1
CC	I band	143	4	0.140566	1
BP	negative regulation of amino acid transport	12	1	0.140622	1
BP	regulation of spindle checkpoint	14	1	0.140627	1
BP	regulation of mitotic cell cycle spindle assembly checkpoint	14	1	0.140627	1
BP	regulation of mitotic spindle checkpoint	14	1	0.140627	1
BP	intracellular mRNA localization	13	1	0.140695	1
BP	hexose catabolic process	57	2	0.140882	1
BP	negative regulation of collateral sprouting	9	1	0.14092	1
MF	structural constituent of postsynapse	11	1	0.141164	1
BP	nucleoside phosphate biosynthetic process	384	7	0.141224	1
CC	MLL3/4 complex	13	1	0.141248	1
CC	nuclear lamina	11	1	0.141606	1
MF	peptidyl-proline dioxygenase activity	12	1	0.141729	1
BP	regulation of apoptotic process	1555	22.5	0.141779	1
MF	protein N-terminus binding	108	3	0.141909	1
BP	regulation of respiratory burst	15	1	0.14223	1
BP	protein localization to microtubule cytoskeleton	50	2	0.142314	1
CC	Schmidt-Lanterman incisure	11	1	0.142347	1
CC	extrinsic component of postsynaptic membrane	9	1	0.142417	1
BP	positive regulation of cardiac muscle contraction	14	1	0.142479	1
BP	foregut morphogenesis	10	1	0.142653	1
BP	natural killer cell activation involved in immune response	31	1	0.142687	1
BP	histone H3-K4 methylation	56	2	0.142776	1
BP	actomyosin structure organization	199	5	0.143143	1
CC	cation-transporting ATPase complex	15	1	0.143155	1
BP	calcineurin-mediated signaling	46	2	0.143406	1
BP	positive regulation of voltage-gated potassium channel activity	17	1	0.143631	1
BP	negative regulation of histone H3-K9 methylation	11	1	0.143839	1
BP	glomerular basement membrane development	10	1	0.144041	1
BP	establishment or maintenance of apical/basal cell polarity	46	2	0.144491	1
BP	establishment or maintenance of bipolar cell polarity	46	2	0.144491	1
CC	sarcolemma	136	4	0.1446	1
BP	skeletal system development	514	10.5	0.144621	1
BP	ephrin receptor signaling pathway	86	3	0.144741	1
MF	ATPase activity, coupled	282	6.5	0.144775	1
BP	histone H4 deacetylation	11	1	0.145014	1
MF	potassium:proton antiporter activity	11	1	0.145395	1
MF	MAP kinase phosphatase activity	15	1	0.145977	1
BP	negative regulation of glycolytic process	13	1	0.146022	1
BP	dendrite development	232	6.5	0.146234	1
MF	peroxisome proliferator activated receptor binding	12	1	0.146236	1
BP	glycolytic process	115	3	0.146345	1
BP	cellular response to electrical stimulus	12	1	0.146433	1
BP	erythrocyte maturation	15	1	0.14672	1
BP	mitochondrial outer membrane permeabilization involved in programmed cell death	62	2.5	0.146765	1
BP	response to UV-C	16	1	0.146808	1
BP	chromatin-mediated maintenance of transcription	11	1	0.147062	1
BP	negative regulation of intrinsic apoptotic signaling pathway in response to DNA damage by p53 class mediator	16	1	0.147211	1
BP	negative regulation of leukocyte chemotaxis	19	1	0.147411	1
BP	response to muscle inactivity	11	1	0.147469	1
BP	mitochondrial membrane organization	131	3.5	0.147533	1
BP	homocysteine metabolic process	13	1	0.147746	1
BP	CDP-diacylglycerol biosynthetic process	12	1	0.147851	1
BP	negative regulation of bone resorption	13	1	0.147969	1
BP	peptidyl-proline hydroxylation	13	1	0.148204	1
MF	coreceptor activity involved in Wnt signaling pathway	9	1	0.148424	1
BP	regulation of dopaminergic neuron differentiation	10	1	0.148737	1
MF	histone deacetylase activity (H3-K14 specific)	10	1	0.149069	1
MF	NAD-dependent histone deacetylase activity (H3-K14 specific)	10	1	0.149069	1
BP	cellular response to ethanol	14	1	0.149197	1
BP	renal system process involved in regulation of blood volume	15	1	0.149415	1
BP	ATP generation from ADP	116	3	0.149615	1
MF	type I transforming growth factor beta receptor binding	11	1	0.150113	1
BP	phosphatidylinositol metabolic process	174	4	0.150129	1
BP	asymmetric stem cell division	10	1	0.150243	1
BP	microtubule anchoring at microtubule organizing center	12	1	0.150343	1
BP	response to ethanol	123	3	0.151323	1
BP	somatic diversification of immune receptors via somatic mutation	17	1	0.151577	1
BP	pyruvate biosynthetic process	119	3	0.151835	1
MF	monovalent cation:proton antiporter activity	12	1	0.151862	1
MF	sodium:proton antiporter activity	12	1	0.151862	1
BP	positive regulation of protein metabolic process	1704	24	0.152189	1
BP	negative regulation of nucleic acid-templated transcription	1243	19	0.152689	1
BP	cell proliferation involved in metanephros development	10	1	0.152944	1
BP	protein modification by small protein conjugation or removal	1079	16	0.153053	1
BP	sequestering of triglyceride	15	1	0.153139	1
BP	negative regulation of lipase activity	18	1	0.153142	1
BP	double-strand break repair via homologous recombination	133	3.5	0.15319	1
CC	catalytic complex	1352	19	0.15324	1
BP	positive regulation of locomotion	594	10	0.1533	1
CC	spectrin-associated cytoskeleton	9	1	0.153476	1
BP	negative regulation of RNA biosynthetic process	1245	19	0.153567	1
CC	voltage-gated calcium channel complex	43	2	0.153716	1
MF	histone methyltransferase activity (H3-K9 specific)	10	1	0.153776	1
MF	organic cyclic compound binding	6193	72.5	0.154385	1
BP	recombinational repair	134	3.5	0.154483	1
MF	transferase activity, transferring amino-acyl groups	17	1	0.154498	1
MF	armadillo repeat domain binding	10	1	0.154617	1
BP	mitotic nuclear division	264	5	0.154659	1
BP	sulfur compound biosynthetic process	188	4	0.154741	1
BP	regulation of cellular protein catabolic process	245	5	0.154859	1
BP	CDP-diacylglycerol metabolic process	13	1	0.154868	1
MF	monocarboxylic acid binding	64	2	0.155166	1
BP	post-embryonic animal morphogenesis	12	1	0.155388	1
MF	metalloendopeptidase inhibitor activity	16	1	0.155485	1
MF	iron ion binding	151	3.5	0.155595	1
BP	mesenchyme morphogenesis	52	2	0.155643	1
BP	regulation of programmed cell death	1581	22.5	0.156043	1
CC	pronucleus	15	1	0.156426	1
MF	neurotrophin binding	9	1	0.156492	1
BP	fatty acid beta-oxidation using acyl-CoA oxidase	15	1	0.156568	1
BP	regulation of mitotic spindle assembly	20	1	0.156752	1
BP	negative regulation of phosphate metabolic process	584	10	0.157004	1
BP	regulation of intrinsic apoptotic signaling pathway in response to DNA damage by p53 class mediator	18	1	0.157224	1
CC	basolateral plasma membrane	217	5	0.157232	1
BP	segment specification	17	1	0.157439	1
BP	heart process	289	6	0.157556	1
BP	regulation of sodium ion transmembrane transporter activity	51	2.5	0.157596	1
BP	negative regulation of phosphorus metabolic process	585	10	0.15774	1
BP	cellular response to increased oxygen levels	14	1	0.157784	1
MF	I-SMAD binding	11	1	0.15781	1
BP	short-chain fatty acid metabolic process	18	1	0.157812	1
BP	negative regulation of RNA metabolic process	1332	20	0.15783	1
BP	CD8-positive, alpha-beta T cell differentiation	14	1	0.158153	1
BP	sulfur amino acid biosynthetic process	16	1	0.158315	1
BP	genitalia morphogenesis	14	1	0.158381	1
BP	bicellular tight junction assembly	55	2	0.158464	1
MF	rRNA methyltransferase activity	21	1	0.15858	1
MF	catalytic activity, acting on a rRNA	21	1	0.15858	1
MF	protein tyrosine kinase activity	134	4	0.158684	1
MF	heterocyclic compound binding	6106	71.5	0.158709	1
MF	transcription coregulator activity	557	10.5	0.15907	1
BP	4-hydroxyproline metabolic process	15	1	0.159537	1
BP	regulation of cell proliferation	1682	23	0.160115	1
BP	chronic inflammatory response	19	1	0.160164	1
MF	protein binding involved in heterotypic cell-cell adhesion	13	1	0.16023	1
BP	regulation of glucose import	60	2	0.160658	1
BP	regulation of blood circulation	296	6	0.160774	1
CC	vacuolar proton-transporting V-type ATPase complex	17	1	0.161133	1
MF	purine ribonucleoside triphosphate binding	1793	27.5	0.161168	1
CC	cytoplasmic side of plasma membrane	153	4	0.161227	1
BP	vesicle targeting, rough ER to cis-Golgi	65	2	0.161298	1
BP	COPII vesicle coating	65	2	0.161298	1
BP	positive regulation of proteolysis involved in cellular protein catabolic process	119	3	0.161428	1
BP	tight junction assembly	56	2	0.161566	1
CC	myofibril	224	5	0.162153	1
MF	insulin receptor substrate binding	11	1	0.162782	1
MF	calcium-transporting ATPase activity	10	1	0.16293	1
MF	cation-transporting ATPase activity	65	2	0.163055	1
BP	organelle inheritance	14	1	0.16314	1
BP	Golgi inheritance	14	1	0.16314	1
BP	bone mineralization	113	3	0.163195	1
BP	myotube differentiation	111	3	0.16321	1
BP	response to stimulus involved in regulation of muscle adaptation	15	1	0.163249	1
BP	nucleosome organization	170	3	0.16347	1
BP	calcium-independent cell-cell adhesion via plasma membrane cell-adhesion molecules	23	1	0.163807	1
MF	RNA polymerase II intronic transcription regulatory region sequence-specific DNA binding	14	1	0.16385	1
MF	transcription regulatory region sequence-specific DNA binding	826	14	0.163917	1
MF	profilin binding	11	1	0.164105	1
BP	protein localization to cytoskeleton	55	2	0.164443	1
BP	sodium ion export across plasma membrane	14	1	0.164728	1
MF	insulin-like growth factor I binding	12	1	0.164729	1
BP	RNA modification	162	3.5	0.164804	1
BP	positive regulation of cell projection organization	382	8	0.165087	1
MF	histone demethylase activity (H3-K9 specific)	13	1	0.165122	1
BP	peptidyl-lysine modification	390	7.5	0.165313	1
BP	positive regulation of striated muscle contraction	16	1	0.165633	1
BP	collagen-activated tyrosine kinase receptor signaling pathway	10	1	0.165641	1
MF	cell-cell adhesion mediator activity	50	2	0.165791	1
BP	response to steroid hormone	384	7.5	0.165873	1
BP	AV node cell action potential	11	1	0.166192	1
BP	AV node cell to bundle of His cell signaling	11	1	0.166192	1
BP	positive regulation of nucleic acid-templated transcription	1608	24	0.166425	1
CC	platelet dense granule	21	1	0.166685	1
BP	supramolecular fiber organization	667	12.5	0.166712	1
BP	positive regulation of RNA biosynthetic process	1609	24	0.1669	1
BP	cellular protein modification process	4104	53	0.167316	1
BP	protein modification process	4104	53	0.167316	1
BP	estrous cycle	16	1	0.167386	1
BP	peptidyl-threonine dephosphorylation	16	1	0.167833	1
BP	histone H3-K9 trimethylation	16	1	0.167879	1
BP	positive regulation of macrophage differentiation	14	1	0.167995	1
MF	phosphatidylserine binding	57	2	0.168026	1
BP	positive regulation of fat cell differentiation	64	2	0.168517	1
BP	tRNA modification	86	2	0.168629	1
BP	negative regulation of cellular catabolic process	263	5	0.168681	1
MF	phosphatidylinositol phosphate binding	161	4	0.168731	1
BP	negative regulation of nucleotide catabolic process	15	1	0.168745	1
BP	negative regulation of coenzyme metabolic process	15	1	0.168745	1
MF	1-phosphatidylinositol-3-kinase regulator activity	14	1	0.16899	1
BP	negative regulation of protein oligomerization	17	1	0.169108	1
BP	negative regulation of cytokine production involved in inflammatory response	21	1	0.169159	1
CC	beta-catenin destruction complex	12	1	0.169321	1
BP	regulation of CD8-positive, alpha-beta T cell activation	15	1	0.169558	1
BP	embryonic skeletal joint development	14	1	0.169651	1
BP	negative regulation of anion transmembrane transport	13	1	0.170052	1
BP	regulation of carbohydrate metabolic process by regulation of transcription from RNA polymerase II promoter	12	1	0.170097	1
BP	DNA conformation change	311	5.5	0.170889	1
BP	white fat cell differentiation	13	1	0.170924	1
BP	regulation of calcium ion transmembrane transport via high voltage-gated calcium channel	15	1	0.171205	1
BP	phosphatidylinositol biosynthetic process	116	3	0.171358	1
BP	organic acid catabolic process	275	5.5	0.171617	1
BP	carboxylic acid catabolic process	275	5.5	0.171617	1
BP	ubiquitin-dependent ERAD pathway	77	2	0.172402	1
BP	histone H3-K9 demethylation	14	1	0.172462	1
MF	protein kinase inhibitor activity	62	2	0.17304	1
BP	tight junction organization	60	2	0.1731	1
BP	regulation of phosphatidylinositol 3-kinase activity	55	2	0.173166	1
BP	negative regulation of bone remodeling	15	1	0.173246	1
BP	determination of adult lifespan	17	1	0.173709	1
BP	cellular response to estrogen stimulus	14	1	0.173859	1
BP	monosaccharide catabolic process	67	2	0.173989	1
BP	AV node cell to bundle of His cell communication	12	1	0.174035	1
MF	AMP binding	13	1	0.174249	1
MF	activin binding	14	1	0.174485	1
BP	response to interferon-beta	27	1	0.174721	1
BP	germinal center formation	15	1	0.174876	1
CC	postsynaptic specialization membrane	101	3	0.175117	1
BP	photoreceptor cell differentiation	63	2.5	0.1754	1
MF	adenylate cyclase binding	13	1	0.175846	1
MF	adenylate cyclase activity	10	1	0.176019	1
BP	cAMP biosynthetic process	10	1	0.176019	1
BP	regulation of modification of synaptic structure	12	1	0.176179	1
BP	negative regulation of kinase activity	256	5	0.176637	1
BP	negative regulation of cell cycle arrest	23	1	0.176933	1
BP	glycerophospholipid metabolic process	318	6	0.177181	1
BP	vesicle coating	69	2	0.177352	1
BP	response to inactivity	14	1	0.177401	1
BP	negative regulation of pri-miRNA transcription by RNA polymerase II	13	1	0.177442	1
BP	nephric duct morphogenesis	12	1	0.177475	1
CC	contractile fiber	234	5	0.17781	1
BP	negative regulation of myotube differentiation	18	1	0.177919	1
MF	ATPase activity	378	7	0.177955	1
BP	mitotic chromosome condensation	17	1	0.178028	1
BP	mesonephros development	102	3	0.178327	1
BP	hyaluronan catabolic process	16	1	0.178442	1
BP	ADP metabolic process	126	3	0.178478	1
MF	dynactin binding	12	1	0.17887	1
MF	O-methyltransferase activity	21	1	0.179535	1
BP	mitotic cell cycle arrest	17	1	0.179636	1
BP	appendage morphogenesis	148	4	0.18001	1
BP	limb morphogenesis	148	4	0.18001	1
BP	positive regulation of glial cell proliferation	19	1	0.180267	1
BP	positive regulation of chemotaxis	134	3	0.180417	1
BP	protein nitrosylation	15	1	0.180473	1
BP	peptidyl-cysteine S-nitrosylation	15	1	0.180473	1
MF	protein binding involved in protein folding	23	1	0.18052	1
MF	alkali metal ion binding	16	1	0.180859	1
CC	proton-transporting two-sector ATPase complex, proton-transporting domain	21	1	0.181003	1
MF	transcription corepressor activity	234	5	0.181037	1
BP	negative regulation of transcription, DNA-templated	1194	18	0.181056	1
BP	negative regulation of nucleobase-containing compound metabolic process	1462	21	0.181352	1
CC	L-type voltage-gated calcium channel complex	12	1	0.181406	1
BP	protein localization to cell junction	12	1	0.181678	1
BP	cell motility	1680	24.5	0.181895	1
BP	localization of cell	1680	24.5	0.181895	1
BP	prostaglandin transport	17	1	0.182163	1
BP	gamma-delta T cell activation	14	1	0.182529	1
BP	dermatan sulfate proteoglycan biosynthetic process	15	1	0.182795	1
BP	positive regulation of cell migration	541	9	0.183195	1
BP	protein localization to nucleus	260	5	0.183373	1
BP	regulation of nephron tubule epithelial cell differentiation	13	1	0.183394	1
BP	rRNA methylation	26	1	0.183618	1
MF	NAD-dependent histone deacetylase activity	15	1	0.183639	1
BP	regulation of retinoic acid receptor signaling pathway	16	1	0.184324	1
MF	retinoic acid binding	19	1	0.184727	1
CC	T-tubule	52	2	0.184874	1
BP	cellular response to epinephrine stimulus	13	1	0.185154	1
BP	positive regulation of binding	179	4.5	0.185286	1
BP	negative regulation of gene silencing by miRNA	15	1	0.185408	1
BP	regulation of histone methylation	65	2	0.185493	1
BP	amyloid fibril formation	16	1	0.18565	1
BP	negative regulation of ATP biosynthetic process	16	1	0.185902	1
BP	positive regulation of neutrophil chemotaxis	24	1	0.185979	1
CC	MHC class II protein complex	14	1	0.185984	1
BP	glucose import	68	2	0.186364	1
BP	actin cytoskeleton reorganization	101	3	0.186692	1
BP	modification of postsynaptic actin cytoskeleton	12	1	0.186704	1
BP	regulation of inclusion body assembly	16	1	0.18676	1
BP	vesicle targeting, to, from or within Golgi	73	2	0.187145	1
BP	protein O-linked mannosylation	19	1	0.18733	1
BP	negative regulation of sodium ion transmembrane transporter activity	12	1	0.187462	1
MF	virus receptor activity	73	2	0.18816	1
MF	hijacked molecular function	73	2	0.18816	1
BP	membrane repolarization during ventricular cardiac muscle cell action potential	18	1	0.188395	1
BP	cell differentiation involved in kidney development	54	2	0.188515	1
BP	positive regulation of transferase activity	645	11.5	0.188603	1
BP	negative regulation of protein modification process	615	10	0.188798	1
BP	COPII-coated vesicle budding	71	2	0.188803	1
MF	aspartic-type endopeptidase activity	24	1	0.188959	1
BP	regulation of delayed rectifier potassium channel activity	22	1	0.189217	1
BP	phosphatidylserine acyl-chain remodeling	21	1	0.189566	1
BP	dendritic spine development	97	3	0.18988	1
BP	cell migration	1525	22.5	0.189943	1
MF	histone methyltransferase activity (H3-K4 specific)	16	1	0.189956	1
MF	vinculin binding	11	1	0.190031	1
BP	regulation of high voltage-gated calcium channel activity	15	1	0.190343	1
BP	positive regulation of macromolecule metabolic process	3341	44	0.190551	1
BP	chromatin assembly or disassembly	177	3	0.19064	1
MF	NAD-dependent protein deacetylase activity	16	1	0.190808	1
BP	lymphangiogenesis	16	1	0.190821	1
BP	cellular sodium ion homeostasis	17	1	0.190876	1
CC	compact myelin	14	1	0.190999	1
BP	regulation of monocyte chemotaxis	25	1	0.19112	1
MF	phospholipid binding	425	8	0.191172	1
BP	regulation of presynaptic cytosolic calcium ion concentration	17	1	0.191193	1
CC	extrinsic component of synaptic membrane	13	1	0.191273	1
MF	aspartic-type peptidase activity	25	1	0.191334	1
BP	positive regulation of protein export from nucleus	20	1	0.191431	1
BP	antibiotic biosynthetic process	19	1	0.191944	1
BP	positive regulation of granulocyte chemotaxis	26	1	0.192048	1
BP	cellular response to unfolded protein	140	3.5	0.192245	1
BP	response to xenobiotic stimulus	291	5	0.192282	1
BP	purine nucleobase metabolic process	21	1	0.192512	1
BP	glial cell apoptotic process	14	1	0.192669	1
CC	supramolecular polymer	953	14	0.193033	1
BP	metanephric glomerulus development	16	1	0.193369	1
CC	sperm principal piece	22	1	0.19375	1
BP	inositol phosphate-mediated signaling	55	2	0.193768	1
CC	apicolateral plasma membrane	18	1	0.194011	1
CC	supramolecular complex	954	14	0.194142	1
MF	kinase inhibitor activity	66	2	0.194169	1
BP	regulation of insulin receptor signaling pathway	66	2	0.194181	1
BP	positive regulation of kinase activity	570	10	0.194835	1
MF	ubiquitin-specific protease binding	17	1	0.19485	1
BP	nephron tubule formation	18	1	0.195475	1
MF	MHC class II protein complex binding	16	1	0.195823	1
BP	negative regulation of nucleotide biosynthetic process	18	1	0.195828	1
BP	negative regulation of purine nucleotide biosynthetic process	18	1	0.195828	1
CC	cytoplasmic dynein complex	20	1	0.196639	1
BP	nucleoside diphosphate phosphorylation	134	3	0.196646	1
BP	camera-type eye photoreceptor cell differentiation	19	1	0.196717	1
BP	negative regulation of dendritic spine development	13	1	0.196794	1
MF	protein kinase activity	589	11	0.196864	1
BP	dermatan sulfate proteoglycan metabolic process	16	1	0.196896	1
BP	stress-activated protein kinase signaling cascade	313	6	0.197073	1
CC	mitochondrion	1547	19.5	0.197158	1
MF	nitric-oxide synthase binding	14	1	0.197689	1
BP	stress granule assembly	19	1	0.19809	1
BP	regulation of brown fat cell differentiation	16	1	0.198301	1
BP	cellular response to ionizing radiation	71	2	0.198555	1
BP	ribosomal large subunit assembly	29	1	0.198589	1
BP	response to nitric oxide	19	1	0.19874	1
BP	regulation of postsynaptic cytosolic calcium ion concentration	12	1	0.199273	1
BP	regulation of ubiquitin protein ligase activity	22	1	0.199948	1
BP	response to glucocorticoid	145	3	0.20011	1
BP	protein homooligomerization	351	6	0.20022	1
BP	metanephric mesenchyme development	15	1	0.200314	1
BP	sodium ion import across plasma membrane	15	1	0.200342	1
BP	calcium ion transmembrane transport via high voltage-gated calcium channel	17	1	0.200728	1
BP	negative regulation of sodium ion transmembrane transport	13	1	0.200956	1
BP	neutrophil chemotaxis	103	2	0.201162	1
CC	ATPase dependent transmembrane transport complex	21	1	0.201429	1
BP	cellular response to chemical stimulus	3256	41	0.201802	1
MF	phosphatidylinositol 3-kinase regulator activity	17	1	0.202118	1
BP	collagen-activated signaling pathway	13	1	0.202172	1
BP	purine ribonucleotide biosynthetic process	275	5	0.20244	1
BP	nucleotide phosphorylation	136	3	0.202583	1
BP	regulation of long-term synaptic depression	14	1	0.202803	1
BP	iron ion homeostasis	78	2	0.203047	1
MF	potassium ion antiporter activity	16	1	0.20321	1
BP	locomotion	1906	27.5	0.203662	1
BP	transepithelial transport	18	1	0.203733	1
BP	regulation of protein sumoylation	21	1	0.203943	1
BP	middle ear morphogenesis	20	1	0.204012	1
MF	cell adhesion mediator activity	59	2	0.204135	1
BP	renal system process involved in regulation of systemic arterial blood pressure	24	1	0.204236	1
BP	negative regulation of androgen receptor signaling pathway	15	1	0.204975	1
BP	response to glucose	196	4	0.204988	1
MF	DNA-binding transcription factor activity, RNA polymerase II-specific	1582	21	0.205435	1
BP	regulation of phospholipase activity	70	2	0.205493	1
BP	negative regulation of ERK1 and ERK2 cascade	74	2	0.205684	1
BP	positive regulation of endothelial cell apoptotic process	25	1	0.206001	1
BP	ureter development	16	1	0.206289	1
CC	rough endoplasmic reticulum membrane	26	1	0.206382	1
BP	heterochromatin organization	20	1	0.206495	1
CC	histone deacetylase complex	58	2	0.206505	1
BP	regulation of protein homooligomerization	20	1	0.20665	1
BP	negative regulation of macromolecule biosynthetic process	1552	21	0.206799	1
MF	proton-transporting ATPase activity, rotational mechanism	22	1	0.206992	1
BP	apical junction assembly	64	2	0.207409	1
MF	monosaccharide binding	75	2	0.207488	1
BP	venous blood vessel development	15	1	0.207645	1
MF	MHC class I protein binding	20	1	0.207685	1
CC	axonemal dynein complex	17	1	0.207696	1
BP	response to organophosphorus	133	3	0.207895	1
MF	intracellular calcium activated chloride channel activity	16	1	0.208245	1
MF	intracellular chloride channel activity	16	1	0.208245	1
BP	negative regulation of hemopoiesis	153	3	0.208269	1
BP	vacuolar acidification	21	1	0.208295	1
CC	blood microparticle	117	2	0.208353	1
BP	transmembrane receptor protein tyrosine kinase signaling pathway	719	12	0.208378	1
BP	neuropeptide signaling pathway	103	2	0.208385	1
MF	endopeptidase activity	404	6	0.208631	1
MF	sequence-specific double-stranded DNA binding	876	14	0.208717	1
MF	intronic transcription regulatory region sequence-specific DNA binding	17	1	0.20899	1
MF	intronic transcription regulatory region DNA binding	17	1	0.20899	1
BP	acetyl-CoA biosynthetic process	22	1	0.209137	1
MF	purine ribonucleotide binding	1857	27.5	0.209229	1
BP	positive regulation of cell motility	564	9	0.209544	1
BP	response to muscle stretch	18	1	0.209575	1
BP	alditol metabolic process	23	1	0.209839	1
BP	regulation of sodium ion transmembrane transport	61	2.5	0.210563	1
BP	double-strand break repair via nonhomologous end joining	83	2	0.210785	1
BP	protein sumoylation	80	2	0.210876	1
CC	nBAF complex	15	1	0.211038	1
BP	cellular response to UV	82	2	0.211092	1
MF	transforming growth factor beta-activated receptor activity	15	1	0.211169	1
CC	cytoplasmic side of membrane	177	4	0.211393	1
CC	nuclear euchromatin	30	1	0.211444	1
BP	regulation of protein homodimerization activity	22	1	0.211482	1
BP	negative regulation of kidney development	17	1	0.211629	1
BP	ear morphogenesis	118	3	0.211768	1
BP	positive regulation of Wnt signaling pathway	179	4	0.21287	1
BP	retinoic acid metabolic process	32	1	0.21323	1
BP	plasma membrane bounded cell projection organization	1493	24.5	0.213772	1
CC	pore complex	23	1	0.21418	1
BP	establishment of apical/basal cell polarity	18	1	0.214239	1
BP	positive regulation of glycoprotein biosynthetic process	20	1	0.214328	1
BP	regulation of phosphorylation	1607	22	0.214501	1
BP	response to hexose	201	4	0.214503	1
BP	cellular response to misfolded protein	24	1	0.214552	1
MF	double-stranded DNA binding	967	15.5	0.214734	1
BP	cellular response to pH	23	1	0.215021	1
MF	microtubule binding	243	5	0.215783	1
BP	negative regulation of cellular macromolecule biosynthetic process	1468	20	0.215966	1
BP	positive regulation of gliogenesis	74	2	0.216095	1
BP	cellular response to prostaglandin E stimulus	16	1	0.216273	1
MF	dynein complex binding	21	1	0.216297	1
CC	azurophil granule lumen	90	2	0.216304	1
BP	response to acidic pH	23	1	0.216323	1
BP	ossification	395	7.5	0.216436	1
MF	protein kinase binding	646	11	0.216996	1
BP	cardiac muscle cell differentiation	132	3	0.217285	1
MF	L-ascorbic acid binding	20	1	0.217448	1
MF	purine nucleotide binding	1870	27.5	0.217494	1
BP	positive regulation of neuron projection development	280	6	0.217643	1
MF	transmembrane receptor protein serine/threonine kinase activity	17	1	0.218014	1
CC	Golgi cisterna membrane	89	2	0.218606	1
MF	glucocorticoid receptor binding	16	1.5	0.219167	1
BP	histone H3 deacetylation	20	1	0.219303	1
BP	phosphatidylinositol-mediated signaling	181	4	0.219338	1
BP	negative regulation of cofactor metabolic process	22	1	0.219348	1
BP	postsynapse organization	163	4	0.219656	1
BP	actin cytoskeleton organization	663	12.5	0.219687	1
BP	regulation of lipid kinase activity	64	2	0.219751	1
BP	negative regulation of posttranscriptional gene silencing	18	1	0.219805	1
BP	negative regulation of gene silencing by RNA	18	1	0.219805	1
BP	netrin-activated signaling pathway	13	1	0.220253	1
BP	nephron tubule epithelial cell differentiation	15	1	0.220401	1
BP	response to epinephrine	16	1	0.220429	1
MF	mannosyltransferase activity	29	1	0.220943	1
BP	response to vitamin A	19	1	0.220954	1
BP	cell-matrix adhesion	224	5.5	0.221274	1
BP	beta-catenin destruction complex disassembly	21	1	0.221347	1
BP	positive regulation of transmembrane transport	204	4.5	0.221359	1
BP	negative regulation of response to DNA damage stimulus	80	2.5	0.221439	1
BP	positive regulation of cellular metabolic process	3304	43	0.221677	1
MF	poly(A) binding	24	1	0.221961	1
MF	ribonucleotide binding	1873	27.5	0.222111	1
BP	negative regulation of lipid storage	19	1	0.222505	1
BP	regulation of ossification	201	4	0.222719	1
BP	retina vasculature development in camera-type eye	17	1	0.223009	1
MF	retinoid X receptor binding	17	1	0.223152	1
BP	cellular response to antibiotic	147	3	0.223172	1
BP	nephric duct development	16	1	0.223249	1
CC	proton-transporting V-type ATPase complex	26	1	0.223526	1
BP	regulation of glucose transmembrane transport	78	2	0.224025	1
BP	cartilage condensation	20	1	0.22444	1
BP	positive regulation of sodium ion transmembrane transporter activity	16	1	0.22467	1
BP	filopodium assembly	59	2	0.224688	1
BP	purine nucleoside diphosphate metabolic process	138	3	0.22514	1
BP	purine ribonucleoside diphosphate metabolic process	138	3	0.22514	1
BP	response to lithium ion	22	1	0.225338	1
BP	regulation of cellular component movement	1091	16.5	0.225576	1
BP	response to monosaccharide	206	4	0.225744	1
BP	kidney mesenchyme development	19	1	0.225761	1
BP	positive regulation of lamellipodium assembly	20	1	0.225804	1
BP	positive regulation of histone deacetylation	18	1	0.226148	1
BP	GPI anchor biosynthetic process	31	1	0.226206	1
BP	negative regulation of organic acid transport	21	1	0.226531	1
BP	glomerular filtration	17	1	0.226897	1
BP	protein mannosylation	26	1	0.227003	1
BP	regulation of ventricular cardiac muscle cell action potential	19	1	0.227013	1
BP	negative regulation of molecular function	1151	15.5	0.227025	1
BP	negative regulation of transferase activity	284	5	0.227043	1
CC	axolemma	14	1	0.227085	1
BP	cell aggregation	21	1	0.227133	1
BP	movement of cell or subcellular component	2139	30	0.227153	1
BP	response to ionizing radiation	147	3	0.227546	1
BP	regulation of cellular response to insulin stimulus	74	2	0.227733	1
MF	oxidoreductase activity, acting on single donors with incorporation of molecular oxygen, incorporation of two atoms of oxygen	27	1	0.227933	1
BP	myeloid cell development	70	2.5	0.228249	1
BP	regulation of macrophage differentiation	22	1	0.228382	1
BP	glomerulus development	62	2	0.228427	1
BP	ribonucleotide biosynthetic process	288	5	0.22846	1
BP	osteoclast development	18	1	0.22847	1
BP	regulation of production of miRNAs involved in gene silencing by miRNA	19	1	0.228898	1
BP	regulation of intracellular pH	84	2	0.2289	1
BP	dendrite self-avoidance	16	1	0.228901	1
BP	nicotinamide nucleotide biosynthetic process	147	3.5	0.229078	1
BP	pyridine nucleotide biosynthetic process	147	3.5	0.229078	1
BP	positive regulation of neutrophil migration	28	1	0.229303	1
BP	inositol lipid-mediated signaling	184	4	0.229319	1
BP	positive regulation of cellular protein catabolic process	139	3	0.22947	1
BP	response to estrogen	73	2	0.229593	1
CC	nuclear periphery	131	3	0.229697	1
CC	stereocilium tip	17	1	0.230158	1
BP	regulation of bone mineralization	75	2	0.230656	1
CC	gap junction	31	1	0.230697	1
BP	ribonucleoside diphosphate metabolic process	140	3	0.230884	1
BP	chaperone cofactor-dependent protein refolding	30	1	0.231035	1
BP	dendritic spine maintenance	20	1	0.231044	1
BP	protein phosphorylation	1973	27	0.231197	1
MF	flavin adenine dinucleotide binding	79	2	0.231376	1
MF	oxidoreductase activity, acting on single donors with incorporation of molecular oxygen	28	1	0.231417	1
BP	response to magnesium ion	19	1	0.231585	1
BP	ATP biosynthetic process	156	3	0.231848	1
BP	chondrocyte morphogenesis involved in endochondral bone morphogenesis	18	1	0.231895	1
BP	growth plate cartilage chondrocyte morphogenesis	18	1	0.231895	1
BP	chondrocyte morphogenesis	18	1	0.231895	1
BP	positive regulation of RNA metabolic process	1693	24	0.231935	1
BP	positive regulation of nitric-oxide synthase activity	21	1	0.232591	1
BP	smooth muscle tissue development	20	1	0.232747	1
MF	protein kinase C activity	16	1	0.232852	1
BP	muscle fiber development	67	2	0.23333	1
BP	lymph vessel morphogenesis	19	1	0.233481	1
BP	protein hydroxylation	24	1.5	0.233789	1
BP	regulation of chemotaxis	216	4	0.233879	1
BP	GPI anchor metabolic process	32	1	0.233929	1
BP	negative regulation of tissue remodeling	20	1	0.234053	1
MF	oxygen binding	36	1	0.234996	1
BP	response to misfolded protein	26	1	0.235048	1
BP	regulation of small GTPase mediated signal transduction	337	7	0.235261	1
MF	syntaxin binding	74	2	0.235296	1
BP	myofibril assembly	73	2	0.23533	1
BP	regulation of plasma membrane bounded cell projection organization	670	12	0.235355	1
BP	CD8-positive, alpha-beta T cell activation	23	1	0.235499	1
BP	positive regulation of protein kinase activity	529	9	0.236005	1
MF	receptor serine/threonine kinase binding	25	1	0.236024	1
BP	non-recombinational repair	91	2	0.236057	1
BP	growth plate cartilage morphogenesis	19	1	0.236297	1
BP	positive regulation of interferon-beta production	30	1	0.236352	1
BP	response to anesthetic	77	2	0.236476	1
BP	mesonephric tubule morphogenesis	66	2	0.236969	1
BP	regulation of spindle assembly	27	1	0.237078	1
BP	phospholipid metabolic process	429	7	0.23708	1
BP	metanephric nephron tubule development	20	1	0.237401	1
BP	tongue development	20	1	0.237424	1
BP	cardiac muscle contraction	136	3	0.2377	1
BP	purine nucleotide biosynthetic process	295	5	0.237839	1
CC	complex of collagen trimers	19	1	0.238119	1
CC	SWI/SNF complex	19	1	0.238147	1
BP	renal filtration	18	1	0.238412	1
BP	pyridine-containing compound biosynthetic process	150	3.5	0.238423	1
BP	modification of postsynaptic structure	17	1	0.238536	1
BP	regulation of chromatin binding	23	1.5	0.239244	1
BP	renal vesicle development	19	1	0.239245	1
BP	cardiac muscle fiber development	18	1	0.239371	1
BP	positive regulation of glycoprotein metabolic process	24	1	0.239867	1
BP	regulation of neutrophil chemotaxis	30	1	0.239983	1
BP	regulation of epithelial cell differentiation involved in kidney development	19	1	0.240572	1
MF	DNA-directed DNA polymerase activity	26	1	0.241114	1
BP	cellular response to retinoic acid	69	2	0.241252	1
BP	regulation of cardiac conduction	73	2	0.241338	1
BP	negative regulation of amine transport	27	1	0.24137	1
BP	ribose phosphate biosynthetic process	295	5	0.241547	1
BP	regulation of smooth muscle cell migration	84	2	0.241867	1
MF	mRNA 5'-UTR binding	25	1	0.242347	1
BP	response to reactive oxygen species	229	4	0.242374	1
BP	negative regulation of histone methylation	20	1	0.242407	1
BP	positive regulation of vascular associated smooth muscle cell migration	26	1	0.242643	1
BP	negative regulation of myeloid cell differentiation	89	2	0.242644	1
BP	regulation of bone development	23	1	0.242672	1
BP	establishment of monopolar cell polarity	20	1	0.243045	1
BP	positive regulation of proteasomal ubiquitin-dependent protein catabolic process	81	2	0.243055	1
BP	developmental process	6358	78	0.243197	1
MF	solute:proton antiporter activity	19	1	0.243529	1
BP	cell projection organization	1530	24.5	0.243603	1
BP	regulation of transcription by RNA polymerase III	23	1	0.243695	1
BP	regulation of MAP kinase activity	336	6	0.244264	1
BP	positive regulation of potassium ion transmembrane transporter activity	26	1	0.244306	1
BP	positive regulation of nitrogen compound metabolic process	3175	41	0.244505	1
BP	regulation of cell projection organization	680	12	0.244579	1
BP	mitochondrial calcium ion transmembrane transport	24	1	0.244599	1
BP	response to corticosteroid	161	3	0.244711	1
BP	regulation of cellular response to stress	741	11.5	0.244795	1
MF	structural constituent of synapse	17	1	0.245462	1
MF	protein kinase A regulatory subunit binding	21	1	0.245736	1
BP	regulation of cellular protein metabolic process	2662	33	0.245802	1
CC	sarcoplasmic reticulum	70	2	0.246482	1
BP	cardiac muscle cell contraction	68	2	0.2465	1
BP	cellular response to topologically incorrect protein	161	3.5	0.246656	1
BP	second-messenger-mediated signaling	438	7	0.246917	1
BP	regulation of production of small RNA involved in gene silencing by RNA	21	1	0.247263	1
BP	negative regulation of osteoclast differentiation	27	1	0.247273	1
BP	pyruvate metabolic process	154	3.5	0.247352	1
CC	dystrophin-associated glycoprotein complex	19	1	0.247504	1
CC	glycoprotein complex	19	1	0.247504	1
BP	histone deacetylation	77	2	0.247735	1
MF	phosphatidylinositol-4,5-bisphosphate binding	75	2	0.248014	1
BP	mating behavior	23	1	0.248513	1
BP	regulation of alpha-beta T cell proliferation	29	1	0.248546	1
BP	protein refolding	37	1	0.248624	1
BP	regulation of cell death	1701	22.5	0.249463	1
BP	neutrophil migration	116	2	0.249471	1
MF	translation initiation factor binding	32	1	0.249705	1
BP	male genitalia development	23	1	0.250072	1
BP	peptidyl-serine dephosphorylation	20	1	0.251016	1
BP	establishment or maintenance of monopolar cell polarity	21	1	0.25118	1
BP	atrial septum development	21	1	0.251448	1
BP	retrograde protein transport, ER to cytosol	28	1	0.251617	1
BP	endoplasmic reticulum to cytosol transport	28	1	0.251617	1
BP	negative regulation of signal transduction	1306	18	0.25162	1
BP	peptidyl-threonine phosphorylation	126	3	0.252448	1
BP	regulation of cellular pH	90	2	0.252523	1
BP	carbohydrate derivative biosynthetic process	766	11	0.253256	1
BP	metanephric nephron epithelium development	23	1	0.253471	1
BP	purine ribonucleoside triphosphate biosynthetic process	167	3	0.253478	1
BP	cellular response to oxygen levels	233	4	0.253588	1
BP	positive regulation of CREB transcription factor activity	20	1	0.25366	1
BP	positive regulation of JNK cascade	139	3	0.253706	1
BP	double-strand break repair	245	4.5	0.253815	1
BP	nucleotide biosynthetic process	380	6.5	0.25387	1
BP	calcium-mediated signaling	218	4	0.25396	1
BP	nuclear division	406	6	0.254436	1
BP	regulation of phosphate metabolic process	1806	24	0.255026	1
BP	activation of protein kinase activity	331	6	0.255038	1
BP	mitochondrial transport	252	4	0.255172	1
BP	positive regulation of neuroblast proliferation	22	1	0.255184	1
BP	response to prostaglandin E	23	1	0.255226	1
BP	positive regulation of JUN kinase activity	73	2	0.255249	1
BP	negative regulation of cellular biosynthetic process	1619	21	0.255295	1
BP	regulation of histone modification	143	3	0.255435	1
BP	inactivation of MAPK activity	27	1	0.25569	1
MF	catalytic activity, acting on a protein	2126	29.5	0.256765	1
BP	phagosome acidification	28	1	0.257011	1
BP	positive regulation of protein deacetylation	22	1	0.257024	1
BP	odontogenesis	132	3	0.257075	1
BP	activation of protein kinase A activity	18	1	0.257305	1
BP	regulation of phosphorus metabolic process	1808	24	0.257345	1
BP	cellular response to angiotensin	25	1	0.257393	1
MF	MHC protein complex binding	25	1	0.257431	1
MF	ARF guanyl-nucleotide exchange factor activity	19	1	0.257499	1
BP	positive regulation of neuron differentiation	370	7	0.25786	1
BP	cellular response to xenobiotic stimulus	180	3	0.257965	1
BP	'de novo' posttranslational protein folding	35	1	0.258318	1
BP	protein quality control for misfolded or incompletely synthesized proteins	28	1	0.258508	1
BP	cellular response to prostaglandin stimulus	22	1	0.258692	1
MF	carbohydrate kinase activity	21	1	0.258708	1
BP	appendage development	178	4	0.25878	1
BP	limb development	178	4	0.25878	1
BP	isoprenoid biosynthetic process	29	1	0.258976	1
BP	inclusion body assembly	23	1	0.259391	1
BP	purine nucleoside triphosphate biosynthetic process	168	3	0.259603	1
BP	osteoblast development	19	1	0.259803	1
BP	plasma membrane bounded cell projection assembly	553	9.5	0.259938	1
MF	protein serine/threonine kinase activity	436	8	0.259964	1
BP	negative regulation of intrinsic apoptotic signaling pathway	98	2	0.26016	1
BP	action potential	132	3.5	0.260268	1
BP	regulation of smooth muscle cell proliferation	168	3	0.260277	1
MF	nucleotide binding	2100	29.5	0.260734	1
BP	positive regulation of NF-kappaB transcription factor activity	148	3	0.260988	1
BP	response to drug	1010	14	0.261177	1
MF	lipid binding	732	11	0.261441	1
MF	nucleoside phosphate binding	2101	29.5	0.261588	1
BP	cellular component assembly	3039	39	0.261905	1
BP	chondrocyte differentiation	121	3	0.262106	1
BP	metanephric tubule development	23	1	0.262494	1
BP	regulation of mitotic nuclear division	164	3	0.262503	1
CC	sarcomere	204	4	0.262553	1
BP	response to immobilization stress	27	1	0.262588	1
BP	regulation of amine transport	95	2	0.262707	1
CC	cell-cell contact zone	71	2.5	0.263097	1
BP	negative regulation of sodium ion transport	18	1	0.263194	1
BP	smooth muscle cell proliferation	170	3	0.263221	1
BP	regulation of intracellular steroid hormone receptor signaling pathway	78	2	0.263617	1
BP	negative regulation of autophagy	84	2	0.263642	1
BP	regulation of activin receptor signaling pathway	24	1	0.26382	1
BP	sensory organ morphogenesis	256	5.5	0.263846	1
CC	acrosomal vesicle	108	2	0.264475	1
BP	negative regulation of apoptotic process	894	12	0.264513	1
MF	polypeptide N-acetylgalactosaminyltransferase activity	19	1	0.264822	1
BP	glycerophospholipid biosynthetic process	216	4	0.265075	1
BP	regulation of cell size	179	4	0.265264	1
BP	phosphatidylglycerol metabolic process	31	1	0.265469	1
MF	CoA-ligase activity	26	1	0.265523	1
MF	carbohydrate derivative binding	2197	30.5	0.265656	1
BP	cyclic nucleotide biosynthetic process	22	1	0.265711	1
BP	cyclic purine nucleotide metabolic process	22	1	0.265711	1
CC	histone methyltransferase complex	86	2	0.266005	1
BP	MyD88-dependent toll-like receptor signaling pathway	36	1	0.266387	1
BP	positive regulation of behavior	28	1	0.266398	1
BP	response to purine-containing compound	148	3	0.266638	1
BP	cochlea morphogenesis	24	1	0.266642	1
MF	small molecule binding	2475	33.5	0.266798	1
BP	cytoplasmic translational initiation	33	1	0.267309	1
BP	regulation of transmembrane transport	564	9	0.267331	1
BP	purine-containing compound biosynthetic process	308	5	0.267368	1
BP	cellular component biogenesis	3277	41	0.267512	1
BP	granulocyte chemotaxis	122	2	0.267531	1
BP	respiratory burst	35	1	0.267627	1
BP	negative regulation of ATP metabolic process	26	1	0.267849	1
BP	positive regulation of insulin receptor signaling pathway	22	1	0.268176	1
MF	phosphorus-oxygen lyase activity	22	1	0.26843	1
BP	membrane repolarization during cardiac muscle cell action potential	27	1	0.268542	1
BP	positive regulation of myeloid cell differentiation	90	2	0.268851	1
BP	apoptotic process	1951	25	0.269164	1
BP	forebrain regionalization	24	1	0.26918	1
BP	ectoderm development	22	1	0.26935	1
BP	organophosphate biosynthetic process	693	10	0.269881	1
MF	peptide transmembrane transporter activity	32	1	0.270054	1
BP	cell junction organization	290	6	0.270594	1
BP	response to increased oxygen levels	26	1	0.270923	1
BP	protein-containing complex assembly	1899	24.5	0.271587	1
MF	NF-kappaB binding	29	1	0.271797	1
MF	modified amino acid binding	87	2	0.272022	1
MF	ATPase activity, coupled to transmembrane movement of ions, rotational mechanism	35	1	0.272235	1
BP	exonucleolytic nuclear-transcribed mRNA catabolic process involved in deadenylation-dependent decay	33	1	0.272578	1
BP	positive regulation of sodium ion transmembrane transport	21	1	0.272792	1
MF	cyclase activity	22	1	0.272902	1
BP	negative regulation of catabolic process	307	5	0.272963	1
BP	pancreas development	78	2	0.273041	1
BP	cell proliferation involved in kidney development	21	1	0.273154	1
BP	cardiac muscle cell action potential	73	2	0.273498	1
CC	calcium channel complex	66	2	0.273633	1
CC	supramolecular fiber	946	13	0.273649	1
BP	response to unfolded protein	175	3.5	0.273738	1
BP	homotypic cell-cell adhesion	79	2	0.273817	1
BP	nephron tubule morphogenesis	74	2	0.274512	1
BP	regulation of ventricular cardiac muscle cell membrane repolarization	26	1	0.2749	1
BP	nucleoside diphosphate metabolic process	158	3	0.275043	1
BP	smooth muscle cell migration	91	2	0.275215	1
BP	cellular protein-containing complex assembly	1107	14	0.275378	1
BP	programmed cell death	2095	26	0.275729	1
BP	vesicle targeting	92	2	0.275891	1
CC	sperm part	190	3	0.27594	1
BP	ribonucleoside triphosphate biosynthetic process	173	3	0.275947	1
MF	poly-purine tract binding	30	1	0.276097	1
BP	response to alcohol	231	4.5	0.276128	1
BP	regulation of reactive oxygen species biosynthetic process	99	2	0.276164	1
BP	negative regulation of biosynthetic process	1643	21	0.276167	1
BP	negative regulation of intrinsic apoptotic signaling pathway in response to DNA damage	31	1	0.276304	1
BP	response to vitamin	91	2	0.27641	1
BP	intracellular receptor signaling pathway	280	5.5	0.276707	1
BP	negative regulation of purine nucleotide metabolic process	28	1	0.27678	1
MF	actin monomer binding	28	1	0.277004	1
BP	body fluid secretion	91	2.5	0.277404	1
MF	retinoid binding	35	1	0.277542	1
BP	cellular response to interferon-gamma	177	3	0.277614	1
BP	ERAD pathway	99	2	0.27785	1
BP	response to angiotensin	28	1	0.278802	1
MF	dioxygenase activity	91	2.5	0.279423	1
BP	'de novo' protein folding	39	1	0.279634	1
MF	insulin receptor binding	22	1	0.279692	1
BP	negative regulation of anion transport	28	1	0.279764	1
BP	cofactor biosynthetic process	322	5	0.279982	1
BP	regulation of response to drug	100	2	0.28	1
BP	positive regulation of macromolecule biosynthetic process	1866	25	0.280129	1
BP	cell projection assembly	565	9.5	0.280262	1
BP	exploration behavior	26	1	0.280404	1
BP	regulation of regulatory T cell differentiation	32	1	0.280519	1
BP	negative regulation of stress fiber assembly	26	1	0.280948	1
BP	positive regulation of interleukin-12 production	35	1	0.281141	1
BP	ARF protein signal transduction	19	1	0.281303	1
BP	regulation of ARF protein signal transduction	19	1	0.281303	1
MF	G protein-coupled receptor binding	279	4	0.281319	1
BP	regulation of alpha-beta T cell activation	92	2	0.281674	1
CC	MLL1/2 complex	29	1	0.281676	1
CC	MLL1 complex	29	1	0.281676	1
BP	negative regulation of nucleotide metabolic process	29	1	0.282053	1
BP	nephron epithelium morphogenesis	76	2	0.282074	1
BP	negative regulation of cell communication	1411	19	0.282209	1
BP	microtubule anchoring	25	1	0.282289	1
BP	positive regulation of dendritic spine morphogenesis	21	1	0.282375	1
BP	regulation of locomotion	1078	15.5	0.282404	1
BP	mitotic cell cycle checkpoint	165	3	0.282477	1
BP	regulation of collateral sprouting	20	1	0.282538	1
BP	negative regulation of cellular protein metabolic process	1110	14	0.282717	1
BP	regulation of histone H3-K4 methylation	27	1	0.282851	1
MF	fatty acid binding	34	1	0.282953	1
MF	transmembrane receptor protein tyrosine kinase activity	62	2	0.283387	1
BP	regulatory T cell differentiation	34	1	0.284016	1
BP	regulation of catalytic activity	2310	30	0.284176	1
BP	negative regulation of cyclin-dependent protein serine/threonine kinase activity	33	1	0.284262	1
BP	positive regulation of smooth muscle contraction	32	1	0.284465	1
MF	isoprenoid binding	36	1	0.284501	1
BP	tricarboxylic acid cycle	34	1	0.284581	1
BP	carbohydrate phosphorylation	24	1	0.284704	1
BP	anatomical structure development	5949	73	0.284804	1
BP	regulation of biomineral tissue development	92	2	0.284969	1
CC	Cul4-RING E3 ubiquitin ligase complex	33	1	0.285021	1
BP	epithelial structure maintenance	29	1	0.285165	1
BP	regulation of neutrophil migration	35	1	0.285179	1
BP	lipid modification	238	4	0.285476	1
BP	nucleoside monophosphate metabolic process	359	5	0.285542	1
BP	peptidyl-threonine modification	134	3	0.285668	1
CC	calyx of Held	24	1	0.285802	1
BP	negative regulation of signaling	1415	19	0.285889	1
BP	endochondral bone morphogenesis	72	2.5	0.285965	1
BP	positive regulation of chondrocyte differentiation	21	1	0.286019	1
BP	regulation of leukocyte chemotaxis	113	2	0.286725	1
BP	cell differentiation involved in metanephros development	25	1	0.286898	1
BP	muscle hypertrophy in response to stress	31	1	0.287035	1
BP	cardiac muscle adaptation	31	1	0.287035	1
BP	cardiac muscle hypertrophy in response to stress	31	1	0.287035	1
BP	alpha-beta T cell proliferation	32	1	0.287325	1
MF	histone deacetylase activity	28	1	0.287589	1
BP	negative regulation of programmed cell death	915	12	0.287612	1
BP	xenobiotic metabolic process	125	2	0.287894	1
BP	response to carbohydrate	229	4	0.287911	1
BP	regulation of cell motility	1006	14.5	0.288213	1
BP	negative regulation of leukocyte differentiation	103	2	0.288224	1
BP	regulation of pH	98	2	0.288333	1
BP	negative regulation of response to drug	33	1	0.288447	1
BP	NADH regeneration	27	1	0.288667	1
BP	canonical glycolysis	27	1	0.288667	1
BP	glucose catabolic process to pyruvate	27	1	0.288667	1
BP	negative regulation of intracellular signal transduction	563	8	0.288879	1
BP	regulation of cell cycle checkpoint	32	1	0.289702	1
MF	actin binding	430	8.5	0.289952	1
MF	nucleic acid binding	4235	45	0.290025	1
MF	ubiquitin protein ligase binding	287	5	0.290093	1
BP	cellular response to vitamin	31	1	0.290409	1
MF	protein-containing complex binding	1127	16	0.290767	1
CC	euchromatin	38	1	0.290838	1
BP	negative regulation of cellular metabolic process	2616	32	0.290988	1
MF	oxidoreductase activity, acting on paired donors, with incorporation or reduction of molecular oxygen, NAD(P)H as one donor, and incorporation of one atom of oxygen	39	1	0.291233	1
BP	regulation of cellular respiration	31	1	0.29148	1
CC	organelle inner membrane	514	6	0.291725	1
BP	amine transport	102	2	0.291742	1
BP	nuclear-transcribed mRNA catabolic process, exonucleolytic	35	1	0.291783	1
BP	positive regulation of cellular response to insulin stimulus	24	1	0.291892	1
MF	proton-exporting ATPase activity	30	1	0.292542	1
BP	cardiac muscle cell development	89	2	0.292803	1
MF	mitogen-activated protein kinase binding	26	1	0.293425	1
BP	regulation of binding	373	6.5	0.293432	1
BP	biomineral tissue development	161	3	0.293594	1
BP	metanephric epithelium development	27	1	0.293716	1
BP	regulation of mast cell degranulation	30	1	0.293784	1
MF	protein deacetylase activity	29	1	0.293849	1
BP	chondroitin sulfate biosynthetic process	26	1	0.293865	1
BP	positive regulation of monooxygenase activity	27	1	0.293929	1
BP	glomerulus vasculature development	25	1	0.293983	1
BP	cell proliferation	2006	25.5	0.294289	1
BP	positive regulation of histone modification	90	2	0.294397	1
BP	citrate metabolic process	35	1	0.294773	1
CC	MHC protein complex	23	1	0.295382	1
BP	regulation of anion transmembrane transport	26	1.5	0.295487	1
BP	protein complex oligomerization	565	8.5	0.295625	1
MF	acid-thiol ligase activity	30	1	0.295739	1
BP	negative regulation of Rho protein signal transduction	22	1	0.295881	1
MF	DNA-binding transcription factor activity	1676	21	0.295898	1
BP	negative regulation of nitrogen compound metabolic process	2454	30	0.296072	1
BP	nephron morphogenesis	78	2	0.296298	1
BP	nitric oxide mediated signal transduction	29	1	0.296405	1
BP	cellular glucose homeostasis	151	3	0.296615	1
BP	protein polymerization	281	5	0.297014	1
BP	regulation of the force of heart contraction	27	1	0.297322	1
BP	cellular response to dexamethasone stimulus	30	1	0.297663	1
BP	positive regulation of cellular biosynthetic process	1976	26	0.298318	1
BP	retina layer formation	22	1	0.298764	1
MF	DNA polymerase activity	33	1	0.299038	1
BP	regulation of mast cell activation involved in immune response	31	1	0.300581	1
BP	negative regulation of protein processing	41	1	0.300616	1
BP	negative regulation of protein maturation	41	1	0.300616	1
MF	DNA binding	2464	29	0.301411	1
MF	voltage-gated potassium channel activity	86	2	0.301444	1
BP	cellular potassium ion transport	216	4	0.30155	1
BP	potassium ion transmembrane transport	216	4	0.30155	1
BP	retrograde transport, endosome to plasma membrane	29	1	0.30177	1
BP	purine nucleoside monophosphate biosynthetic process	179	3	0.301962	1
BP	purine ribonucleoside monophosphate biosynthetic process	179	3	0.301962	1
BP	regulation of canonical Wnt signaling pathway	286	5	0.302072	1
BP	regulation of cyclin-dependent protein kinase activity	105	2	0.302329	1
BP	regulation of androgen receptor signaling pathway	29	1	0.302342	1
BP	nucleobase-containing small molecule metabolic process	781	10	0.302582	1
BP	regulation of protein insertion into mitochondrial membrane involved in apoptotic signaling pathway	26	1.5	0.302717	1
BP	positive regulation of protein insertion into mitochondrial membrane involved in apoptotic signaling pathway	26	1.5	0.302717	1
CC	transferase complex, transferring phosphorus-containing groups	255	4.5	0.302896	1
BP	regulation of blood pressure	180	3	0.302941	1
CC	M band	28	1	0.303723	1
BP	negative regulation of cellular process	4849	58	0.303923	1
BP	cell junction assembly	241	5	0.304224	1
BP	tRNA processing	130	2	0.304322	1
BP	phosphatidylserine metabolic process	31	1	0.304378	1
BP	modification of synaptic structure	24	1	0.304411	1
MF	histone demethylase activity	27	1.5	0.304662	1
BP	response to chemical	4702	52	0.304805	1
BP	cellular response to glucagon stimulus	25	1	0.305107	1
BP	regulation of apoptotic signaling pathway	405	6.5	0.305189	1
BP	positive regulation of erythrocyte differentiation	31	1	0.306147	1
BP	mitotic DNA damage checkpoint	97	2	0.306358	1
MF	MHC protein binding	33	1	0.306522	1
MF	Notch binding	25	1	0.306581	1
BP	renal tubule morphogenesis	78	2	0.306718	1
BP	regulation of amino acid transport	33	1	0.306756	1
BP	membrane repolarization during action potential	30	1	0.306905	1
BP	regulation of mitotic spindle organization	37	1	0.306948	1
BP	growth plate cartilage chondrocyte differentiation	24	1	0.307123	1
CC	sarcoplasm	79	2	0.307318	1
BP	response to prostaglandin	31	1	0.30751	1
CC	main axon	68	2	0.307798	1
BP	atrioventricular valve morphogenesis	24	1	0.308022	1
CC	axon initial segment	20	1	0.308112	1
BP	connective tissue development	271	5.5	0.308163	1
BP	positive regulation of epithelial cell apoptotic process	38	1	0.308494	1
BP	regulation of oxidoreductase activity	106	2	0.308661	1
BP	regulation of non-canonical Wnt signaling pathway	23	1	0.308737	1
BP	regulation of histone deacetylation	29	1	0.308824	1
BP	regulation of cardiac muscle cell membrane repolarization	31	1	0.308958	1
BP	sensory perception of pain	104	2	0.30919	1
MF	insulin-like growth factor binding	28	1	0.309453	1
BP	regulation of calcium ion transmembrane transporter activity	88	2	0.310073	1
BP	positive regulation of reactive oxygen species metabolic process	100	2	0.311001	1
BP	regulation of lipase activity	98	2	0.311052	1
BP	lymph vessel development	25	1	0.3113	1
MF	bHLH transcription factor binding	27	1	0.3114	1
BP	regulation of protein phosphorylation	1459	19	0.311423	1
BP	chondrocyte development involved in endochondral bone morphogenesis	24	1	0.311636	1
BP	histone lysine demethylation	28	1	0.311976	1
BP	ATP metabolic process	289	4.5	0.312023	1
BP	regulation of dendritic spine development	74	2	0.312174	1
BP	immune response-regulating cell surface receptor signaling pathway involved in phagocytosis	78	2	0.312452	1
BP	Fc-gamma receptor signaling pathway involved in phagocytosis	78	2	0.312452	1
BP	regulation of renal system process	34	1	0.312472	1
BP	cartilage development	207	4.5	0.312484	1
MF	snRNA binding	41	1	0.312498	1
BP	peptidyl-amino acid modification	1244	17.5	0.312547	1
BP	negative regulation of ion transmembrane transport	102	2	0.312577	1
BP	erythrocyte development	33	1.5	0.312629	1
MF	voltage-gated cation channel activity	140	3	0.312826	1
BP	spindle assembly	107	2.5	0.31296	1
BP	positive regulation of peptidyl-threonine phosphorylation	29	1	0.313043	1
MF	phosphatidylinositol-4-phosphate binding	30	1	0.313538	1
BP	mitotic spindle organization	106	2	0.313633	1
CC	striated muscle thin filament	31	1	0.313783	1
BP	regulation of intracellular signal transduction	1953	25	0.313846	1
BP	cardiac conduction	145	3	0.3141	1
BP	regulation of signal transduction by p53 class mediator	180	3	0.314712	1
BP	negative regulation of establishment of protein localization	196	3	0.314888	1
BP	cellular response to abiotic stimulus	329	5	0.315022	1
BP	cellular response to environmental stimulus	329	5	0.315022	1
CC	contractile fiber part	221	4	0.315242	1
BP	ventricular cardiac muscle cell membrane repolarization	30	1	0.315307	1
BP	regulation of JUN kinase activity	87	2	0.315324	1
BP	positive regulation of cell proliferation	937	12	0.315416	1
BP	cellular response to organic substance	2685	33.5	0.315438	1
CC	myofilament	32	1	0.315569	1
BP	reproductive behavior	31	1	0.315625	1
BP	protein deacetylation	93	2	0.315776	1
BP	peptide cross-linking	60	1	0.315845	1
BP	cellular response to ketone	93	2	0.316023	1
BP	cardiac myofibril assembly	26	1	0.31612	1
BP	histone demethylation	29	1.5	0.316124	1
BP	renal system vasculature development	27	1	0.316247	1
BP	kidney vasculature development	27	1	0.316247	1
BP	nephron development	142	3	0.316662	1
BP	Fc-gamma receptor signaling pathway	81	2	0.316877	1
BP	tissue remodeling	179	3	0.31693	1
BP	gastrulation with mouth forming second	28	1	0.317186	1
BP	nucleoside triphosphate biosynthetic process	184	3	0.317335	1
BP	positive regulation of microtubule polymerization	29	1	0.317554	1
BP	regulation of phospholipid metabolic process	88	2	0.317753	1
BP	regulation of cell migration	946	13.5	0.317756	1
BP	regulation of proteasomal protein catabolic process	181	3	0.318038	1
MF	retinoic acid receptor binding	26	1	0.318472	1
BP	positive regulation of biosynthetic process	2009	26	0.319176	1
BP	cellular response to alcohol	89	2.5	0.319413	1
BP	regulation of stress fiber assembly	84	2	0.319786	1
BP	negative regulation of cell proliferation	757	10	0.319927	1
BP	negative regulation of protein binding	103	2	0.320491	1
BP	histone modification	450	7.5	0.321084	1
BP	tricarboxylic acid metabolic process	39	1	0.321162	1
MF	cation:cation antiporter activity	26	1	0.321233	1
BP	atrioventricular valve development	26	1	0.321474	1
BP	negative regulation of gene silencing	38	1	0.322704	1
BP	positive regulation of phosphorus metabolic process	1135	15	0.323402	1
BP	positive regulation of phosphate metabolic process	1135	15	0.323402	1
BP	positive regulation of peptidyl-serine phosphorylation	104	2	0.323724	1
MF	RNA polymerase II transcription factor binding	155	3	0.323731	1
BP	eye photoreceptor cell development	35	1.5	0.323866	1
MF	ubiquitin-like protein ligase binding	305	5	0.324051	1
BP	retina development in camera-type eye	144	3	0.324505	1
BP	multicellular organism aging	35	1	0.324709	1
BP	cardiac cell development	95	2	0.324819	1
BP	positive regulation of proteasomal protein catabolic process	103	2	0.324986	1
BP	response to testosterone	39	1	0.325007	1
BP	nucleotide-binding oligomerization domain containing signaling pathway	35	1	0.325142	1
BP	hormone-mediated signaling pathway	234	4.5	0.3258	1
BP	negative regulation of actin filament bundle assembly	29	1	0.326118	1
BP	muscle cell migration	104	2	0.32617	1
BP	regulation of muscle adaptation	107	2	0.327038	1
BP	transferrin transport	36	1	0.3271	1
CC	voltage-gated potassium channel complex	86	2	0.327108	1
BP	post-embryonic development	88	2	0.327194	1
CC	endocytic vesicle	299	5	0.327209	1
BP	icosanoid secretion	45	1	0.327211	1
BP	granulocyte migration	139	2	0.32724	1
BP	response to interferon-gamma	196	3	0.32733	1
BP	mitotic spindle assembly checkpoint	34	1	0.327368	1
BP	spindle checkpoint	34	1	0.327368	1
BP	spindle assembly checkpoint	34	1	0.327368	1
BP	mitotic spindle checkpoint	34	1	0.327368	1
BP	protein demethylation	31	1.5	0.327586	1
BP	protein dealkylation	31	1.5	0.327586	1
BP	proximal/distal pattern formation	31	1	0.327998	1
CC	intrinsic component of mitochondrial inner membrane	44	1	0.328361	1
CC	integral component of mitochondrial inner membrane	44	1	0.328361	1
BP	regulation of protein metabolic process	2858	34	0.328511	1
BP	nucleobase metabolic process	36	1	0.328568	1
BP	export across plasma membrane	33	1	0.328623	1
BP	regulation of sodium ion transport	84	2.5	0.328809	1
MF	transcription regulator activity	2024	25.5	0.328905	1
BP	protein-DNA complex assembly	232	3	0.330195	1
BP	skeletal muscle fiber development	32	1	0.330473	1
BP	nucleotide-binding domain, leucine rich repeat containing receptor signaling pathway	36	1	0.330659	1
BP	regulation of response to stimulus	4199	51.5	0.330765	1
BP	regulation of granulocyte chemotaxis	44	1	0.330773	1
BP	regulation of sensory perception of pain	39	1	0.330855	1
BP	vascular associated smooth muscle cell migration	46	1	0.331188	1
BP	regulation of vascular associated smooth muscle cell migration	46	1	0.331188	1
BP	protein insertion into mitochondrial membrane involved in apoptotic signaling pathway	30	1.5	0.3313	1
MF	disordered domain specific binding	31	1	0.331307	1
BP	organelle fission	446	6	0.331316	1
BP	cardiocyte differentiation	166	3	0.331442	1
BP	multicellular organismal reproductive process	825	10	0.33154	1
MF	sterol transporter activity	31	1	0.33186	1
BP	regulation of nuclear division	188	3	0.332368	1
MF	RNA polymerase II core promoter sequence-specific DNA binding	34	1	0.33309	1
BP	cellular monovalent inorganic cation homeostasis	108	2	0.333199	1
BP	glycerolipid metabolic process	412	6	0.33332	1
BP	leukocyte chemotaxis	222	3	0.333608	1
CC	Golgi cisterna	113	2	0.333722	1
BP	positive regulation of lamellipodium organization	28	1	0.333813	1
CC	proton-transporting two-sector ATPase complex	49	1	0.333825	1
BP	regulation of calcium-mediated signaling	98	2	0.334	1
BP	spleen development	33	1	0.334056	1
BP	sensory perception of sound	145	3	0.334449	1
BP	positive regulation of stress-activated MAPK cascade	171	3	0.334636	1
BP	regulation of cytokine production involved in inflammatory response	46	1	0.334669	1
CC	mitochondrial inner membrane	455	5	0.334714	1
BP	chondroitin sulfate proteoglycan biosynthetic process	31	1	0.334791	1
CC	nuclear lumen	4454	49	0.334849	1
BP	mitotic DNA integrity checkpoint	106	2	0.33561	1
CC	nuclear chromosome, telomeric region	123	2.5	0.335876	1
BP	regulation of intrinsic apoptotic signaling pathway in response to DNA damage	39	1	0.336013	1
BP	acetyl-CoA metabolic process	38	1	0.336079	1
BP	cell chemotaxis	302	4	0.336542	1
BP	positive regulation of neuron death	94	2	0.337167	1
BP	regulation of lamellipodium assembly	33	1	0.337445	1
BP	ribonucleoside monophosphate biosynthetic process	193	3	0.337695	1
BP	response to topologically incorrect protein	198	3.5	0.337765	1
BP	regulation of protein export from nucleus	37	1	0.338194	1
MF	protein serine/threonine kinase inhibitor activity	32	1	0.338358	1
BP	positive regulation of interleukin-8 production	49	1	0.3384	1
BP	positive regulation of phosphorylation	1064	14	0.338449	1
BP	cartilage morphogenesis	29	1	0.338491	1
BP	regulation of sensory perception	40	1	0.338696	1
CC	extrinsic component of membrane	294	5	0.338774	1
BP	odontogenesis of dentin-containing tooth	90	2	0.339177	1
BP	pyridine nucleotide metabolic process	189	3.5	0.339295	1
BP	nicotinamide nucleotide metabolic process	189	3.5	0.339295	1
BP	glycerolipid biosynthetic process	250	4	0.339305	1
BP	Fc receptor mediated stimulatory signaling pathway	84	2	0.339519	1
MF	metallopeptidase activity	178	3	0.339717	1
BP	response to iron ion	33	1	0.339847	1
BP	DNA damage response, signal transduction by p53 class mediator	107	2	0.340248	1
BP	regulation of spindle organization	41	1	0.340312	1
MF	epidermal growth factor receptor binding	33	1	0.340476	1
BP	negative regulation of catalytic activity	810	10.5	0.340537	1
BP	positive regulation of stress-activated protein kinase signaling cascade	172	3	0.3407	1
BP	response to isoquinoline alkaloid	33	1	0.340741	1
BP	response to morphine	33	1	0.340741	1
BP	ferric iron transport	38	1	0.340972	1
BP	trivalent inorganic cation transport	38	1	0.340972	1
BP	endochondral ossification	27	1	0.341085	1
BP	replacement ossification	27	1	0.341085	1
BP	glucose transmembrane transport	108	2	0.341196	1
MF	kinase binding	725	11	0.341213	1
BP	protein insertion into mitochondrial membrane	32	1.5	0.341525	1
BP	negative regulation of DNA biosynthetic process	38	1	0.341796	1
BP	cAMP metabolic process	22	1	0.342101	1
BP	regulation of muscle system process	258	4	0.342379	1
BP	glycosylation	267	4.5	0.34262	1
MF	steroid hormone receptor binding	92	2.5	0.342671	1
BP	striated muscle contraction	172	3	0.342828	1
BP	peptidyl-serine phosphorylation	297	5	0.343206	1
MF	calmodulin-dependent protein kinase activity	28	1	0.343225	1
BP	negative regulation of mitotic metaphase/anaphase transition	36	1	0.343417	1
BP	nucleotide catabolic process	182	3	0.343771	1
MF	protein tyrosine kinase binding	92	2	0.344127	1
BP	epithelial cell apoptotic process	110	2	0.344246	1
BP	covalent chromatin modification	467	7.5	0.344394	1
BP	positive regulation of chromatin organization	103	2	0.34448	1
BP	positive regulation of apoptotic signaling pathway	179	3.5	0.344538	1
MF	neuropeptide receptor activity	50	1	0.344785	1
BP	multicellular organism reproduction	840	10	0.344862	1
BP	blood coagulation	333	5	0.345184	1
BP	coenzyme biosynthetic process	259	4.5	0.345572	1
CC	transferase complex	774	10.5	0.346004	1
MF	Ran GTPase binding	38	1	0.346029	1
BP	negative regulation of metaphase/anaphase transition of cell cycle	37	1	0.346252	1
MF	telomeric DNA binding	37	1.5	0.346519	1
BP	regulation of transcription by RNA polymerase II	2651	32.5	0.346659	1
BP	dendritic spine organization	80	2	0.347363	1
BP	regulation of glial cell proliferation	35	1	0.347398	1
BP	protein deacylation	103	2	0.347867	1
BP	cellular response to external stimulus	336	5	0.347957	1
BP	positive regulation of microtubule polymerization or depolymerization	33	1	0.348297	1
BP	cellular response to organic cyclic compound	540	8	0.348309	1
BP	regulation of heart rate	100	2	0.348825	1
BP	negative regulation of mitotic sister chromatid separation	39	1	0.349147	1
CC	membrane protein complex	1145	15	0.349269	1
BP	regulation of neuroblast proliferation	33	1	0.349278	1
CC	methyltransferase complex	113	2	0.349318	1
MF	potassium ion transmembrane transporter activity	158	3	0.349334	1
BP	cytoskeleton organization	1325	19.5	0.349441	1
BP	organelle assembly	836	11	0.349634	1
BP	coagulation	339	5	0.349916	1
BP	alpha-beta T cell differentiation	101	2	0.350296	1
BP	positive regulation of cardiac muscle hypertrophy	42	1	0.350332	1
BP	negative regulation of dendrite development	29	1.5	0.350361	1
BP	ionotropic glutamate receptor signaling pathway	25	1	0.35055	1
BP	regulation of Wnt signaling pathway	363	6	0.35095	1
BP	myeloid cell differentiation	411	6.5	0.351114	1
CC	DNA repair complex	40	1	0.351693	1
BP	response to pH	40	1	0.351748	1
BP	negative regulation of chromosome separation	40	1	0.351957	1
BP	positive regulation of muscle hypertrophy	43	1	0.352217	1
BP	histone phosphorylation	38	1	0.352527	1
BP	positive regulation of heart contraction	40	1	0.352787	1
MF	amide transmembrane transporter activity	46	1	0.352854	1
BP	cytokine production involved in inflammatory response	49	1	0.352922	1
BP	response to organic cyclic compound	908	12	0.352949	1
MF	G protein-coupled peptide receptor activity	144	2	0.353593	1
BP	ribosome assembly	59	1	0.353721	1
BP	segmentation	100	2	0.354185	1
BP	negative regulation of striated muscle cell differentiation	42	1	0.354252	1
BP	establishment of epithelial cell polarity	29	1	0.354277	1
CC	COP9 signalosome	36	1	0.354411	1
BP	regulation of mast cell activation	40	1	0.354729	1
BP	negative regulation of protein localization to nucleus	29	1	0.354966	1
MF	phosphatidylinositol 3-kinase binding	30	1	0.355052	1
BP	actin filament-based process	755	12.5	0.355201	1
BP	macromolecule deacylation	104	2	0.355946	1
BP	isoprenoid metabolic process	139	2	0.356502	1
BP	amyloid-beta clearance	36	1	0.356519	1
CC	ATPase complex	101	2	0.356538	1
MF	carboxylic acid binding	192	3	0.35655	1
BP	regulation of chromatin organization	185	3	0.356831	1
BP	pyridine-containing compound metabolic process	195	3.5	0.357186	1
BP	regulation of mononuclear cell migration	46	1	0.357188	1
BP	hexose transmembrane transport	112	2	0.357191	1
BP	cell-cell signaling involved in cardiac conduction	32	1	0.357706	1
BP	nucleoside phosphate catabolic process	188	3	0.3578	1
BP	protein kinase B signaling	268	4	0.357821	1
BP	hemostasis	338	5	0.357864	1
MF	ligase activity, forming carbon-sulfur bonds	40	1	0.358856	1
BP	positive regulation of hemopoiesis	183	3	0.359115	1
BP	mating	40	1	0.359242	1
BP	chondrocyte differentiation involved in endochondral bone morphogenesis	30	1	0.359459	1
CC	protein kinase complex	107	2	0.359987	1
BP	endoplasmic reticulum unfolded protein response	121	2.5	0.36	1
BP	phospholipid biosynthetic process	259	4	0.360262	1
BP	regulation of actomyosin structure organization	95	2	0.36056	1
BP	regulation of voltage-gated calcium channel activity	35	1	0.361096	1
BP	potassium ion transport	239	4	0.361103	1
BP	positive regulation of mitochondrial outer membrane permeabilization involved in apoptotic signaling pathway	35	1.5	0.36142	1
BP	positive regulation of protein complex disassembly	37	1	0.362262	1
BP	activation of protein kinase B activity	33	1	0.36279	1
MF	cytoskeletal protein binding	972	15.5	0.362956	1
CC	extrinsic component of cytoplasmic side of plasma membrane	90	2	0.363289	1
BP	olfactory bulb development	30	1	0.363316	1
BP	chromosome condensation	47	1	0.363403	1
BP	monocyte chemotaxis	65	1	0.363709	1
BP	regulation of double-strand break repair via homologous recombination	44	1.5	0.363946	1
BP	glucose catabolic process	36	1	0.363993	1
BP	fat-soluble vitamin metabolic process	43	1	0.364282	1
BP	NADH metabolic process	40	1	0.364419	1
BP	nucleoside monophosphate biosynthetic process	204	3.5	0.364919	1
BP	kidney morphogenesis	94	2	0.365562	1
BP	regulation of leukocyte differentiation	271	4	0.366317	1
BP	negative regulation of signal transduction in absence of ligand	36	1	0.366835	1
BP	negative regulation of extrinsic apoptotic signaling pathway in absence of ligand	36	1	0.366835	1
BP	response to dexamethasone	40	1	0.366872	1
BP	positive regulation of synaptic transmission, glutamatergic	32	1	0.36693	1
MF	transferase activity, transferring hexosyl groups	215	3.5	0.367429	1
BP	negative regulation of cell cycle	637	8	0.367469	1
BP	monosaccharide transmembrane transport	114	2	0.36791	1
MF	ion binding	6126	73	0.368126	1
BP	positive regulation of ion transmembrane transporter activity	104	2.5	0.368127	1
BP	negative regulation of protein metabolic process	1179	14	0.368307	1
BP	purine ribonucleoside triphosphate metabolic process	318	4.5	0.368404	1
BP	negative regulation of canonical Wnt signaling pathway	178	3	0.369069	1
BP	positive regulation of nitric oxide biosynthetic process	43	1	0.369455	1
BP	regulation of protein oligomerization	43	1	0.369579	1
BP	base-excision repair	42	1	0.369653	1
MF	DNA-binding transcription repressor activity, RNA polymerase II-specific	241	4.5	0.369686	1
BP	substantia nigra development	42	1.5	0.370025	1
MF	RNA polymerase II proximal promoter sequence-specific DNA binding	535	8	0.370091	1
BP	protein exit from endoplasmic reticulum	44	1	0.370157	1
BP	collateral sprouting	27	1	0.370185	1
BP	chromatin organization	778	10.5	0.370205	1
CC	actomyosin	79	2	0.37028	1
BP	DNA biosynthetic process	191	3	0.370402	1
MF	transcription coactivator activity	318	5.5	0.370511	1
BP	negative regulation of mitotic sister chromatid segregation	42	1	0.37054	1
MF	proton transmembrane transporter activity	125	2	0.370595	1
BP	negative regulation of JNK cascade	38	1	0.370686	1
BP	brown fat cell differentiation	41	1	0.37072	1
BP	NADH dehydrogenase complex assembly	58	1	0.370844	1
BP	mitochondrial respiratory chain complex I assembly	58	1	0.370844	1
BP	carbohydrate catabolic process	199	3	0.370913	1
BP	cell-cell junction organization	156	3	0.370985	1
BP	regulation of MAPK cascade	765	10	0.371023	1
MF	translation initiation factor activity	50	1	0.371101	1
BP	negative regulation of T cell differentiation	45	1	0.371124	1
BP	reactive oxygen species biosynthetic process	120	2	0.371469	1
BP	transcription by RNA polymerase II	2785	33	0.371547	1
BP	olfactory lobe development	31	1	0.3718	1
BP	regulation of cell adhesion	689	10	0.371839	1
BP	insulin-like growth factor receptor signaling pathway	38	1	0.371905	1
CC	endocytic vesicle membrane	163	3	0.371998	1
BP	negative regulation of smoothened signaling pathway	31	1	0.372177	1
BP	cellular response to light stimulus	128	2	0.372289	1
BP	positive regulation of vascular smooth muscle cell proliferation	49	1	0.372516	1
BP	positive regulation of nitric oxide metabolic process	44	1	0.372632	1
BP	activin receptor signaling pathway	43	1	0.372793	1
BP	beta-catenin-TCF complex assembly	30	1	0.372867	1
BP	protein-containing complex subunit organization	2217	26.5	0.373386	1
CC	axonal growth cone	28	1	0.373543	1
MF	demethylase activity	37	1.5	0.373753	1
BP	regulation of myeloid leukocyte differentiation	117	2	0.373939	1
BP	dopamine secretion	40	1	0.374269	1
BP	regulation of dopamine secretion	40	1	0.374269	1
MF	organic acid binding	204	3	0.374356	1
BP	endocardial cushion morphogenesis	35	1	0.374371	1
BP	carbohydrate transmembrane transport	116	2	0.374382	1
BP	viral entry into host cell	119	2	0.374392	1
BP	ubiquitin-dependent protein catabolic process	604	8	0.374684	1
BP	nephron tubule development	93	2	0.374687	1
BP	regulation of glycoprotein biosynthetic process	42	1	0.374763	1
BP	cellular response to alkaloid	35	1.5	0.374825	1
MF	solute:cation antiporter activity	31	1	0.375071	1
BP	renal water homeostasis	36	1	0.375138	1
MF	peptide receptor activity	150	2	0.375381	1
BP	positive regulation of cartilage development	32	1	0.375842	1
BP	positive regulation of plasma membrane bounded cell projection assembly	100	2	0.375953	1
BP	transition metal ion homeostasis	130	2.5	0.376223	1
BP	cellular response to steroid hormone stimulus	249	4.5	0.37654	1
MF	dynein intermediate chain binding	29	1	0.37695	1
BP	protein O-linked glycosylation	108	2	0.376984	1
BP	positive regulation of cellular protein localization	321	5.5	0.377133	1
BP	icosanoid transport	49	1	0.377407	1
BP	fatty acid derivative transport	49	1	0.377407	1
BP	proteolysis involved in cellular protein catabolic process	699	9	0.377474	1
BP	muscle adaptation	122	2	0.377479	1
BP	response to organic substance	3269	38.5	0.377842	1
BP	long-term synaptic depression	31	1	0.378085	1
MF	spectrin binding	28	1	0.378093	1
BP	positive regulation of phosphatidylinositol 3-kinase activity	32	1	0.378101	1
CC	peroxisomal matrix	51	1	0.378457	1
CC	microbody lumen	51	1	0.378457	1
BP	hyaluronan metabolic process	37	1	0.378684	1
BP	peptidyl-proline modification	54	1	0.378695	1
BP	cellular amino acid catabolic process	125	2.5	0.378805	1
BP	transmembrane transport	1580	20	0.378934	1
CC	perinuclear region of cytoplasm	706	10.5	0.379119	1
MF	Wnt-protein binding	37	1	0.379575	1
CC	Schaffer collateral - CA1 synapse	82	2	0.379971	1
BP	antibiotic metabolic process	149	2	0.380064	1
BP	mRNA stabilization	45	1	0.380186	1
BP	response to ketone	193	3	0.38037	1
BP	cardiac atrium development	35	1	0.380616	1
BP	regulation of membrane repolarization	38	1	0.381003	1
BP	negative regulation of cellular carbohydrate metabolic process	42	1	0.381104	1
BP	positive regulation of potassium ion transmembrane transport	41	1	0.381207	1
MF	cyclin-dependent protein serine/threonine kinase regulator activity	48	1	0.381313	1
BP	organophosphate metabolic process	1157	14.5	0.381733	1
BP	cellular response to monoamine stimulus	34	1	0.381866	1
BP	cellular response to catecholamine stimulus	34	1	0.381866	1
CC	potassium channel complex	95	2	0.381869	1
BP	positive regulation of filopodium assembly	30	1	0.382422	1
BP	ER to Golgi vesicle-mediated transport	206	3	0.382444	1
BP	cell-substrate adhesion	352	6.5	0.383249	1
BP	embryonic forelimb morphogenesis	33	1	0.383422	1
BP	protein metabolic process	5794	65.5	0.383551	1
MF	RNA polymerase II complex binding	51	1.5	0.38362	1
BP	modification-dependent protein catabolic process	610	8	0.383735	1
BP	phosphorus metabolic process	3313	40	0.383892	1
MF	rRNA binding	62	1.5	0.383917	1
BP	negative regulation of sister chromatid segregation	44	1	0.384833	1
BP	neuron projection organization	88	2	0.384938	1
BP	pyrimidine nucleotide biosynthetic process	45	1	0.385046	1
BP	negative regulation of epithelial cell differentiation	49	1	0.385378	1
BP	purine nucleoside triphosphate metabolic process	325	4.5	0.385616	1
BP	Ras protein signal transduction	444	7	0.385768	1
BP	Wnt signaling pathway, planar cell polarity pathway	108	2	0.385778	1
BP	homeostatic process	1903	23.5	0.385977	1
BP	regulation of transcription, DNA-templated	3445	40	0.387012	1
BP	ribonucleoside triphosphate metabolic process	324	4.5	0.387282	1
BP	peptidyl-lysine trimethylation	44	1	0.387286	1
BP	negative regulation of chromosome segregation	45	1	0.38749	1
BP	positive regulation of G1/S transition of mitotic cell cycle	50	1	0.387564	1
BP	oxidoreduction coenzyme metabolic process	207	3.5	0.387786	1
BP	regulation of actin cytoskeleton reorganization	37	1	0.387932	1
BP	cellular response to amyloid-beta	43	1	0.388611	1
BP	regulation of actin filament bundle assembly	97	2	0.388688	1
[truncated: 20,898 more rows]

## Sheet: Supplementary Data 7
Description	N	DE	P.DE	FDR
Proteoglycans in cancer	204	8	0.00793421	0.997632
cAMP signaling pathway	219	8	0.00862756	0.997632
Viral myocarditis	57	4	0.00867506	0.997632
Longevity regulating pathway - multiple species	62	4	0.0115926	0.999859
Glioma	75	4	0.0250137	1
Thermogenesis	219	6.5	0.0291516	1
Rap1 signaling pathway	210	7	0.0332908	1
Thyroid hormone signaling pathway	121	5	0.0347741	1
Regulation of lipolysis in adipocytes	55	3	0.0392434	1
Leukocyte transendothelial migration	113	4	0.0501955	1
Sulfur relay system	8	1	0.0537687	1
Endocrine resistance	96	4	0.0553264	1
Tight junction	169	5	0.0628042	1
Bile secretion	89	3.5	0.0657007	1
Melanoma	72	3	0.0714313	1
Fluid shear stress and atherosclerosis	139	4	0.0729102	1
Chemokine signaling pathway	192	5	0.0732067	1
Autoimmune thyroid disease	50	2	0.0740953	1
Hepatocellular carcinoma	168	5	0.0748247	1
Neutrophil extracellular trap formation	175	4	0.0749166	1
Regulation of actin cytoskeleton	217	6	0.0819756	1
Sulfur metabolism	10	1	0.0891503	1
Cysteine and methionine metabolism	49	2	0.0916206	1
Platelet activation	124	4	0.0928973	1
Salivary secretion	93	3	0.093748	1
Relaxin signaling pathway	129	4	0.0953563	1
Gastric acid secretion	76	3	0.101117	1
Pancreatic secretion	101	3	0.111871	1
Taurine and hypotaurine metabolism	11	1	0.113068	1
Apelin signaling pathway	138	4	0.113289	1
Signaling pathways regulating pluripotency of stem cells	142	4	0.114227	1
Progesterone-mediated oocyte maturation	95	3	0.115358	1
Endocytosis	251	6	0.120273	1
Vibrio cholerae infection	50	2	0.121374	1
ABC transporters	45	2.5	0.123148	1
Ovarian steroidogenesis	51	2	0.128053	1
C-type lectin receptor signaling pathway	104	3	0.133424	1
Non-homologous end-joining	13	1	0.13484	1
Longevity regulating pathway	89	3	0.136924	1
Small cell lung cancer	92	3	0.139539	1
Pathways in cancer	529	10	0.148453	1
Human papillomavirus infection	330	7.5	0.149298	1
Phosphatidylinositol signaling system	97	3	0.158873	1
Prostate cancer	97	3	0.167488	1
HIF-1 signaling pathway	109	3	0.167571	1
Renin-angiotensin system	23	1	0.173359	1
Antigen processing and presentation	69	2	0.175013	1
Aldosterone synthesis and secretion	98	3	0.18097	1
Endocrine and other factor-regulated calcium reabsorption	53	2	0.182361	1
Circadian entrainment	97	3	0.187735	1
Focal adhesion	200	5.5	0.194815	1
Pentose and glucuronate interconversions	34	1	0.195885	1
Platinum drug resistance	73	2	0.196336	1
Systemic lupus erythematosus	120	2	0.19819	1
Glycosylphosphatidylinositol (GPI)-anchor biosynthesis	26	1	0.200243	1
Viral carcinogenesis	193	4.5	0.200324	1
Lysine degradation	63	2	0.201378	1
Epstein-Barr virus infection	199	4	0.203341	1
Ras signaling pathway	231	5	0.206975	1
Rheumatoid arthritis	90	2	0.209435	1
Apoptosis	135	3	0.209753	1
Transcriptional misregulation in cancer	187	4	0.209929	1
Metabolic pathways	1477	19.5	0.210396	1
Lipid and atherosclerosis	215	4	0.210438	1
Phagosome	148	3.5	0.21943	1
Asthma	28	1	0.222391	1
Influenza A	168	3	0.223708	1
FoxO signaling pathway	131	3	0.22416	1
Endometrial cancer	58	2	0.226828	1
Fc epsilon RI signaling pathway	67	2	0.229294	1
Acute myeloid leukemia	67	2	0.240122	1
Mannose type O-glycan biosynthesis	23	1	0.241858	1
Alcoholism	174	3	0.242031	1
Glycosaminoglycan biosynthesis - chondroitin sulfate / dermatan sulfate	20	1	0.243045	1
Prolactin signaling pathway	70	2	0.24406	1
Cholinergic synapse	113	3	0.248003	1
Renal cell carcinoma	68	2	0.249153	1
Collecting duct acid secretion	27	1	0.249836	1
Glyoxylate and dicarboxylate metabolism	30	1.5	0.252476	1
Estrogen signaling pathway	137	3	0.256405	1
Base excision repair	33	1	0.263585	1
Thyroid hormone synthesis	75	2	0.264075	1
B cell receptor signaling pathway	80	2	0.266582	1
Yersinia infection	135	3	0.267775	1
Inositol phosphate metabolism	73	2	0.270054	1
Galactose metabolism	30	1	0.292575	1
Antifolate resistance	31	1	0.293976	1
PI3K-Akt signaling pathway	351	6	0.294992	1
Chronic myeloid leukemia	76	2	0.299374	1
Non-small cell lung cancer	72	2	0.308483	1
Bacterial invasion of epithelial cells	77	2	0.309006	1
Human cytomegalovirus infection	225	4	0.310539	1
Breast cancer	147	3	0.313319	1
Adherens junction	71	2	0.315073	1
Allograft rejection	35	1	0.324706	1
Gastric cancer	149	3.5	0.325958	1
Colorectal cancer	86	2	0.326358	1
Retinol metabolism	68	1	0.326507	1
Graft-versus-host disease	38	1	0.328947	1
Propanoate metabolism	34	1	0.329129	1
Shigellosis	244	4	0.333869	1
Intestinal immune network for IgA production	45	1	0.353348	1
Adrenergic signaling in cardiomyocytes	148	3	0.35337	1
Homologous recombination	41	1	0.357222	1
EGFR tyrosine kinase inhibitor resistance	78	2	0.359042	1
Amoebiasis	100	2	0.359607	1
Pyruvate metabolism	47	1.5	0.359683	1
Natural killer cell mediated cytotoxicity	124	2	0.368535	1
TNF signaling pathway	112	2	0.370291	1
Cushing syndrome	155	3	0.373376	1
GABAergic synapse	89	2	0.376663	1
Hippo signaling pathway - multiple species	29	1	0.377836	1
AGE-RAGE signaling pathway in diabetic complications	100	2	0.379689	1
ErbB signaling pathway	84	2	0.384069	1
Mucin type O-glycan biosynthesis	36	1	0.384762	1
Phospholipase D signaling pathway	147	3	0.389543	1
Oxytocin signaling pathway	154	3	0.391	1
Fc gamma R-mediated phagocytosis	96	2	0.391413	1
Th17 cell differentiation	106	2	0.394486	1
Hippo signaling pathway	157	3.5	0.396333	1
Amino sugar and nucleotide sugar metabolism	48	1	0.39933	1
Type I diabetes mellitus	41	1	0.399595	1
T cell receptor signaling pathway	102	2	0.402133	1
Pathogenic Escherichia coli infection	196	3	0.404401	1
Dilated cardiomyopathy	95	2	0.404763	1
Aldosterone-regulated sodium reabsorption	37	1	0.40943	1
Thyroid cancer	37	1	0.410263	1
Serotonergic synapse	113	2	0.413498	1
Wnt signaling pathway	165	3	0.414444	1
Lysosome	128	2	0.415708	1
Carbohydrate digestion and absorption	46	1	0.4175	1
Oocyte meiosis	124	2.5	0.418629	1
Measles	139	2	0.419158	1
Morphine addiction	91	2	0.41939	1
Toxoplasmosis	110	2	0.426021	1
Chemical carcinogenesis - receptor activation	212	3	0.426166	1
Inflammatory mediator regulation of TRP channels	98	2	0.42848	1
Bladder cancer	41	1	0.437202	1
Legionellosis	57	1	0.44059	1
Pyrimidine metabolism	56	1	0.451814	1
Staphylococcus aureus infection	91	1	0.455659	1
Mineral absorption	60	1	0.463286	1
Glycolysis / Gluconeogenesis	67	1	0.467343	1
Other types of O-glycan biosynthesis	47	1	0.469543	1
Parathyroid hormone synthesis, secretion and action	106	2	0.479192	1
MicroRNAs in cancer	309	3.5	0.492	1
Pertussis	76	1	0.494128	1
Neurotrophin signaling pathway	119	2	0.496304	1
Inflammatory bowel disease	63	1	0.499075	1
AMPK signaling pathway	119	2	0.499245	1
Type II diabetes mellitus	46	1	0.507648	1
Hepatitis C	157	2.5	0.512809	1
Growth hormone synthesis, secretion and action	119	2	0.52559	1
Retrograde endocannabinoid signaling	141	2	0.535533	1
Insulin signaling pathway	137	2	0.537431	1
Human T-cell leukemia virus 1 infection	216	3	0.539138	1
Glutamatergic synapse	114	2	0.53929	1
Protein processing in endoplasmic reticulum	169	2	0.541671	1
Leishmaniasis	74	1	0.542049	1
Salmonella infection	248	3	0.545722	1
PPAR signaling pathway	74	1	0.546052	1
Autophagy - animal	140	2	0.546997	1
Tuberculosis	177	2	0.55036	1
Notch signaling pathway	58	1	0.553747	1
Cell adhesion molecules	144	2	0.555618	1
RNA degradation	79	1	0.557237	1
VEGF signaling pathway	59	1	0.562135	1
Basal cell carcinoma	63	1	0.563108	1
Epithelial cell signaling in Helicobacter pylori infection	70	1	0.56819	1
p53 signaling pathway	73	1	0.58678	1
Long-term depression	60	1	0.596487	1
Toll-like receptor signaling pathway	104	1	0.598166	1
Adipocytokine signaling pathway	69	1	0.600374	1
mTOR signaling pathway	154	2	0.600768	1
Hematopoietic cell lineage	92	1	0.601378	1
Cardiac muscle contraction	83	1	0.607768	1
Cellular senescence	155	2	0.611397	1
Chemical carcinogenesis - reactive oxygen species	209	2.5	0.621251	1
GnRH secretion	64	1	0.625288	1
Cortisol synthesis and secretion	65	1	0.626138	1
Oxidative phosphorylation	121	1.5	0.629926	1
Central carbon metabolism in cancer	70	1	0.629969	1
Calcium signaling pathway	238	3	0.640664	1
Synaptic vesicle cycle	78	1	0.652399	1
Pancreatic cancer	76	1	0.657608	1
cGMP-PKG signaling pathway	166	2	0.666319	1
Kaposi sarcoma-associated herpesvirus infection	194	2	0.667229	1
PD-L1 expression and PD-1 checkpoint pathway in cancer	89	1	0.679794	1
TGF-beta signaling pathway	94	1	0.681885	1
Carbon metabolism	115	1.5	0.692966	1
Chagas disease	102	1	0.693669	1
Th1 and Th2 cell differentiation	90	1	0.695537	1
Spliceosome	131	1	0.697207	1
Glycerophospholipid metabolism	97	1	0.699194	1
Human immunodeficiency virus 1 infection	211	2	0.70507	1
Arrhythmogenic right ventricular cardiomyopathy	77	1	0.705109	1
Hypertrophic cardiomyopathy	90	1	0.712534	1
Gap junction	88	1	0.719187	1
Insulin secretion	86	1	0.719721	1
Protein digestion and absorption	102	1	0.727138	1
Olfactory transduction	409	1	0.729377	1
Prion disease	259	2.5	0.731288	1
GnRH signaling pathway	93	1	0.731428	1
ECM-receptor interaction	88	1.5	0.732377	1
Melanogenesis	101	1	0.753382	1
Cell cycle	124	1.5	0.759123	1
Insulin resistance	108	1	0.76059	1
Choline metabolism in cancer	98	1	0.764022	1
Osteoclast differentiation	127	1	0.776455	1
MAPK signaling pathway	294	3	0.77974	1
Herpes simplex virus 1 infection	495	3	0.788272	1
Non-alcoholic fatty liver disease	151	1.5	0.789069	1
JAK-STAT signaling pathway	158	1	0.791595	1
Purine metabolism	129	1.5	0.798519	1
Sphingolipid signaling pathway	118	1	0.805202	1
Ubiquitin mediated proteolysis	140	1	0.825283	1
Vascular smooth muscle contraction	133	1	0.826393	1
Coronavirus disease - COVID-19	231	1	0.8419	1
Spinocerebellar ataxia	142	1	0.849822	1
Dopaminergic synapse	131	1	0.851809	1
Hepatitis B	162	1	0.852696	1
Diabetic cardiomyopathy	189	1.5	0.863535	1
Amyotrophic lateral sclerosis	352	2.5	0.873499	1
Cytokine-cytokine receptor interaction	290	1	0.877726	1
Alzheimer disease	370	2.5	0.918552	1
Parkinson disease	252	1.5	0.922627	1
Axon guidance	181	1	0.947871	1
Neuroactive ligand-receptor interaction	337	1	0.957803	1
Pathways of neurodegeneration - multiple diseases	462	2.5	0.969469	1
Citrate cycle (TCA cycle)	30	0.5	1	1
Pentose phosphate pathway	30	0	1	1
Fructose and mannose metabolism	33	0	1	1
Ascorbate and aldarate metabolism	30	0	1	1
Fatty acid biosynthesis	17	0	1	1
Fatty acid elongation	27	0	1	1
Fatty acid degradation	43	0	1	1
Synthesis and degradation of ketone bodies	10	0	1	1
Steroid biosynthesis	20	0	1	1
Primary bile acid biosynthesis	17	0	1	1
Ubiquinone and other terpenoid-quinone biosynthesis	11	0	1	1
Steroid hormone biosynthesis	61	0	1	1
Arginine biosynthesis	22	0	1	1
Caffeine metabolism	6	0	1	1
Alanine, aspartate and glutamate metabolism	37	0	1	1
Glycine, serine and threonine metabolism	39	0	1	1
Valine, leucine and isoleucine degradation	48	0	1	1
Valine, leucine and isoleucine biosynthesis	4	0	1	1
Arginine and proline metabolism	50	0	1	1
Histidine metabolism	22	0	1	1
Tyrosine metabolism	36	0.5	1	1
Phenylalanine metabolism	17	0	1	1
Tryptophan metabolism	41	0.5	1	1
Phenylalanine, tyrosine and tryptophan biosynthesis	6	0	1	1
beta-Alanine metabolism	31	0	1	1
Phosphonate and phosphinate metabolism	6	0	1	1
Selenocompound metabolism	17	0	1	1
D-Glutamine and D-glutamate metabolism	5	0	1	1
D-Arginine and D-ornithine metabolism	1	0	1	1
Glutathione metabolism	58	0	1	1
Starch and sucrose metabolism	35	0	1	1
N-Glycan biosynthesis	50	0	1	1
Other glycan degradation	18	0	1	1
Various types of N-glycan biosynthesis	39	0	1	1
Neomycin, kanamycin and gentamicin biosynthesis	5	0	1	1
Glycosaminoglycan degradation	19	0	1	1
Glycosaminoglycan biosynthesis - keratan sulfate	14	0	1	1
Glycosaminoglycan biosynthesis - heparan sulfate / heparin	24	0.5	1	1
Glycerolipid metabolism	60	0	1	1
Ether lipid metabolism	49	0	1	1
Arachidonic acid metabolism	61	0	1	1
Linoleic acid metabolism	29	0	1	1
alpha-Linolenic acid metabolism	25	0	1	1
Sphingolipid metabolism	49	0	1	1
Glycosphingolipid biosynthesis - lacto and neolacto series	27	0	1	1
Glycosphingolipid biosynthesis - globo and isoglobo series	15	0	1	1
Glycosphingolipid biosynthesis - ganglio series	15	0	1	1
Butanoate metabolism	28	0	1	1
One carbon pool by folate	20	0	1	1
Thiamine metabolism	15	0	1	1
Riboflavin metabolism	8	0	1	1
Vitamin B6 metabolism	6	0	1	1
Nicotinate and nicotinamide metabolism	35	0	1	1
Pantothenate and CoA biosynthesis	22	0	1	1
Biotin metabolism	3	0	1	1
Lipoic acid metabolism	4	0	1	1
Folate biosynthesis	26	0	1	1
Porphyrin and chlorophyll metabolism	43	0	1	1
Terpenoid backbone biosynthesis	22	0	1	1
Nitrogen metabolism	17	0	1	1
Aminoacyl-tRNA biosynthesis	43	0	1	1
Metabolism of xenobiotics by cytochrome P450	76	0	1	1
Drug metabolism - cytochrome P450	70	0	1	1
Drug metabolism - other enzymes	80	0.5	1	1
Biosynthesis of unsaturated fatty acids	27	0	1	1
2-Oxocarboxylic acid metabolism	19	0	1	1
Fatty acid metabolism	56	0	1	1
Biosynthesis of amino acids	74	0	1	1
Biosynthesis of cofactors	155	0.5	1	1
Ribosome biogenesis in eukaryotes	77	0	1	1
Ribosome	134	0	1	1
Nucleocytoplasmic transport	108	0	1	1
mRNA surveillance pathway	96	0	1	1
RNA polymerase	31	0	1	1
Basal transcription factors	44	0	1	1
DNA replication	36	0	1	1
Proteasome	46	0	1	1
Protein export	23	0	1	1
Nucleotide excision repair	46	0	1	1
Mismatch repair	23	0	1	1
Fanconi anemia pathway	53	0	1	1
Viral protein interaction with cytokine and cytokine receptor	99	0	1	1
NF-kappa B signaling pathway	103	0	1	1
SNARE interactions in vesicular transport	32	0	1	1
Autophagy - other	32	0	1	1
Mitophagy - animal	71	0	1	1
Peroxisome	82	0	1	1
Apoptosis - multiple species	32	0	1	1
Ferroptosis	41	0	1	1
Necroptosis	157	0	1	1
Hedgehog signaling pathway	56	0	1	1
Complement and coagulation cascades	85	0	1	1
NOD-like receptor signaling pathway	183	0	1	1
RIG-I-like receptor signaling pathway	70	0	1	1
Cytosolic DNA-sensing pathway	63	0	1	1
IL-17 signaling pathway	93	0	1	1
Circadian rhythm	31	0	1	1
Long-term potentiation	67	0	1	1
Taste transduction	85	0	1	1
Phototransduction	28	0	1	1
Glucagon signaling pathway	105	0	1	1
Renin secretion	69	0	1	1
Maturity onset diabetes of the young	26	0	1	1
Vasopressin-regulated water reabsorption	44	0	1	1
Proximal tubule bicarbonate reclamation	23	0	1	1
Fat digestion and absorption	43	0	1	1
Vitamin digestion and absorption	24	0	1	1
Cholesterol metabolism	50	0	1	1
Huntington disease	292	0.5	1	1
Cocaine addiction	49	0	1	1
Amphetamine addiction	69	0	1	1
Nicotine addiction	40	0	1	1
African trypanosomiasis	36	0	1	1
Malaria	50	0.5	1	1
Chemical carcinogenesis - DNA adducts	69	0	1	1
Primary immunodeficiency	36	0	1	1

## Sheet: Supplementary Data 8
Gene	Chromsome	Region Sidák P-value	CpG Name	Position (Hg19)	Probe Mean Beta	Probe SD Beta	Probe Mean Delta Beta	Probe SD Delta Beta	Regression Coefficient	Probe Regression P-value
USH2A	chr1	0.007565	cg13415466	215804951	0.835491	0.0298994	-0.0152102	0.0293996	-1.31322	2.69e-05
			cg08020100	215805150	0.614433	0.0282317	-0.00907886	0.0189846	-1.06177	0.00589072
PTDSS2	chr11	0.01232	cg20831041	464554	0.964378	0.00745985	-0.00490984	0.00886886	-1.58807	0.000183
			cg00184011	464353	0.932811	0.00902982	-0.0058674	0.0111518	-2.11686	0.00223453
SPTB	chr14	0.02852	cg08250735	65231319	0.624891	0.0334112	-0.0151997	0.0303931	-2.5155	2.23e-05
			cg08389316	65231406	0.37479	0.0235851	-0.00499121	0.0199628	-1.99691	0.0101388
ZDHHC7	chr16	0.01132	cg02142900	85007113	0.847682	0.0155173	-0.0111011	0.017907	-3.3586	3.43e-07
			cg02052797	85007184	0.93562	0.0108003	-0.0034785	0.0162473	-0.93419	0.0379302
AMH	chr19	0.007136	cg04052466	2251061	0.0717014	0.0330278	-0.0043092	0.0272313	-0.466923	3.84e-05
			cg23218559	2250956	0.0730471	0.0449451	-0.00583938	0.0204838	-0.202982	0.00143881
			cg26000619	2251067	0.18377	0.050557	-0.00948747	0.0326829	-0.272233	0.0445249
			cg05345154	2250901	0.239801	0.0655114	-0.0040272	0.0299816	-0.146579	0.186735
HDAC4	chr2	0.000671	cg21559747	240033412	0.910047	0.0224478	-0.0165366	0.0272505	-1.42843	2.87e-07
			cg03209251	240033164	0.889479	0.0238651	-0.0135133	0.0271285	-1.14461	0.0175204
			cg15713391	240033280	0.941416	0.0134811	-0.00248566	0.0140006	-0.920718	0.0389621
TIAM1	chr21	0.005991	cg05299823	32649215	0.943681	0.0286654	0.00248103	0.00663044	3.15679	4.36e-09
			cg27624212	32649177	0.953465	0.00815886	-0.00395055	0.00878834	-1.51612	0.0101511
			cg25943452	32649155	0.939665	0.00985647	-0.00225187	0.00804636	-0.9413	0.297443
TRIM39-RPP1	chr6	2.39e-09	cg17080697	30297382	0.498	0.0873977	-0.0212909	0.0564119	-2.95229	7.54e-06
			cg06230847	30297594	0.650562	0.0807763	-0.0150494	0.05059	-1.26398	0.00163762
			cg01383911	30297627	0.684679	0.0777963	-0.012072	0.0632867	-1.62566	0.00302611
			cg07905808	30297389	0.586232	0.0775609	-0.0201074	0.0472997	-2.242	0.00545536
			cg09020199	30297320	0.50054	0.0839296	-0.0151831	0.0539803	-2.11819	0.0102485
			cg03094134	30297174	0.448794	0.093192	-0.0233253	0.0575184	-1.80196	0.0130311
			cg04425551	30297338	0.492244	0.0880978	-0.0171689	0.0584197	-1.89143	0.0303519
			cg14066298	30297565	0.526501	0.0688469	-0.0141348	0.0484546	-1.80712	0.0351567
			cg13079571	30297257	0.527429	0.088377	-0.0138598	0.0573323	-1.41494	0.081825
ANLN	chr7	0.02489	cg27392902	36500566	0.946616	0.0170909	0.00254727	0.00676228	2.05753	5.83e-06
			cg00413606	36500624	0.949352	0.0113872	-0.00302563	0.00841939	-1.14469	0.0145165
KCNV2	chr9	0.0153	cg26428825	2717531	0.949523	0.0151928	-0.00600181	0.0107197	-2.5028	2.89e-08
			cg14341520	2717338	0.94621	0.0125665	-0.00454673	0.010705	-1.10122	0.0329232
			cg21331335	2717325	0.961684	0.00534682	-0.000174	0.00426211	0.858581	0.28978

## Sheet: Supplementary Data 9
ONTOLOGY	TERM	N	DE	P.DE	FDR
BP	negative regulation of ovarian follicle development	2	1	0.000462679	1
BP	preantral ovarian follicle growth	3	1	0.000746338	1
BP	multi-layer follicle stage	3	1	0.000746338	1
BP	regulation of reproductive process	146	2	0.00149624	1
BP	cardiac muscle hypertrophy	106	2	0.00153027	1
MF	CDP-diacylglycerol-serine O-phosphatidyltransferase activity	1	1	0.00153717	1
BP	striated muscle hypertrophy	109	2	0.00159759	1
BP	muscle hypertrophy	111	2	0.00160633	1
BP	regulation of Schwann cell chemotaxis	1	1	0.00174396	1
BP	positive regulation of Schwann cell chemotaxis	1	1	0.00174396	1
BP	Schwann cell chemotaxis	1	1	0.00174396	1
BP	NMDA selective glutamate receptor signaling pathway	2	1	0.00174396	1
BP	Mullerian duct regression	4	1	0.00175189	1
BP	regulation of male mating behavior	2	1	0.00193312	1
BP	positive regulation of male mating behavior	2	1	0.00193312	1
BP	gonadal mesoderm development	7	1	0.0020363	1
BP	mammalian oogenesis stage	7	1	0.00273294	1
BP	positive regulation of apoptotic process	671	3	0.00292417	1
BP	positive regulation of programmed cell death	679	3	0.00298431	1
BP	phosphatidylserine biosynthetic process	4	1	0.00331875	1
BP	regulation of ovarian follicle development	6	1	0.00352981	1
BP	positive regulation of Schwann cell migration	4	1	0.00357041	1
MF	CDP-alcohol phosphatidyltransferase activity	8	1	0.00359657	1
BP	negative regulation of female gonad development	5	1	0.0036227	1
BP	maintenance of animal organ identity	5	1	0.00362319	1
BP	positive regulation of cell death	727	3	0.00368054	1
BP	Schwann cell migration	5	1	0.00381011	1
BP	regulation of Schwann cell migration	5	1	0.00381011	1
CC	USH2 complex	4	1	0.00402522	1
CC	cytoplasmic side of plasma membrane	153	2	0.00413695	1
BP	negative regulation of gonad development	6	1	0.00422829	1
BP	peptidyl-lysine deacetylation	8	1	0.00433996	1
BP	positive regulation of glial cell migration	11	1	0.00471289	1
BP	cellular response to parathyroid hormone stimulus	9	1	0.00489809	1
CC	cytoplasmic side of membrane	177	2	0.00493026	1
BP	male mating behavior	8	1	0.00516132	1
CC	extrinsic component of postsynaptic density membrane	5	1	0.00523279	1
BP	anatomical structure regression	10	1	0.00524055	1
BP	negative regulation of cellular catabolic process	263	2	0.00527531	1
CC	periciliary membrane compartment	6	1	0.00538822	1
CC	extrinsic component of postsynaptic specialization membrane	6	1	0.00549565	1
CC	cytoskeletal part	1673	4	0.00552207	1
CC	stereocilia ankle link	6	1	0.00556874	1
CC	stereocilia ankle link complex	6	1	0.00556874	1
MF	potassium ion binding	11	1	0.00569785	1
BP	response to parathyroid hormone	12	1	0.00574664	1
CC	leading edge membrane	169	2	0.00625806	1
BP	histone H4 deacetylation	11	1	0.0063748	1
BP	regulation of protein binding	217	2	0.00648588	1
BP	positive regulation of protein sumoylation	11	1	0.00658503	1
CC	stereocilium membrane	5	1	0.00661362	1
CC	intrinsic component of the cytoplasmic side of the plasma membrane	7	1	0.00672162	1
BP	positive regulation of DNA-binding transcription factor activity	260	2	0.00674979	1
BP	regulation of glial cell migration	17	1	0.00693081	1
BP	response to muscle inactivity involved in regulation of muscle adaptation	10	1	0.00710154	1
BP	response to denervation involved in regulation of muscle adaptation	10	1	0.00710154	1
MF	alkali metal ion binding	16	1	0.00712953	1
CC	stereocilia coupling link	7	1	0.00716973	1
BP	negative regulation of glycolytic process	13	1	0.00757704	1
BP	negative regulation of catabolic process	307	2	0.00783181	1
BP	response to muscle inactivity	11	1	0.00786284	1
BP	regulation of modification of postsynaptic actin cytoskeleton	6	1	0.00787429	1
BP	regulation of protein sumoylation	21	1	0.00788373	1
MF	histone deacetylase activity (H3-K14 specific)	10	1	0.00789949	1
MF	NAD-dependent histone deacetylase activity (H3-K14 specific)	10	1	0.00789949	1
BP	regulation of dopaminergic neuron differentiation	10	1	0.00812916	1
BP	negative regulation of nucleotide catabolic process	15	1	0.00813427	1
BP	negative regulation of coenzyme metabolic process	15	1	0.00813427	1
BP	negative regulation of pri-miRNA transcription by RNA polymerase II	13	1	0.00819988	1
BP	regulation of modification of postsynaptic structure	8	1	0.00822091	1
BP	response to stimulus involved in regulation of muscle adaptation	15	1	0.00830457	1
MF	NAD-dependent histone deacetylase activity	15	1	0.0083924	1
MF	NAD-dependent protein deacetylase activity	16	1	0.00843309	1
BP	regulation of skeletal muscle fiber development	11	1	0.00846794	1
BP	response to drug	1010	3	0.00857448	1
BP	sex determination	23	1	0.00861038	1
CC	spectrin	8	1	0.00874377	1
BP	regulation of female gonad development	13	1	0.00883545	1
MF	phosphotransferase activity, for other substituted phosphate groups	19	1	0.00888777	1
BP	mesenchyme development	276	2	0.0090059	1
CC	extrinsic component of postsynaptic membrane	9	1	0.00909322	1
BP	response to inactivity	14	1	0.00917556	1
BP	negative regulation of ATP biosynthetic process	16	1	0.00936066	1
BP	negative regulation of myotube differentiation	18	1	0.00959101	1
BP	histone H3 deacetylation	20	1	0.00959338	1
BP	negative regulation of nucleotide biosynthetic process	18	1	0.00978164	1
BP	negative regulation of purine nucleotide biosynthetic process	18	1	0.00978164	1
BP	positive regulation of lamellipodium assembly	20	1	0.0102963	1
CC	spectrin-associated cytoskeleton	9	1	0.0105298	1
BP	regulation of gonad development	19	1	0.0107092	1
CC	extrinsic component of synaptic membrane	13	1	0.0108391	1
MF	SUMO transferase activity	20	1	0.0110893	1
BP	negative regulation of cofactor metabolic process	22	1	0.0114673	1
BP	regulation of modification of synaptic structure	12	1	0.0115394	1
BP	negative regulation of ATP metabolic process	26	1	0.0115483	1
BP	mating behavior	23	1	0.0116422	1
BP	negative regulation of purine nucleotide metabolic process	28	1	0.0119685	1
BP	negative regulation of developmental process	1033	3	0.0120075	1
BP	negative regulation of nucleotide metabolic process	29	1	0.0121167	1
MF	histone deacetylase activity	28	1	0.0121683	1
MF	protein deacetylase activity	29	1	0.0122088	1
BP	tissue development	2059	4	0.0124135	1
BP	modification of postsynaptic actin cytoskeleton	12	1	0.0126667	1
BP	cellular modified amino acid biosynthetic process	49	1	0.0128712	1
BP	positive regulation of behavior	28	1	0.013242	1
BP	reproductive behavior	31	1	0.0139332	1
CC	distal axon	285	2	0.0139984	1
BP	regulation of binding	373	2	0.0146241	1
BP	modification of postsynaptic structure	17	1	0.0154113	1
BP	regulation of DNA-binding transcription factor activity	429	2	0.015463	1
BP	positive regulation of dendritic spine morphogenesis	21	1	0.0155181	1
BP	osteoblast development	19	1	0.0157687	1
BP	phosphatidylserine metabolic process	31	1	0.0166754	1
CC	cell projection membrane	344	2	0.0167527	1
BP	regulation of cardiac muscle contraction by calcium ion signaling	29	1	0.016843	1
BP	negative regulation of reproductive process	55	1	0.0169334	1
BP	mating	40	1	0.0170723	1
BP	muscle hypertrophy in response to stress	31	1	0.017083	1
BP	cardiac muscle adaptation	31	1	0.017083	1
BP	cardiac muscle hypertrophy in response to stress	31	1	0.017083	1
CC	cytoskeleton	2180	4	0.0171944	1
MF	Rac guanyl-nucleotide exchange factor activity	17	1	0.0176795	1
BP	negative regulation of striated muscle cell differentiation	42	1	0.0180146	1
CC	photoreceptor connecting cilium	39	1	0.0182628	1
BP	regulation of lamellipodium assembly	33	1	0.0184496	1
BP	positive regulation of lamellipodium organization	28	1	0.0188724	1
BP	modification of synaptic structure	24	1	0.019224	1
BP	regulation of non-canonical Wnt signaling pathway	23	1	0.0192837	1
BP	skeletal muscle fiber development	32	1	0.0193339	1
BP	dopaminergic neuron differentiation	37	1	0.0193469	1
MF	cytoskeletal protein binding	972	3	0.0198637	1
MF	deacetylase activity	44	1	0.0200449	1
MF	transforming growth factor beta receptor binding	51	1	0.0201745	1
BP	negative regulation of cellular carbohydrate metabolic process	42	1	0.0204259	1
MF	ankyrin binding	20	1	0.0207954	1
BP	ovulation cycle process	46	1	0.0214165	1
BP	negative regulation of ubiquitin-dependent protein catabolic process	48	1	0.0216156	1
MF	promoter-specific chromatin binding	48	1	0.0222849	1
BP	myotube cell development	35	1	0.0228827	1
BP	negative regulation of carbohydrate metabolic process	48	1	0.0232643	1
BP	positive regulation of neuron apoptotic process	57	1	0.0234135	1
BP	muscle system process	463	2	0.0235216	1
BP	Rac protein signal transduction	34	1	0.0235463	1
BP	ionotropic glutamate receptor signaling pathway	25	1	0.0235733	1
BP	photoreceptor cell maintenance	38	1	0.0240893	1
BP	actin filament capping	38	1	0.0245136	1
BP	positive regulation of cell projection organization	382	2	0.0245277	1
CC	side of membrane	504	2	0.0246576	1
CC	axonal growth cone	28	1	0.0247405	1
BP	hair cell differentiation	40	1	0.0249322	1
MF	hydrolase activity, acting on carbon-nitrogen (but not peptide) bonds, in linear amides	73	1	0.0250959	1
BP	regulation of skeletal muscle tissue development	51	1	0.0251132	1
CC	A band	39	1	0.0252074	1
CC	axon part	382	2	0.0259175	1
BP	response to cocaine	54	1	0.0263518	1
BP	cell development	2178	4	0.0265275	1
BP	negative regulation of osteoblast differentiation	51	1	0.0266062	1
BP	positive regulation of dendrite morphogenesis	38	1	0.0266839	1
BP	regulation of apoptotic process	1555	3	0.0268997	1
CC	photoreceptor inner segment	49	1	0.0269846	1
BP	positive regulation of epithelial to mesenchymal transition	50	1	0.027087	1
BP	negative regulation of actin filament depolymerization	41	1	0.0273307	1
BP	ovarian follicle development	55	1	0.0275561	1
CC	terminal bouton	51	1	0.0275865	1
BP	protein sumoylation	80	1	0.0278871	1
BP	regulation of programmed cell death	1581	3	0.0278958	1
CC	ciliary transition zone	66	1	0.0284295	1
BP	negative regulation of proteolysis involved in cellular protein catabolic process	71	1	0.0286099	1
BP	positive regulation of smooth muscle cell migration	47	1	0.0295845	1
BP	negative regulation of muscle cell differentiation	65	1	0.0296683	1
MF	myosin binding	71	1	0.0298537	1
BP	oogenesis	87	1	0.0299905	1
MF	hormone activity	121	1	0.0300449	1
BP	regulation of lamellipodium organization	45	1	0.0301361	1
BP	striated muscle adaptation	57	1	0.0302667	1
BP	regulation of pri-miRNA transcription by RNA polymerase II	41	1	0.0304056	1
BP	positive regulation of reactive oxygen species biosynthetic process	55	1	0.0304696	1
CC	neuronal cell body	494	2	0.0306113	1
BP	retina homeostasis	70	1	0.0307033	1
BP	ovulation cycle	69	1	0.030756	1
BP	regulation of behavior	71	1	0.031157	1
BP	glial cell migration	49	1	0.0316911	1
BP	regulation of actin filament depolymerization	51	1	0.0317882	1
BP	positive regulation of cell migration	541	2	0.0322902	1
BP	inner ear receptor cell differentiation	56	1	0.0323672	1
BP	positive regulation of reproductive process	69	1	0.0323692	1
BP	regulation of cell death	1701	3	0.0328701	1
BP	regulation of myotube differentiation	62	1	0.0329318	1
CC	synapse	1168	3	0.0330527	1
MF	receptor tyrosine kinase binding	68	1	0.0332327	1
CC	cell leading edge	401	2	0.0334677	1
BP	regulation of dendritic spine morphogenesis	44	1	0.0335368	1
BP	cell differentiation	4210	5	0.0336295	1
BP	organophosphate biosynthetic process	693	2	0.0337283	1
BP	positive regulation of cell motility	564	2	0.0337503	1
BP	pri-miRNA transcription by RNA polymerase II	47	1	0.0339371	1
BP	positive regulation of dendritic spine development	44	1	0.03414	1
BP	regulation of glycolytic process	79	1	0.0346929	1
BP	negative regulation of actin filament polymerization	58	1	0.0349973	1
MF	identical protein binding	1715	3	0.0350028	1
BP	regulation of developmental process	2676	4	0.0350382	1
BP	regulation of insulin secretion involved in cellular response to glucose stimulus	57	1	0.0350383	1
BP	regulation of nucleotide catabolic process	81	1	0.0352215	1
CC	stereocilium	51	1	0.0353669	1
BP	sexual reproduction	834	2	0.0355403	1
BP	cellular response to mechanical stimulus	78	1	0.0356354	1
BP	histone deacetylation	77	1	0.0356603	1
BP	regulation of carbohydrate catabolic process	88	1	0.0358418	1
BP	actin filament depolymerization	54	1	0.0358486	1
BP	nervous system development	2362	4	0.0359418	1
BP	positive regulation of gliogenesis	74	1	0.0363675	1
BP	negative regulation of cellular protein catabolic process	85	1	0.0363815	1
BP	positive regulation of cellular component movement	581	2	0.036399	1
BP	multicellular organismal reproductive process	825	2	0.036447	1
BP	positive regulation of locomotion	594	2	0.0364819	1
CC	stereocilium bundle	56	1	0.0369343	1
BP	response to anesthetic	77	1	0.0370563	1
CC	cell body	561	2	0.0373336	1
BP	multicellular organism reproduction	840	2	0.0374511	1
BP	mechanoreceptor differentiation	61	1	0.037829	1
BP	regulation of coenzyme metabolic process	95	1	0.0386202	1
BP	insulin secretion involved in cellular response to glucose stimulus	64	1	0.0388075	1
CC	histone deacetylase complex	58	1	0.0392936	1
BP	regulation of ATP biosynthetic process	94	1	0.0398107	1
BP	cellular developmental process	4400	5	0.0400728	1
MF	repressing transcription factor binding	70	1	0.0400972	1
CC	plasma membrane part	2787	4	0.0409157	1
BP	negative regulation of small molecule metabolic process	107	1	0.0410802	1
MF	collagen binding	67	1	0.0418697	1
CC	neuron projection membrane	56	1	0.0423273	1
CC	actin cytoskeleton	506	2	0.0429106	1
BP	negative regulation of protein polymerization	72	1	0.0429967	1
BP	muscle fiber development	67	1	0.0430124	1
BP	protein deacetylation	93	1	0.0430395	1
BP	regulation of ATP metabolic process	119	1	0.043246	1
BP	positive regulation of JUN kinase activity	73	1	0.0436239	1
MF	hydrolase activity, acting on carbon-nitrogen (but not peptide) bonds	123	1	0.0439349	1
CC	neuromuscular junction	76	1	0.0439891	1
BP	negative regulation of protein depolymerization	66	1	0.0440953	1
MF	voltage-gated potassium channel activity	86	1	0.0441729	1
MF	protein kinase binding	646	2	0.0444225	1
BP	protein deacylation	103	1	0.0448245	1
BP	negative regulation of ossification	81	1	0.0449356	1
BP	regulation of reactive oxygen species biosynthetic process	99	1	0.0451399	1
MF	Rac GTPase binding	69	1	0.0455283	1
BP	regulation of cofactor metabolic process	117	1	0.0458725	1
BP	regulation of purine nucleotide biosynthetic process	115	1	0.0460542	1
MF	histone deacetylase binding	110	1	0.0461337	1
BP	regulation of nucleotide biosynthetic process	116	1	0.0462638	1
BP	macromolecule deacylation	104	1	0.0463297	1
BP	lamellipodium assembly	64	1	0.0466528	1
BP	positive regulation of smooth muscle cell proliferation	101	1	0.0466629	1
BP	axonogenesis	468	2	0.0467888	1
BP	positive regulation of reactive oxygen species metabolic process	100	1	0.047274	1
BP	regulation of cardiac muscle contraction	82	1	0.0476081	1
BP	regulation of epithelial to mesenchymal transition	90	1	0.0476412	1
CC	cell-cell contact zone	71	1	0.0478149	1
BP	dendritic spine morphogenesis	58	1	0.0478883	1
BP	regulation of smooth muscle cell migration	84	1	0.0481963	1
BP	neuron differentiation	1363	3	0.0483229	1
MF	protein tyrosine kinase binding	92	1	0.0483592	1
BP	negative regulation of protein complex disassembly	75	1	0.0485855	1
BP	phosphate-containing compound metabolic process	3286	4	0.0486845	1
BP	regulation of cellular catabolic process	867	2	0.0486915	1
BP	protein modification by small protein conjugation	893	2	0.0488083	1
BP	regulation of purine nucleotide metabolic process	139	1	0.04892	1
BP	female gamete generation	136	1	0.0493953	1
BP	regulation of nucleotide metabolic process	143	1	0.0496575	1
BP	positive regulation of neuron death	94	1	0.0497004	1
MF	zinc ion binding	801	2	0.0499693	1
BP	phosphorus metabolic process	3313	4	0.0500584	1
CC	transcriptional repressor complex	84	1	0.0501149	1
BP	apoptotic process	1951	3	0.0504575	1
BP	regulation of JUN kinase activity	87	1	0.0505335	1
BP	multi-organism reproductive process	1002	2	0.0506887	1
BP	positive regulation of protein modification by small protein conjugation or removal	132	1	0.0510821	1
BP	Wnt signaling pathway, planar cell polarity pathway	108	1	0.0512804	1
BP	glycolytic process	115	1	0.0515159	1
BP	regulation of establishment of planar polarity	110	1	0.0516633	1
BP	anatomical structure morphogenesis	2726	4	0.051698	1
BP	female gonad development	96	1	0.0517691	1
BP	ATP generation from ADP	116	1	0.0518527	1
BP	regulation of protein depolymerization	83	1	0.0519388	1
MF	activating transcription factor binding	85	1	0.0523141	1
BP	pyruvate biosynthetic process	119	1	0.052442	1
BP	axon development	513	2	0.052822	1
BP	regulation of striated muscle contraction	96	1	0.0529901	1
BP	smooth muscle cell migration	91	1	0.0530601	1
CC	voltage-gated potassium channel complex	86	1	0.0538332	1
BP	plasma membrane bounded cell projection organization	1493	3	0.0545287	1
CC	photoreceptor cell cilium	112	1	0.0547156	1
BP	chemotaxis	642	2	0.0550465	1
BP	B cell differentiation	131	1	0.0550962	1
BP	taxis	644	2	0.0551268	1
CC	9+0 non-motile cilium	114	1	0.0551404	1
BP	reactive oxygen species biosynthetic process	120	1	0.0552126	1
BP	negative regulation of cell differentiation	743	2	0.0552127	1
BP	regulation of striated muscle cell differentiation	117	1	0.0554792	1
BP	positive regulation of molecular function	1757	3	0.0555085	1
BP	development of primary female sexual characteristics	101	1	0.055526	1
BP	positive regulation of plasma membrane bounded cell projection assembly	100	1	0.055682	1
MF	growth factor activity	163	1	0.0557458	1
BP	response to alkaloid	111	1	0.0562597	1
MF	structural constituent of cytoskeleton	102	1	0.0562978	1
MF	kinase binding	725	2	0.0563025	1
BP	regulation of muscle adaptation	107	1	0.0564526	1
BP	muscle cell migration	104	1	0.0564709	1
CC	postsynaptic density membrane	74	1	0.0565706	1
BP	ADP metabolic process	126	1	0.0566008	1
BP	cell projection organization	1530	3	0.0566347	1
CC	axon	606	2	0.0568799	1
BP	programmed cell death	2095	3	0.0571084	1
BP	positive regulation of dendrite development	73	1	0.057729	1
BP	regulation of dendritic spine development	74	1	0.0582801	1
BP	lamellipodium organization	82	1	0.0585263	1
BP	nucleoside diphosphate phosphorylation	134	1	0.0587008	1
BP	positive regulation of protein binding	93	1	0.0588877	1
CC	cortical actin cytoskeleton	90	1	0.0589908	1
CC	ciliary basal body	132	1	0.0592438	1
BP	positive regulation of cell proliferation	937	2	0.0594984	1
BP	nucleotide phosphorylation	136	1	0.0597277	1
BP	generation of neurons	1521	3	0.0604405	1
CC	extrinsic component of cytoplasmic side of plasma membrane	90	1	0.0605213	1
BP	response to organic cyclic compound	908	2	0.0606706	1
BP	establishment of planar polarity	124	1	0.0608286	1
BP	establishment of tissue polarity	124	1	0.0608286	1
BP	dendritic spine organization	80	1	0.0609069	1
BP	ephrin receptor signaling pathway	86	1	0.0610261	1
BP	muscle adaptation	122	1	0.0612132	1
CC	main axon	68	1	0.0612589	1
BP	regulation of generation of precursor metabolites and energy	156	1	0.0616524	1
CC	axon terminus	119	1	0.0616632	1
CC	potassium channel complex	95	1	0.0617418	1
BP	regulation of gliogenesis	124	1	0.0621908	1
BP	system process	2152	3	0.0622035	1
BP	negative regulation of protein catabolic process	131	1	0.0622975	1
BP	ATP biosynthetic process	156	1	0.0623049	1
CC	ruffle membrane	94	1	0.0627938	1
BP	female sex differentiation	115	1	0.0634032	1
BP	pyruvate metabolic process	154	1	0.0634928	1
BP	myotube differentiation	111	1	0.0635082	1
BP	regulation of catabolic process	975	2	0.0637615	1
BP	regulation of dendrite morphogenesis	90	1	0.0638559	1
BP	regulation of cellular carbohydrate metabolic process	141	1	0.0642687	1
BP	nicotinamide nucleotide biosynthetic process	147	1	0.0642908	1
BP	pyridine nucleotide biosynthetic process	147	1	0.0642908	1
BP	purine ribonucleoside triphosphate biosynthetic process	167	1	0.0645733	1
BP	protein depolymerization	109	1	0.064613	1
BP	system development	4886	5	0.0648807	1
BP	cellular modified amino acid metabolic process	199	1	0.0649055	1
BP	neuron projection organization	88	1	0.0651711	1
BP	negative regulation of DNA-binding transcription factor activity	168	1	0.065273	1
BP	cell death	2225	3	0.0652842	1
BP	regulation of protein complex disassembly	113	1	0.0654182	1
BP	activation of GTPase activity	93	1	0.0654614	1
BP	mesoderm development	133	1	0.0654941	1
BP	positive regulation of chemotaxis	134	1	0.0656015	1
BP	male sex differentiation	159	1	0.0656985	1
BP	negative regulation of biological process	5781	5	0.0658271	1
CC	actomyosin	79	1	0.0659068	1
BP	pyridine-containing compound biosynthetic process	150	1	0.0660063	1
BP	purine nucleoside diphosphate metabolic process	138	1	0.0660478	1
BP	purine ribonucleoside diphosphate metabolic process	138	1	0.0660478	1
BP	purine nucleoside triphosphate biosynthetic process	168	1	0.066137	1
BP	regulation of postsynapse organization	98	1	0.0663317	1
BP	protein modification by small protein conjugation or removal	1079	2	0.0665316	1
BP	ribonucleoside diphosphate metabolic process	140	1	0.0665891	1
BP	regulation of osteoblast differentiation	125	1	0.0666266	1
BP	epithelial to mesenchymal transition	140	1	0.0666307	1
BP	positive regulation of axonogenesis	85	1	0.0667711	1
BP	cellular response to glucose stimulus	132	1	0.066792	1
CC	non-motile cilium	147	1	0.0669294	1
MF	potassium channel activity	122	1	0.0673499	1
BP	response to ammonium ion	133	1	0.0674332	1
BP	cellular response to hexose stimulus	134	1	0.0675833	1
BP	cellular response to monosaccharide stimulus	135	1	0.0676102	1
BP	ribonucleoside triphosphate biosynthetic process	173	1	0.0677188	1
BP	regulation of cell differentiation	1860	3	0.0677721	1
CC	postsynaptic specialization membrane	101	1	0.0679869	1
CC	basement membrane	95	1	0.068047	1
BP	regulation of ubiquitin-dependent protein catabolic process	149	1	0.0681926	1
BP	neurogenesis	1620	3	0.0695173	1
BP	negative regulation of protein complex assembly	138	1	0.06968	1
BP	cell morphogenesis involved in neuron differentiation	582	2	0.0703756	1
BP	positive regulation of multi-organism process	188	1	0.0708358	1
BP	positive regulation of NF-kappaB transcription factor activity	148	1	0.0709973	1
BP	regulation of plasma membrane bounded cell projection organization	670	2	0.0712123	1
BP	nucleoside diphosphate metabolic process	158	1	0.0713722	1
BP	regulation of cell projection organization	680	2	0.071843	1
BP	purine nucleoside monophosphate biosynthetic process	179	1	0.0718629	1
BP	purine ribonucleoside monophosphate biosynthetic process	179	1	0.0718629	1
BP	cellular response to carbohydrate stimulus	143	1	0.0720306	1
BP	morphogenesis of a polarized epithelium	141	1	0.0720315	1
MF	transferase activity	2242	3	0.0721762	1
BP	response to interleukin-1	207	1	0.0727536	1
BP	ER to Golgi vesicle-mediated transport	206	1	0.0731406	1
MF	transition metal ion binding	1067	2	0.0733172	1
CC	neuron projection terminus	138	1	0.0733667	1
BP	chromatin remodeling	179	1	0.0734538	1
BP	nucleoside triphosphate biosynthetic process	184	1	0.0736155	1
BP	locomotion	1906	3	0.0741758	1
CC	cortical cytoskeleton	116	1	0.0745674	1
BP	pyridine nucleotide metabolic process	189	1	0.0746895	1
BP	nicotinamide nucleotide metabolic process	189	1	0.0746895	1
BP	regulation of striated muscle tissue development	152	1	0.0751054	1
BP	ribonucleoside monophosphate biosynthetic process	193	1	0.0757066	1
BP	carbohydrate catabolic process	199	1	0.0757922	1
BP	cardiac muscle contraction	136	1	0.0760154	1
BP	skeletal muscle tissue development	159	1	0.0761029	1
BP	regulation of muscle organ development	156	1	0.0762161	1
BP	MAPK cascade	953	2	0.0766054	1
BP	regulation of muscle tissue development	155	1	0.0768356	1
BP	dendritic spine development	97	1	0.0768587	1
MF	Rho guanyl-nucleotide exchange factor activity	79	1	0.0770101	1
BP	organophosphate metabolic process	1157	2	0.0771602	1
BP	regulation of smooth muscle cell proliferation	168	1	0.0772751	1
BP	pyridine-containing compound metabolic process	195	1	0.0773801	1
BP	animal organ development	3558	4	0.0774881	1
BP	nucleoside monophosphate biosynthetic process	204	1	0.0776621	1
BP	oxidoreduction coenzyme metabolic process	207	1	0.0778226	1
BP	positive regulation of JNK cascade	139	1	0.0778326	1
BP	smooth muscle cell proliferation	170	1	0.0778349	1
BP	glutamate receptor signaling pathway	99	1	0.0779217	1
CC	supramolecular fiber	946	2	0.0780319	1
BP	cellular glucose homeostasis	151	1	0.0780875	1
MF	RNA polymerase II transcription factor binding	155	1	0.0785911	1
BP	signal transduction by protein phosphorylation	964	2	0.0786619	1
BP	non-canonical Wnt signaling pathway	150	1	0.0791428	1
CC	supramolecular polymer	953	2	0.0792811	1
CC	supramolecular complex	954	2	0.0793229	1
BP	positive regulation of apoptotic signaling pathway	179	1	0.0797429	1
BP	BMP signaling pathway	156	1	0.0797433	1
BP	nucleotide catabolic process	182	1	0.0799727	1
BP	nucleoside phosphate catabolic process	188	1	0.0807439	1
BP	regulation of reactive oxygen species metabolic process	192	1	0.0816463	1
BP	response to external stimulus	2394	3	0.081952	1
BP	neuron projection morphogenesis	647	2	0.0827196	1
BP	skeletal muscle organ development	167	1	0.0832228	1
BP	regulation of muscle contraction	170	1	0.0833948	1
BP	positive regulation of stress-activated MAPK cascade	171	1	0.0844931	1
BP	response to BMP	169	1	0.0857087	1
BP	cellular response to BMP stimulus	169	1	0.0857087	1
MF	potassium ion transmembrane transporter activity	158	1	0.0858354	1
BP	plasma membrane bounded cell projection morphogenesis	661	2	0.0858439	1
BP	negative regulation of supramolecular fiber organization	142	1	0.0858507	1
BP	positive regulation of stress-activated protein kinase signaling cascade	172	1	0.0859237	1
BP	regulation of proteolysis involved in cellular protein catabolic process	212	1	0.0864676	1
BP	cell projection morphogenesis	665	2	0.0864748	1
CC	somatodendritic compartment	837	2	0.0867802	1
BP	regulation of muscle cell differentiation	181	1	0.0868789	1
BP	cellular protein complex disassembly	217	1	0.086939	1
BP	gonad development	215	1	0.0872303	1
CC	cluster of actin-based cell projections	148	1	0.0878593	1
MF	voltage-gated cation channel activity	140	1	0.0882087	1
BP	cell part morphogenesis	684	2	0.0887692	1
BP	negative regulation of cytoskeleton organization	148	1	0.0899085	1
MF	cytokine receptor binding	286	1	0.0899634	1
BP	regulation of carbohydrate metabolic process	205	1	0.0900641	1
BP	response to glucose	196	1	0.0904489	1
BP	striated muscle contraction	172	1	0.0904753	1
BP	germ cell development	260	1	0.090645	1
BP	regulation of cell migration	946	2	0.0908362	1
BP	development of primary sexual characteristics	221	1	0.0908754	1
BP	retina development in camera-type eye	144	1	0.0908971	1
BP	regulation of multicellular organismal development	2147	3	0.0909881	1
BP	cellular protein modification process	4104	4	0.0910502	1
BP	protein modification process	4104	4	0.0910502	1
BP	regulation of cellular component biogenesis	950	2	0.0914899	1
BP	response to hexose	201	1	0.0917264	1
BP	visual perception	217	1	0.0918899	1
BP	regulation of protein modification by small protein conjugation or removal	228	1	0.0922432	1
BP	multicellular organism development	5456	5	0.0925283	1
BP	response to monosaccharide	206	1	0.0928789	1
BP	B cell activation	240	1	0.0933717	1
CC	Z disc	132	1	0.0933907	1
BP	nucleobase-containing small molecule biosynthetic process	226	1	0.0937156	1
BP	regulation of morphogenesis of an epithelium	180	1	0.0940382	1
BP	ATP metabolic process	289	1	0.0943401	1
BP	glycerophospholipid biosynthetic process	216	1	0.0943589	1
BP	sensory perception of light stimulus	221	1	0.0948215	1
BP	regulation of actin filament polymerization	161	1	0.0948581	1
BP	striated muscle cell development	173	1	0.0954035	1
BP	positive regulation of binding	179	1	0.0954173	1
CC	intracellular non-membrane-bounded organelle	4606	4	0.0958065	1
BP	phosphorylation	2390	3	0.0959351	1
BP	signal transduction	5948	5	0.0964706	1
BP	sensory perception of sound	145	1	0.0967925	1
CC	I band	143	1	0.096816	1
CC	non-membrane-bounded organelle	4615	4	0.0971755	1
BP	regulation of cell motility	1006	2	0.0983456	1
BP	regulation of plasma membrane bounded cell projection assembly	174	1	0.0984792	1
BP	regulation of neuron apoptotic process	210	1	0.0993593	1
BP	regulation of cell projection assembly	176	1	0.0997024	1
BP	cell morphogenesis involved in differentiation	743	2	0.100509	1
BP	macromolecule modification	4313	4	0.100663	1
BP	purine ribonucleoside triphosphate metabolic process	318	1	0.100804	1
BP	regulation of insulin secretion	175	1	0.100934	1
BP	cellular response to tumor necrosis factor	288	1	0.101211	1
BP	movement of cell or subcellular component	2139	3	0.101325	1
BP	regulation of cellular protein catabolic process	245	1	0.102166	1
BP	regulation of cellular protein metabolic process	2662	3	0.102413	1
CC	membrane part	6591	5	0.102489	1
BP	response to carbohydrate	229	1	0.102597	1
BP	purine nucleoside triphosphate metabolic process	325	1	0.102833	1
BP	reproductive process	1413	2	0.102968	1
BP	reproduction	1416	2	0.103112	1
BP	regulation of ossification	201	1	0.103823	1
BP	ribonucleoside triphosphate metabolic process	324	1	0.103842	1
BP	regulation of actin polymerization or depolymerization	177	1	0.104102	1
CC	extrinsic component of plasma membrane	164	1	0.104315	1
BP	muscle cell development	186	1	0.104619	1
BP	growth	982	2	0.104741	1
BP	response to mechanical stimulus	209	1	0.104946	1
BP	glycerolipid biosynthetic process	250	1	0.105143	1
BP	regulation of actin filament length	178	1	0.105183	1
MF	protein-containing complex binding	1127	2	0.105268	1
BP	sensory perception of mechanical stimulus	165	1	0.10583	1
BP	coenzyme biosynthetic process	259	1	0.106207	1
BP	phospholipid biosynthetic process	259	1	0.106356	1
BP	organophosphate catabolic process	248	1	0.10644	1
BP	regulation of chemotaxis	216	1	0.106835	1
BP	tissue homeostasis	222	1	0.106962	1
BP	regulation of Rho protein signal transduction	139	1	0.107301	1
BP	regulation of JNK cascade	184	1	0.107356	1
BP	response to tumor necrosis factor	308	1	0.107799	1
BP	response to chemical	4702	4	0.107807	1
BP	response to xenobiotic stimulus	291	1	0.108912	1
CC	microtubule cytoskeleton	1188	2	0.108913	1
BP	nucleoside triphosphate metabolic process	345	1	0.10927	1
BP	cellular response to organic substance	2685	3	0.109289	1
BP	actin filament polymerization	181	1	0.109427	1
BP	regulation of locomotion	1078	2	0.109433	1
BP	dendrite morphogenesis	142	1	0.10978	1
BP	regulation of dendrite development	148	1	0.109893	1
BP	epidermal cell differentiation	357	1	0.110059	1
BP	enzyme linked receptor protein signaling pathway	1043	2	0.110317	1
BP	purine ribonucleoside monophosphate metabolic process	324	1	0.110448	1
BP	purine nucleoside monophosphate metabolic process	325	1	0.110683	1
BP	inner ear development	192	1	0.110778	1
BP	organonitrogen compound metabolic process	6828	5	0.111011	1
BP	positive regulation of cell morphogenesis involved in differentiation	153	1	0.11155	1
BP	calcium-mediated signaling	218	1	0.112092	1
CC	cell cortex part	184	1	0.112744	1
BP	muscle cell proliferation	238	1	0.112907	1
BP	sex differentiation	268	1	0.112948	1
BP	regulation of cell development	951	2	0.113008	1
BP	reactive oxygen species metabolic process	280	1	0.113949	1
BP	insulin secretion	206	1	0.114132	1
BP	ribonucleoside monophosphate metabolic process	338	1	0.114151	1
CC	ruffle	172	1	0.114327	1
BP	neuron apoptotic process	238	1	0.11455	1
MF	voltage-gated ion channel activity	195	1	0.114614	1
MF	voltage-gated channel activity	195	1	0.114614	1
BP	purine ribonucleotide biosynthetic process	275	1	0.114697	1
BP	osteoblast differentiation	224	1	0.11489	1
BP	postsynapse organization	163	1	0.114938	1
MF	Ras guanyl-nucleotide exchange factor activity	137	1	0.115042	1
BP	regulation of peptide hormone secretion	207	1	0.115107	1
BP	regulation of biological process	11741	7	0.115461	1
BP	mesenchymal cell differentiation	219	1	0.115683	1
BP	positive regulation of protein modification process	1230	2	0.116359	1
BP	glucose homeostasis	239	1	0.116376	1
BP	regulation of cellular component movement	1091	2	0.116473	1
BP	neuron projection extension	168	1	0.11663	1
BP	carbohydrate homeostasis	240	1	0.11703	1
BP	cellular potassium ion transport	216	1	0.117184	1
BP	potassium ion transmembrane transport	216	1	0.117184	1
CC	sarcomere	204	1	0.117197	1
CC	synapse part	935	2	0.117315	1
BP	JNK cascade	213	1	0.117753	1
BP	cellular carbohydrate metabolic process	284	1	0.117877	1
BP	epithelium development	1289	2	0.118693	1
CC	dendritic spine	168	1	0.118705	1
CC	neuron spine	170	1	0.118921	1
BP	nucleoside monophosphate metabolic process	359	1	0.119136	1
BP	positive regulation of response to external stimulus	321	1	0.119213	1
BP	ribonucleotide biosynthetic process	288	1	0.119236	1
CC	growth cone	171	1	0.119685	1
BP	purine nucleotide biosynthetic process	295	1	0.120121	1
BP	cofactor biosynthetic process	322	1	0.120373	1
BP	regulation of stress-activated MAPK cascade	235	1	0.12045	1
BP	negative regulation of multicellular organismal process	1312	2	0.120537	1
BP	ribose phosphate biosynthetic process	295	1	0.120973	1
MF	transcription corepressor activity	234	1	0.121738	1
CC	site of polarized growth	176	1	0.121859	1
BP	regulation of stress-activated protein kinase signaling cascade	237	1	0.121873	1
BP	regulation of protein metabolic process	2858	3	0.122063	1
BP	protein-containing complex disassembly	329	1	0.122284	1
BP	negative regulation of proteolysis	358	1	0.123266	1
BP	cell chemotaxis	302	1	0.124007	1
BP	regulation of protein polymerization	217	1	0.124222	1
BP	ear development	219	1	0.124568	1
BP	purine-containing compound biosynthetic process	308	1	0.124601	1
BP	animal organ morphogenesis	1065	2	0.124955	1
BP	anatomical structure development	5949	5	0.124957	1
BP	response to stimulus	8909	6	0.125351	1
BP	potassium ion transport	239	1	0.126058	1
BP	actin polymerization or depolymerization	207	1	0.126399	1
BP	regulation of muscle system process	258	1	0.126908	1
BP	cellular process involved in reproduction in multicellular organism	355	1	0.126935	1
MF	Rho GTPase binding	177	1	0.127305	1
CC	contractile fiber part	221	1	0.12821	1
BP	monocarboxylic acid biosynthetic process	342	1	0.128475	1
MF	microtubule binding	243	1	0.129349	1
CC	myofibril	224	1	0.129485	1
BP	regulation of ERK1 and ERK2 cascade	299	1	0.129968	1
BP	regulation of animal organ morphogenesis	253	1	0.130357	1
BP	rhythmic process	295	1	0.130374	1
BP	cellular response to abiotic stimulus	329	1	0.13125	1
BP	cellular response to environmental stimulus	329	1	0.13125	1
BP	Rho protein signal transduction	202	1	0.13139	1
CC	actin-based cell projection	207	1	0.13147	1
CC	contractile fiber	234	1	0.132736	1
BP	peptide hormone secretion	249	1	0.132777	1
BP	aging	316	1	0.133444	1
BP	regulation of heart contraction	250	1	0.1337	1
BP	regulation of hormone secretion	264	1	0.134067	1
BP	ERK1 and ERK2 cascade	316	1	0.134667	1
BP	positive regulation of MAP kinase activity	257	1	0.134675	1
BP	glycerophospholipid metabolic process	318	1	0.135042	1
BP	regulation of cellular component organization	2498	3	0.135805	1
BP	cell communication	6437	5	0.13619	1
MF	actin filament binding	198	1	0.136325	1
BP	signaling	6410	5	0.136774	1
BP	regulation of axonogenesis	183	1	0.13704	1
CC	intrinsic component of membrane	5318	4	0.13713	1
MF	receptor ligand activity	480	1	0.137492	1
BP	cellular response to external stimulus	336	1	0.138319	1
BP	regulation of multi-organism process	405	1	0.138503	1
BP	stress-activated MAPK cascade	284	1	0.13956	1
CC	cation channel complex	218	1	0.139593	1
BP	localization	6572	5	0.13985	1
BP	protein homooligomerization	351	1	0.140918	1
BP	neuron projection development	976	2	0.141443	1
BP	regulation of synapse organization	218	1	0.143093	1
BP	regulation of neuron death	313	1	0.14434	1
BP	nitrogen compound metabolic process	10401	6	0.145505	1
BP	positive regulation of cellular component organization	1254	2	0.145527	1
BP	coenzyme metabolic process	401	1	0.145768	1
BP	heart contraction	279	1	0.146588	1
BP	cell-matrix adhesion	224	1	0.148127	1
BP	regulation of synapse structure or activity	227	1	0.148342	1
BP	nucleotide biosynthetic process	380	1	0.150171	1
BP	developmental process	6358	5	0.150743	1
BP	Golgi vesicle transport	361	1	0.15081	1
BP	gliogenesis	290	1	0.151949	1
BP	nucleoside phosphate biosynthetic process	384	1	0.152001	1
MF	receptor regulator activity	523	1	0.152096	1
BP	developmental cell growth	234	1	0.152408	1
BP	lymphocyte differentiation	352	1	0.152497	1
BP	regulation of blood circulation	296	1	0.153602	1
BP	cellular component assembly	3039	3	0.153779	1
BP	cellular response to endogenous stimulus	1387	2	0.154119	1
BP	epidermis development	463	1	0.154543	1
BP	regulation of actin filament organization	259	1	0.154602	1
BP	cellular protein metabolic process	5196	4	0.154796	1
BP	striated muscle cell differentiation	292	1	0.155396	1
BP	organonitrogen compound biosynthetic process	1930	2	0.15558	1
BP	response to organic substance	3269	3	0.155707	1
BP	heart process	289	1	0.155823	1
BP	hormone secretion	310	1	0.155912	1
MF	signaling receptor binding	1540	2	0.156001	1
BP	stress-activated protein kinase signaling cascade	313	1	0.156334	1
BP	regulation of gene expression, epigenetic	859	1	0.156488	1
CC	plasma membrane region	1196	2	0.156531	1
CC	apical plasma membrane	317	1	0.156985	1
CC	extrinsic component of membrane	294	1	0.15727	1
MF	guanyl-nucleotide exchange factor activity	213	1	0.1576	1
BP	protein polymerization	281	1	0.157638	1
BP	biological regulation	12414	7	0.158263	1
BP	developmental growth involved in morphogenesis	235	1	0.158335	1
BP	negative regulation of cellular process	4849	4	0.15895	1
BP	hormone transport	320	1	0.159018	1
BP	regulation of localization	2835	3	0.159933	1
BP	peptidyl-lysine modification	390	1	0.160078	1
BP	cell morphogenesis	1032	2	0.160578	1
BP	regulation of molecular function	2961	3	0.161154	1
BP	neuron death	347	1	0.16133	1
BP	regulation of small molecule metabolic process	455	1	0.161559	1
BP	carboxylic acid biosynthetic process	457	1	0.16286	1
BP	organic acid biosynthetic process	458	1	0.163072	1
BP	cellular process	16385	8	0.163169	1
BP	cellular response to chemical stimulus	3256	3	0.16401	1
BP	intracellular signal transduction	2936	3	0.16412	1
BP	regulation of protein catabolic process	379	1	0.164416	1
BP	positive regulation of cellular protein metabolic process	1602	2	0.164421	1
BP	generation of precursor metabolites and energy	509	1	0.164954	1
BP	regulation of MAP kinase activity	336	1	0.165181	1
BP	positive regulation of protein serine/threonine kinase activity	332	1	0.165703	1
MF	tubulin binding	332	1	0.165861	1
BP	glycerolipid metabolic process	412	1	0.167721	1
CC	protein-containing complex	5713	4	0.167972	1
BP	regulation of apoptotic signaling pathway	405	1	0.16847	1
MF	ubiquitin-like protein transferase activity	404	1	0.168475	1
BP	neuron development	1108	2	0.168651	1
BP	cellular component biogenesis	3277	3	0.168765	1
BP	dendrite development	232	1	0.169857	1
BP	transmembrane receptor protein serine/threonine kinase signaling pathway	348	1	0.170333	1
BP	regulation of Ras protein signal transduction	237	1	0.170448	1
CC	ion channel complex	299	1	0.170761	1
MF	monovalent inorganic cation transmembrane transporter activity	373	1	0.171782	1
CC	cytosol	5051	4	0.172059	1
BP	urogenital system development	330	1	0.173007	1
BP	regulation of cell proliferation	1682	2	0.173783	1
BP	establishment of localization	5164	4	0.174862	1
BP	muscle contraction	358	1	0.175052	1
BP	negative regulation of organelle organization	394	1	0.175619	1
CC	transmembrane transporter complex	322	1	0.176474	1
BP	primary metabolic process	10870	6	0.176895	1
BP	regulation of phosphorylation	1607	2	0.178125	1
BP	camera-type eye development	313	1	0.178165	1
BP	phospholipid metabolic process	429	1	0.178483	1
MF	cation channel activity	317	1	0.178954	1
CC	transporter complex	330	1	0.179255	1
BP	anatomical structure homeostasis	430	1	0.179748	1
MF	ion gated channel activity	332	1	0.179846	1
BP	cellular component morphogenesis	1141	2	0.180467	1
BP	positive regulation of neuron projection development	280	1	0.180946	1
BP	reproductive structure development	429	1	0.182936	1
BP	positive regulation of protein metabolic process	1704	2	0.183395	1
CC	neuron projection	1304	2	0.183696	1
MF	gated channel activity	341	1	0.184211	1
BP	reproductive system development	432	1	0.184694	1
BP	cellular metabolic process	10993	6	0.187827	1
BP	purine ribonucleotide metabolic process	524	1	0.187922	1
BP	regulation of actin cytoskeleton organization	341	1	0.188011	1
CC	intrinsic component of plasma membrane	1694	2	0.189429	1
CC	apical part of cell	382	1	0.189521	1
BP	ossification	395	1	0.190305	1
BP	response to endogenous stimulus	1650	2	0.190323	1
BP	cellular response to stimulus	7389	5	0.191806	1
BP	cofactor metabolic process	596	1	0.192229	1
BP	protein-containing complex assembly	1899	2	0.192374	1
BP	ribonucleotide metabolic process	539	1	0.192498	1
CC	collagen-containing extracellular matrix	406	1	0.193381	1
BP	cell migration	1525	2	0.194632	1
BP	regulation of supramolecular fiber organization	350	1	0.194788	1
CC	cell cortex	308	1	0.194846	1
CC	ciliary part	460	1	0.194883	1
BP	striated muscle tissue development	389	1	0.194945	1
BP	positive regulation of signal transduction	1679	2	0.195697	1
BP	purine nucleotide metabolic process	557	1	0.195865	1
BP	ribose phosphate metabolic process	559	1	0.196734	1
BP	regulation of protein secretion	467	1	0.197552	1
BP	positive regulation of macromolecule metabolic process	3341	3	0.198917	1
BP	muscle organ development	408	1	0.199219	1
BP	muscle cell differentiation	384	1	0.199588	1
MF	molecular function regulator	1787	2	0.200578	1
BP	organic substance catabolic process	2153	2	0.201914	1
BP	regulation of Wnt signaling pathway	363	1	0.202205	1
CC	microtubule	415	1	0.202235	1
BP	muscle tissue development	407	1	0.202285	1
BP	eye development	361	1	0.203208	1
BP	histone modification	450	1	0.203584	1
CC	cell projection part	1460	2	0.203594	1
CC	plasma membrane bounded cell projection part	1460	2	0.203594	1
BP	visual system development	365	1	0.204274	1
CC	postsynaptic membrane	322	1	0.204956	1
BP	covalent chromatin modification	467	1	0.20661	1
BP	cellular component disassembly	544	1	0.206673	1
BP	sensory system development	370	1	0.206948	1
BP	regulation of protein complex assembly	464	1	0.207764	1
BP	regulation of cell morphogenesis involved in differentiation	300	1	0.208321	1
BP	regulation of peptide secretion	495	1	0.209154	1
BP	protein metabolic process	5794	4	0.209364	1
BP	cellular macromolecule metabolic process	8211	5	0.209635	1
BP	second-messenger-mediated signaling	438	1	0.209974	1
BP	negative regulation of phosphorylation	466	1	0.210237	1
BP	organic substance metabolic process	11637	6	0.210828	1
MF	ion channel activity	414	1	0.211126	1
BP	axon guidance	276	1	0.211419	1
BP	regulation of cellular component size	368	1	0.211931	1
BP	neuron projection guidance	277	1	0.212064	1
BP	purine-containing compound metabolic process	595	1	0.21314	1
BP	homeostatic process	1903	2	0.213374	1
MF	substrate-specific channel activity	426	1	0.214352	1
BP	regulation of actin filament-based process	386	1	0.214525	1
BP	nucleobase-containing compound catabolic process	648	1	0.214881	1
BP	regulation of phosphate metabolic process	1806	2	0.215783	1
BP	regulation of phosphorus metabolic process	1808	2	0.216475	1
BP	carbohydrate metabolic process	622	1	0.216955	1
BP	regulation of multicellular organismal process	3244	3	0.217338	1
CC	plasma membrane	5271	4	0.218082	1
BP	cell-substrate adhesion	352	1	0.218413	1
BP	positive regulation of neuron differentiation	370	1	0.218666	1
MF	channel activity	453	1	0.219306	1
MF	passive transmembrane transporter activity	454	1	0.219317	1
BP	monocarboxylic acid metabolic process	649	1	0.219525	1
BP	ubiquitin-dependent protein catabolic process	604	1	0.219802	1
BP	regulation of nitrogen compound metabolic process	5919	4	0.219859	1
BP	cellular catabolic process	2300	2	0.220602	1
BP	cell motility	1680	2	0.220726	1
BP	localization of cell	1680	2	0.220726	1
BP	modification-dependent protein catabolic process	610	1	0.220995	1
BP	leukocyte differentiation	514	1	0.221708	1
CC	postsynaptic density	322	1	0.222001	1
BP	regulation of hormone levels	526	1	0.222008	1
BP	gamete generation	685	1	0.223043	1
BP	establishment of protein localization	2088	2	0.223164	1
BP	regulation of protein modification process	1857	2	0.22334	1
CC	asymmetric synapse	326	1	0.22409	1
BP	modification-dependent macromolecule catabolic process	621	1	0.224164	1
BP	protein complex oligomerization	565	1	0.224659	1
BP	monovalent inorganic cation transport	517	1	0.224978	1
BP	regulation of small GTPase mediated signal transduction	337	1	0.225071	1
CC	glutamatergic synapse	349	1	0.225857	1
BP	cellular nitrogen compound catabolic process	696	1	0.226048	1
BP	heterocycle catabolic process	695	1	0.226129	1
BP	multicellular organismal process	7632	5	0.227329	1
BP	positive regulation of cell communication	1837	2	0.227523	1
BP	multicellular organismal homeostasis	480	1	0.227825	1
MF	metal ion transmembrane transporter activity	436	1	0.229088	1
BP	positive regulation of signaling	1844	2	0.229212	1
BP	aromatic compound catabolic process	712	1	0.229238	1
CC	postsynaptic specialization	346	1	0.229671	1
BP	regulation of protein serine/threonine kinase activity	513	1	0.230319	1
BP	cell proliferation	2006	2	0.230598	1
BP	nucleotide metabolic process	689	1	0.230982	1
MF	chromatin binding	543	1	0.231468	1
BP	positive regulation of GTPase activity	399	1	0.23303	1
BP	signal release	459	1	0.233043	1
BP	nucleoside phosphate metabolic process	696	1	0.233134	1
BP	cell-cell signaling	1644	2	0.233516	1
BP	positive regulation of metabolic process	3611	3	0.233869	1
BP	protein-containing complex subunit organization	2217	2	0.234303	1
BP	regulation of transport	1866	2	0.234868	1
CC	cell periphery	5390	4	0.23491	1
BP	protein secretion	583	1	0.235824	1
BP	regulation of primary metabolic process	6088	4	0.235825	1
CC	cilium	607	1	0.236413	1
BP	actin filament organization	397	1	0.236587	1
BP	positive regulation of multicellular organismal process	1802	2	0.236591	1
CC	neuron to neuron synapse	347	1	0.236717	1
BP	apoptotic signaling pathway	601	1	0.237439	1
CC	extracellular matrix	524	1	0.237589	1
BP	organic cyclic compound catabolic process	745	1	0.238415	1
BP	Ras protein signal transduction	444	1	0.243375	1
BP	regulation of ion transmembrane transport	479	1	0.24449	1
BP	positive regulation of MAPK cascade	544	1	0.245193	1
BP	proteolysis involved in cellular protein catabolic process	699	1	0.247197	1
BP	inflammatory response	783	1	0.248284	1
BP	positive regulation of gene expression	1996	2	0.248913	1
BP	multi-organism process	2533	2	0.249306	1
MF	RNA polymerase II proximal promoter sequence-specific DNA binding	535	1	0.249617	1
BP	blood circulation	538	1	0.249657	1
BP	metabolic process	12092	6	0.250188	1
BP	peptide secretion	616	1	0.250515	1
BP	lipid biosynthetic process	704	1	0.251448	1
CC	cell-cell junction	458	1	0.251967	1
BP	plasma membrane bounded cell projection assembly	553	1	0.252016	1
BP	regulation of macromolecule metabolic process	6604	4	0.254759	1
BP	cell growth	483	1	0.254843	1
BP	regulation of cellular metabolic process	6219	4	0.254945	1
BP	regulation of anatomical structure size	504	1	0.255232	1
BP	developmental process involved in reproduction	672	1	0.255431	1
MF	Ras GTPase binding	424	1	0.255545	1
BP	skeletal system development	514	1	0.2566	1
MF	transcription coregulator activity	557	1	0.257234	1
CC	synaptic membrane	431	1	0.257308	1
BP	cell projection assembly	565	1	0.257508	1
BP	lymphocyte activation	659	1	0.25762	1
BP	circulatory system process	548	1	0.257806	1
BP	protein phosphorylation	1973	2	0.257986	1
BP	positive regulation of neurogenesis	473	1	0.258089	1
BP	synapse organization	408	1	0.258114	1
CC	presynapse	490	1	0.25918	1
MF	proximal promoter sequence-specific DNA binding	549	1	0.259337	1
BP	regulation of cytoskeleton organization	531	1	0.259984	1
BP	negative regulation of phosphate metabolic process	584	1	0.260365	1
BP	negative regulation of phosphorus metabolic process	585	1	0.260472	1
BP	regulation of cellular process	10712	6	0.261298	1
BP	sensory perception	920	1	0.261395	1
BP	positive regulation of protein kinase activity	529	1	0.261561	1
BP	drug metabolic process	830	1	0.262679	1
MF	small GTPase binding	438	1	0.262834	1
BP	nucleobase-containing small molecule metabolic process	781	1	0.265891	1
BP	morphogenesis of an epithelium	537	1	0.267434	1
BP	positive regulation of cellular component biogenesis	538	1	0.267448	1
BP	cellular protein catabolic process	755	1	0.268129	1
BP	Wnt signaling pathway	519	1	0.271663	1
MF	inorganic cation transmembrane transporter activity	584	1	0.271836	1
BP	regulation of proteolysis	764	1	0.272024	1
BP	catabolic process	2590	2	0.27239	1
BP	cell-cell signaling by wnt	521	1	0.272567	1
BP	small molecule biosynthetic process	802	1	0.272594	1
BP	regulation of transmembrane transport	564	1	0.272672	1
BP	establishment of localization in cell	2214	2	0.273521	1
BP	regulation of GTPase activity	473	1	0.27478	1
BP	regulation of protein transport	691	1	0.275768	1
BP	protein localization to membrane	612	1	0.276364	1
MF	actin binding	430	1	0.276402	1
CC	cytoplasmic region	505	1	0.276905	1
BP	positive regulation of kinase activity	570	1	0.278083	1
CC	neuron part	1718	2	0.281208	1
BP	sensory organ development	547	1	0.283151	1
BP	epithelial cell differentiation	773	1	0.283238	1
MF	cation transmembrane transporter activity	634	1	0.285955	1
BP	regulation of peptide transport	721	1	0.286644	1
MF	structural molecule activity	723	1	0.287892	1
BP	positive regulation of nervous system development	540	1	0.288531	1
BP	positive regulation of cell development	552	1	0.28867	1
BP	protein ubiquitination	810	1	0.289693	1
BP	regulation of system process	610	1	0.291072	1
BP	carbohydrate derivative biosynthetic process	766	1	0.291412	1
BP	behavior	594	1	0.293184	1
MF	molecular_function	17174	8	0.29342	1
CC	plasma membrane protein complex	565	1	0.293575	1
CC	polymeric cytoskeletal fiber	726	1	0.294259	1
CC	microtubule organizing center	734	1	0.294567	1
BP	chromatin organization	778	1	0.294794	1
BP	regulation of establishment of protein localization	738	1	0.295107	1
BP	regulation of cell morphogenesis	483	1	0.297506	1
BP	positive regulation of transferase activity	645	1	0.297615	1
BP	negative regulation of nitrogen compound metabolic process	2454	2	0.30111	1
MF	transcription factor binding	658	1	0.302258	1
BP	cellular response to hormone stimulus	698	1	0.302996	1
MF	GTPase binding	535	1	0.303565	1
BP	regulation of cellular response to stress	741	1	0.304239	1
BP	positive regulation of biological process	6087	4	0.304663	1
BP	regulation of secretion by cell	746	1	0.305051	1
BP	regulation of neuron projection development	498	1	0.305703	1
BP	biological_process	17886	8	0.306632	1
BP	positive regulation of response to stimulus	2374	2	0.308205	1
BP	regulation of response to external stimulus	849	1	0.30895	1
BP	macromolecule metabolic process	10078	5	0.310067	1
BP	cellular chemical homeostasis	807	1	0.310493	1
BP	regulation of metabolic process	7115	4	0.310516	1
BP	regulation of biological quality	4027	3	0.311766	1
BP	negative regulation of cell proliferation	757	1	0.313357	1
BP	regulation of ion transport	694	1	0.313819	1
BP	small GTPase mediated signal transduction	567	1	0.314811	1
CC	intracellular organelle part	9565	5	0.315462	1
BP	regulation of MAPK cascade	765	1	0.317321	1
BP	muscle structure development	670	1	0.317838	1
BP	cellular response to growth factor stimulus	703	1	0.319428	1
MF	enzyme binding	2201	2	0.31975	1
BP	cell surface receptor signaling pathway involved in cell-cell signaling	622	1	0.319843	1
BP	protein catabolic process	913	1	0.322622	1
MF	lipid binding	732	1	0.322762	1
BP	tissue morphogenesis	669	1	0.324602	1
BP	regulation of response to stimulus	4199	3	0.324687	1
BP	regulation of secretion	804	1	0.326155	1
BP	negative regulation of cellular component organization	739	1	0.326179	1
BP	inorganic cation transmembrane transport	737	1	0.326619	1
CC	dendrite	616	1	0.327562	1
CC	dendritic tree	618	1	0.327721	1
BP	response to growth factor	732	1	0.329787	1
BP	regulation of transcription by RNA polymerase II	2651	2	0.330807	1
CC	membrane	9035	5	0.331238	1
BP	carboxylic acid metabolic process	1075	1	0.331315	1
BP	negative regulation of cellular metabolic process	2616	2	0.331714	1
BP	supramolecular fiber organization	667	1	0.332784	1
CC	cytoplasm	11419	6	0.333066	1
MF	inorganic molecular entity transmembrane transporter activity	807	1	0.335409	1
CC	integral component of membrane	5154	3	0.337129	1
MF	protein homodimerization activity	855	1	0.33792	1
CC	plasma membrane bounded cell projection	2093	2	0.340828	1
MF	RNA polymerase II regulatory region sequence-specific DNA binding	777	1	0.343248	1
BP	transmembrane receptor protein tyrosine kinase signaling pathway	719	1	0.34444	1
BP	transcription by RNA polymerase II	2785	2	0.345487	1
BP	positive regulation of hydrolase activity	764	1	0.346301	1
MF	RNA polymerase II regulatory region DNA binding	783	1	0.346402	1
BP	regulation of protein kinase activity	788	1	0.346499	1
CC	endoplasmic reticulum membrane	1063	1	0.348338	1
CC	endoplasmic reticulum subcompartment	1067	1	0.348629	1
BP	inorganic ion transmembrane transport	821	1	0.352055	1
BP	cellular homeostasis	965	1	0.352424	1
BP	cellular lipid metabolic process	1066	1	0.353003	1
CC	postsynapse	611	1	0.353275	1
BP	developmental growth	672	1	0.353671	1
BP	hemopoiesis	881	1	0.354249	1
MF	ion transmembrane transporter activity	869	1	0.355097	1
CC	organelle part	9864	5	0.355126	1
CC	nuclear outer membrane-endoplasmic reticulum membrane network	1085	1	0.355722	1
BP	oxoacid metabolic process	1164	1	0.356765	1
BP	cellular component organization	6343	4	0.356794	1
BP	cellular response to cytokine stimulus	1102	1	0.357683	1
CC	cell projection	2168	2	0.358457	1
BP	negative regulation of macromolecule metabolic process	3243	2	0.359606	1
BP	negative regulation of transcription by RNA polymerase II	833	1	0.361635	1
BP	organic acid metabolic process	1184	1	0.362244	1
MF	transcription regulatory region sequence-specific DNA binding	826	1	0.362481	1
BP	cellular macromolecule catabolic process	1144	1	0.363315	1
BP	regulation of neuron differentiation	655	1	0.365037	1
BP	protein localization	2739	2	0.365704	1
BP	cation transmembrane transport	839	1	0.365765	1
BP	G protein-coupled receptor signaling pathway	1306	1	0.365882	1
BP	hematopoietic or lymphoid organ development	923	1	0.367836	1
BP	cellular protein-containing complex assembly	1107	1	0.368959	1
BP	cellular component organization or biogenesis	6527	4	0.369066	1
BP	metal ion transport	876	1	0.371391	1
BP	regulation of kinase activity	866	1	0.372091	1
BP	actin cytoskeleton organization	663	1	0.372092	1
MF	sequence-specific double-stranded DNA binding	876	1	0.372635	1
BP	response to hormone	982	1	0.374325	1
BP	response to cytokine	1194	1	0.380015	1
BP	immune system development	976	1	0.381645	1
BP	response to organonitrogen compound	991	1	0.384059	1
CC	nucleoplasm part	1113	1	0.39134	1
BP	regulation of cellular localization	899	1	0.391954	1
MF	transmembrane transporter activity	1033	1	0.393066	1
BP	negative regulation of cellular protein metabolic process	1110	1	0.393433	1
MF	protein binding	11609	6	0.394297	1
BP	chromosome organization	1206	1	0.394398	1
BP	regulation of transferase activity	967	1	0.394522	1
CC	cytoplasmic part	9585	5	0.394679	1
MF	double-stranded DNA binding	967	1	0.396094	1
BP	negative regulation of molecular function	1151	1	0.397054	1
BP	leukocyte activation	1208	1	0.398466	1
BP	regulation of protein localization	1005	1	0.39958	1
MF	transferase activity, transferring phosphorus-containing groups	909	1	0.40023	1
MF	transcription regulatory region DNA binding	941	1	0.400455	1
BP	negative regulation of metabolic process	3478	2	0.401005	1
BP	transport	5039	3	0.401339	1
MF	regulatory region nucleic acid binding	942	1	0.401459	1
BP	positive regulation of intracellular signal transduction	1078	1	0.402285	1
BP	response to nitrogen compound	1081	1	0.40231	1
BP	positive regulation of protein phosphorylation	1013	1	0.403082	1
BP	carbohydrate derivative metabolic process	1245	1	0.405834	1
BP	actin filament-based process	755	1	0.410133	1
BP	cellular localization	2895	2	0.411417	1
CC	cellular_component	18796	8	0.413439	1
CC	intracellular organelle	12913	6	0.413535	1
BP	negative regulation of protein metabolic process	1179	1	0.414583	1
CC	extracellular region part	3555	2	0.416346	1
BP	organonitrogen compound catabolic process	1274	1	0.417742	1
CC	catalytic complex	1352	1	0.417943	1
MF	transporter activity	1128	1	0.418787	1
BP	regulation of neurogenesis	821	1	0.419468	1
BP	positive regulation of phosphorylation	1064	1	0.420681	1
BP	response to abiotic stimulus	1219	1	0.420939	1
MF	catalytic activity	5608	3	0.425984	1
BP	chemical homeostasis	1181	1	0.426851	1
BP	macromolecule localization	3089	2	0.427735	1
BP	cellular response to oxygen-containing compound	1131	1	0.42873	1
CC	mitochondrion	1547	1	0.429045	1
CC	membrane protein complex	1145	1	0.431342	1
BP	macromolecule catabolic process	1378	1	0.432294	1
MF	sequence-specific DNA binding	1120	1	0.4333	1
CC	endoplasmic reticulum part	1345	1	0.435064	1
BP	positive regulation of cell differentiation	987	1	0.437139	1
BP	positive regulation of phosphorus metabolic process	1135	1	0.440259	1
BP	positive regulation of phosphate metabolic process	1135	1	0.440259	1
BP	cation transport	1142	1	0.447543	1
BP	nervous system process	1380	1	0.448471	1
BP	cell activation	1364	1	0.45235	1
BP	cellular biosynthetic process	6070	3	0.452608	1
CC	intracellular membrane-bounded organelle	11167	5	0.455146	1
BP	cell surface receptor signaling pathway	2924	2	0.455246	1
BP	lipid metabolic process	1400	1	0.455277	1
BP	regulation of nervous system development	926	1	0.455346	1
BP	regulation of transcription, DNA-templated	3445	2	0.455879	1
BP	defense response	1659	1	0.458096	1
BP	negative regulation of transcription, DNA-templated	1194	1	0.459843	1
BP	positive regulation of nitrogen compound metabolic process	3175	2	0.462655	1
BP	organic substance biosynthetic process	6160	3	0.463403	1
BP	ion transmembrane transport	1166	1	0.466365	1
BP	regulation of nucleic acid-templated transcription	3501	2	0.466457	1
MF	protein dimerization activity	1310	1	0.466627	1
BP	regulation of RNA biosynthetic process	3510	2	0.467749	1
BP	peptidyl-amino acid modification	1244	1	0.468323	1
BP	negative regulation of nucleic acid-templated transcription	1243	1	0.470555	1
BP	negative regulation of RNA biosynthetic process	1245	1	0.47076	1
BP	biosynthetic process	6240	3	0.472602	1
BP	transcription, DNA-templated	3606	2	0.473491	1
BP	positive regulation of transcription by RNA polymerase II	1192	1	0.474801	1
BP	regulation of organelle organization	1256	1	0.475525	1
BP	nucleic acid-templated transcription	3650	2	0.482795	1
BP	RNA biosynthetic process	3667	2	0.484878	1
BP	positive regulation of cellular metabolic process	3304	2	0.48737	1
BP	negative regulation of RNA metabolic process	1332	1	0.489478	1
BP	regulation of signal transduction	3151	2	0.490804	1
BP	positive regulation of cellular process	5372	3	0.491782	1
BP	regulation of anatomical structure morphogenesis	1153	1	0.493139	1
BP	regulation of hydrolase activity	1284	1	0.497977	1
BP	response to stress	3936	2	0.504599	1
BP	negative regulation of cellular macromolecule biosynthetic process	1468	1	0.505099	1
BP	secretion by cell	1512	1	0.505805	1
BP	regulation of response to stress	1573	1	0.506021	1
BP	regulation of RNA metabolic process	3755	2	0.507382	1
BP	negative regulation of nucleobase-containing compound metabolic process	1462	1	0.50953	1
BP	regulation of cellular macromolecule biosynthetic process	3936	2	0.513737	1
BP	negative regulation of macromolecule biosynthetic process	1552	1	0.520601	1
BP	proteolysis	1779	1	0.521261	1
CC	organelle	13726	6	0.521623	1
CC	extracellular region	4347	2	0.52484	1
BP	regulation of protein phosphorylation	1459	1	0.525483	1
CC	organelle subcompartment	1690	1	0.528587	1
BP	regulation of macromolecule biosynthetic process	4071	2	0.532966	1
BP	negative regulation of cellular biosynthetic process	1619	1	0.533102	1
BP	negative regulation of biosynthetic process	1643	1	0.536939	1
BP	response to oxygen-containing compound	1625	1	0.537731	1
BP	secretion	1647	1	0.53897	1
BP	regulation of nucleobase-containing compound metabolic process	4069	2	0.542194	1
BP	positive regulation of catalytic activity	1411	1	0.543082	1
BP	transmembrane transport	1580	1	0.543134	1
BP	positive regulation of developmental process	1412	1	0.544058	1
BP	organelle organization	3832	2	0.550535	1
CC	integral component of plasma membrane	1615	1	0.551866	1
CC	Golgi apparatus	1539	1	0.551929	1
BP	positive regulation of transcription, DNA-templated	1523	1	0.553808	1
BP	cytoskeleton organization	1325	1	0.554791	1
BP	regulation of cellular biosynthetic process	4256	2	0.557247	1
BP	nucleobase-containing compound biosynthetic process	4201	2	0.558144	1
BP	intracellular transport	1820	1	0.563638	1
BP	heterocycle biosynthetic process	4263	2	0.56462	1
BP	regulation of biosynthetic process	4335	2	0.565746	1
BP	aromatic compound biosynthetic process	4273	2	0.566187	1
BP	small molecule metabolic process	2087	1	0.567934	1
CC	endoplasmic reticulum	1878	1	0.570069	1
BP	regulation of cell communication	3520	2	0.571593	1
BP	positive regulation of nucleic acid-templated transcription	1608	1	0.572729	1
BP	positive regulation of RNA biosynthetic process	1609	1	0.572783	1
CC	cell junction	1295	1	0.574811	1
BP	ion transport	1677	1	0.579155	1
BP	regulation of signaling	3569	2	0.579768	1
BP	organic cyclic compound biosynthetic process	4421	2	0.582337	1
BP	cell adhesion	1413	1	0.58293	1
BP	protein transport	1974	1	0.583561	1
BP	biological adhesion	1420	1	0.583939	1
BP	positive regulation of RNA metabolic process	1693	1	0.591336	1
CC	cell part	16732	7	0.59143	1
BP	peptide transport	2010	1	0.592482	1
BP	RNA metabolic process	4997	2	0.594403	1
BP	amide transport	2040	1	0.596462	1
BP	cellular protein localization	1852	1	0.597081	1
BP	cellular macromolecule localization	1863	1	0.598663	1
BP	cellular response to stress	2047	1	0.599516	1
BP	negative regulation of gene expression	2387	1	0.600686	1
CC	cell	16801	7	0.60223	1
MF	metal ion binding	4119	2	0.604792	1
BP	regulation of gene expression	4964	2	0.609189	1
BP	positive regulation of macromolecule biosynthetic process	1866	1	0.611331	1
MF	cation binding	4208	2	0.613583	1
MF	transcription regulator activity	2024	1	0.615601	1
CC	endomembrane system	4388	2	0.615732	1
BP	cellular macromolecule biosynthetic process	4876	2	0.621064	1
BP	positive regulation of nucleobase-containing compound metabolic process	1883	1	0.622362	1
BP	cellular nitrogen compound biosynthetic process	4937	2	0.630291	1
BP	positive regulation of cellular biosynthetic process	1976	1	0.631772	1
BP	vesicle-mediated transport	1992	1	0.634178	1
BP	regulation of intracellular signal transduction	1953	1	0.634756	1
BP	positive regulation of biosynthetic process	2009	1	0.636037	1
CC	intracellular part	14627	6	0.640462	1
BP	macromolecule biosynthetic process	5025	2	0.641596	1
CC	intracellular	14637	6	0.641874	1
CC	membrane-bounded organelle	12661	5	0.642933	1
BP	nucleic acid metabolic process	5520	2	0.647177	1
MF	DNA binding	2464	1	0.651514	1
BP	nitrogen compound transport	2348	1	0.652823	1
MF	hydrolase activity	2480	1	0.65873	1
MF	catalytic activity, acting on a protein	2126	1	0.664773	1
BP	gene expression	6269	2	0.695022	1
BP	regulation of catalytic activity	2310	1	0.708658	1
BP	nucleobase-containing compound metabolic process	6175	2	0.71874	1
BP	organic substance transport	2765	1	0.718916	1
BP	immune system process	2894	1	0.726931	1
MF	binding	14897	6	0.730722	1
BP	heterocycle metabolic process	6333	2	0.731853	1
BP	cellular aromatic compound metabolic process	6378	2	0.736312	1
CC	extracellular space	3356	1	0.755386	1
BP	organic cyclic compound metabolic process	6601	2	0.755638	1
BP	cellular nitrogen compound metabolic process	6909	2	0.775966	1
MF	nucleic acid binding	4235	1	0.812415	1
CC	nucleoplasm	3474	1	0.814127	1
MF	ion binding	6126	2	0.837602	1
CC	nucleus	7667	2	0.857383	1
CC	nuclear lumen	4454	1	0.86199	1
CC	nuclear part	4843	1	0.885713	1
CC	membrane-enclosed lumen	5594	1	0.919369	1
CC	organelle lumen	5594	1	0.919369	1
CC	intracellular organelle lumen	5594	1	0.919369	1
MF	heterocyclic compound binding	6106	1	0.944343	1
MF	organic cyclic compound binding	6193	1	0.947357	1
BP	innate immune response activating cell surface receptor signaling pathway	115	0	1	1
BP	posttranscriptional gene silencing by RNA	682	0	1	1
BP	positive regulation of natural killer cell mediated cytotoxicity	30	0	1	1
BP	regulation of mRNA splicing, via spliceosome	98	0	1	1
MF	ligand-gated calcium channel activity	27	0	1	1
MF	DNA-binding transcription activator activity, RNA polymerase II-specific	434	0	1	1
MF	G protein-coupled receptor binding	279	0	1	1
BP	translation	698	0	1	1
BP	negative regulation of protein kinase activity	234	0	1	1
BP	protein O-linked glycosylation	108	0	1	1
BP	regulation of mitotic cell cycle	656	0	1	1
BP	viral process	827	0	1	1
BP	regulation of exocytosis	215	0	1	1
MF	protein domain specific binding	701	0	1	1
CC	secretory granule	830	0	1	1
MF	enzyme regulator activity	1018	0	1	1
CC	cytoplasmic vesicle membrane	767	0	1	1
BP	forebrain development	379	0	1	1
BP	positive regulation of cellular catabolic process	359	0	1	1
BP	negative regulation of protein modification process	615	0	1	1
CC	cytoplasmic vesicle	2303	0	1	1
MF	ribonucleotide binding	1873	0	1	1
BP	diol metabolic process	21	0	1	1
MF	purine ribonucleoside triphosphate binding	1793	0	1	1
BP	ATF6-mediated unfolded protein response	10	0	1	1
BP	regulation of potassium ion transport	104	0	1	1
CC	apical junction complex	143	0	1	1
CC	Golgi apparatus part	960	0	1	1
CC	endosomal part	521	0	1	1
BP	cell cycle phase transition	629	0	1	1
BP	negative regulation of innate immune response	59	0	1	1
BP	parasympathetic nervous system development	19	0	1	1
BP	embryonic skeletal system development	125	0	1	1
BP	regulation of immune response	992	0	1	1
BP	ion homeostasis	807	0	1	1
BP	negative regulation of transport	519	0	1	1
BP	positive regulation of lymphocyte activation	263	0	1	1
CC	anchoring junction	561	0	1	1
BP	cellular response to organonitrogen compound	583	0	1	1
MF	carbohydrate derivative binding	2197	0	1	1
BP	inorganic ion homeostasis	737	0	1	1
CC	membrane microdomain	316	0	1	1
CC	intrinsic component of postsynaptic membrane	122	0	1	1
BP	regulation of protein acetylation	72	0	1	1
BP	positive regulation of cellular protein catabolic process	139	0	1	1
BP	negative regulation of secretion by cell	209	0	1	1
BP	mitochondrial genome maintenance	30	0	1	1
MF	alpha-1,6-mannosyltransferase activity	1	0	1	1
MF	trans-hexaprenyltranstransferase activity	2	0	1	1
BP	single strand break repair	10	0	1	1
MF	single-stranded DNA endodeoxyribonuclease activity	10	0	1	1
CC	phosphopyruvate hydratase complex	4	0	1	1
MF	lactase activity	1	0	1	1
BP	regulation of DNA recombination	100	0	1	1
BP	regulation of mitotic recombination	6	0	1	1
BP	mitotic spindle elongation	9	0	1	1
BP	maltose metabolic process	3	0	1	1
MF	alpha-1,2-mannosyltransferase activity	3	0	1	1
BP	ribosomal large subunit assembly	29	0	1	1
BP	ribosomal small subunit assembly	17	0	1	1
MF	mannosyltransferase activity	29	0	1	1
BP	cell wall mannoprotein biosynthetic process	1	0	1	1
MF	alpha-1,3-mannosyltransferase activity	3	0	1	1
MF	acyl binding	2	0	1	1
MF	acyl carrier activity	1	0	1	1
BP	very long-chain fatty acid metabolic process	30	0	1	1
BP	transition metal ion transport	111	0	1	1
BP	autophagosome assembly	93	0	1	1
MF	peptidyltransferase activity	4	0	1	1
MF	tRNA binding	59	0	1	1
BP	urea cycle	11	0	1	1
BP	citrulline metabolic process	8	0	1	1
BP	argininosuccinate metabolic process	1	0	1	1
BP	ribosomal subunit export from nucleus	13	0	1	1
BP	ribosomal large subunit export from nucleus	8	0	1	1
BP	ribosomal small subunit export from nucleus	7	0	1	1
MF	fatty-acyl-CoA binding	22	0	1	1
MF	L-ornithine transmembrane transporter activity	5	0	1	1
BP	mitotic sister chromatid segregation	151	0	1	1
BP	cell cycle checkpoint	216	0	1	1
BP	DNA replication checkpoint	16	0	1	1
BP	DNA damage checkpoint	145	0	1	1
BP	regulation of cyclin-dependent protein serine/threonine kinase activity	101	0	1	1
BP	G1/S transition of mitotic cell cycle	278	0	1	1
BP	regulation of transcription involved in G1/S transition of mitotic cell cycle	28	0	1	1
BP	G2/M transition of mitotic cell cycle	247	0	1	1
MF	S-adenosyl-L-methionine transmembrane transporter activity	1	0	1	1
BP	sulfur amino acid metabolic process	42	0	1	1
BP	sulfur amino acid biosynthetic process	16	0	1	1
BP	sulfur amino acid catabolic process	15	0	1	1
MF	sulfur amino acid transmembrane transporter activity	7	0	1	1
BP	sulfur amino acid transport	7	0	1	1
BP	sulfate assimilation	3	0	1	1
MF	succinate dehydrogenase activity	5	0	1	1
BP	histidine biosynthetic process	2	0	1	1
CC	nucleotide-excision repair complex	12	0	1	1
CC	nucleotide-excision repair factor 1 complex	3	0	1	1
CC	nucleotide-excision repair factor 2 complex	1	0	1	1
CC	nucleotide-excision repair factor 3 complex	1	0	1	1
BP	regulation of transcription involved in G2/M transition of mitotic cell cycle	2	0	1	1
CC	RNA polymerase I transcription factor complex	4	0	1	1
MF	glycerol-1-phosphatase activity	1	0	1	1
CC	histone acetyltransferase complex	85	0	1	1
CC	SAGA complex	15	0	1	1
CC	PCAF complex	5	0	1	1
CC	transcription factor TFIIIB complex	6	0	1	1
CC	transcription factor TFIIIC complex	6	0	1	1
BP	establishment of mitotic spindle orientation	29	0	1	1
CC	Golgi cis cisterna	25	0	1	1
CC	Golgi trans cisterna	9	0	1	1
CC	Golgi membrane	744	0	1	1
CC	exocyst	19	0	1	1
MF	microfilament motor activity	22	0	1	1
BP	actin cortical patch assembly	6	0	1	1
MF	SNARE binding	109	0	1	1
MF	recombinase activity	2	0	1	1
CC	ubiquitin ligase complex	281	0	1	1
CC	nuclear ubiquitin ligase complex	43	0	1	1
CC	cytoplasmic ubiquitin ligase complex	16	0	1	1
BP	rRNA modification	35	0	1	1
CC	protein phosphatase type 2A complex	18	0	1	1
BP	phosphorelay signal transduction system	1	0	1	1
CC	protein phosphatase type 1 complex	10	0	1	1
MF	nucleotide binding	2100	0	1	1
MF	sphingosine hydroxylase activity	1	0	1	1
MF	ribonuclease MRP activity	3	0	1	1
CC	ribonuclease MRP complex	7	0	1	1
BP	inactivation of MAPK activity involved in osmosensory signaling pathway	1	0	1	1
MF	3'-5'-exoribonuclease activity	34	0	1	1
CC	nuclear exosome (RNase complex)	17	0	1	1
CC	cytoplasmic exosome (RNase complex)	14	0	1	1
CC	exosome (RNase complex)	24	0	1	1
MF	rRNA (adenine-N6,N6-)-dimethyltransferase activity	4	0	1	1
MF	rDNA binding	10	0	1	1
BP	chromatin silencing at rDNA	36	0	1	1
BP	nuclear-transcribed mRNA catabolic process, nonsense-mediated decay	120	0	1	1
BP	activation of MAPKKK activity	11	0	1	1
BP	activation of MAPKK activity	52	0	1	1
BP	activation of MAPK activity	151	0	1	1
BP	inactivation of MAPK activity	27	0	1	1
BP	protein polyubiquitination	309	0	1	1
MF	NAD+ diphosphatase activity	1	0	1	1
BP	meiotic spindle organization	13	0	1	1
MF	tRNA-intron endonuclease activity	4	0	1	1
CC	tRNA-intron endonuclease complex	4	0	1	1
MF	tRNA 2'-phosphotransferase activity	2	0	1	1
MF	DNA secondary structure binding	24	0	1	1
CC	vacuolar proton-transporting V-type ATPase, V0 domain	4	0	1	1
CC	vacuolar proton-transporting V-type ATPase, V1 domain	3	0	1	1
MF	peptide-N4-(N-acetyl-beta-glucosaminyl)asparagine amidase activity	1	0	1	1
MF	N-acetylglucosaminylphosphatidylinositol deacetylase activity	1	0	1	1
BP	microtubule cytoskeleton organization	545	0	1	1
CC	nuclear chromosome	604	0	1	1
CC	cytoplasmic chromosome	2	0	1	1
CC	astral microtubule	11	0	1	1
CC	pericentriolar material	21	0	1	1
CC	commitment complex	5	0	1	1
BP	spliceosomal tri-snRNP complex assembly	18	0	1	1
BP	spliceosomal complex assembly	65	0	1	1
MF	delta24(24-1) sterol reductase activity	1	0	1	1
MF	C-8 sterol isomerase activity	1	0	1	1
MF	C-5 sterol desaturase activity	2	0	1	1
MF	lanosterol synthase activity	1	0	1	1
MF	C-3 sterol dehydrogenase (C-4 sterol decarboxylase) activity	1	0	1	1
MF	3-keto sterol reductase activity	5	0	1	1
MF	C-4 methylsterol oxidase activity	3	0	1	1
BP	allantoin metabolic process	2	0	1	1
BP	allantoin catabolic process	1	0	1	1
MF	nitrilase activity	1	0	1	1
CC	mitochondrial chromosome	1	0	1	1
BP	mitochondrial fission	34	0	1	1
MF	peroxisome targeting sequence binding	5	0	1	1
BP	peptidoglycan metabolic process	6	0	1	1
BP	polysaccharide biosynthetic process	77	0	1	1
BP	polysaccharide catabolic process	27	0	1	1
CC	mitochondrial proton-transporting ATP synthase, stator stalk	1	0	1	1
CC	mitochondrial proton-transporting ATP synthase complex, catalytic core F(1)	6	0	1	1
CC	mitochondrial proton-transporting ATP synthase complex, coupling factor F(o)	10	0	1	1
BP	mitotic cell cycle	1016	0	1	1
BP	nuclear division	406	0	1	1
BP	mitotic cytokinesis	73	0	1	1
MF	1-phosphatidylinositol-3-phosphate 5-kinase activity	1	0	1	1
MF	magnesium ion binding	212	0	1	1
BP	nuclear-transcribed mRNA catabolic process, deadenylation-dependent decay	77	0	1	1
BP	nuclear-transcribed mRNA poly(A) tail shortening	37	0	1	1
BP	deadenylation-dependent decapping of nuclear-transcribed mRNA	10	0	1	1
BP	nuclear-transcribed mRNA catabolic process, exonucleolytic	35	0	1	1
MF	ferric-chelate reductase activity	3	0	1	1
BP	nuclear-transcribed mRNA catabolic process, endonucleolytic cleavage-dependent decay	2	0	1	1
MF	adenine nucleotide transmembrane transporter activity	13	0	1	1
BP	spermine transport	1	0	1	1
MF	endopolyphosphatase activity	4	0	1	1
BP	retrograde transport, vesicle recycling within Golgi	2	0	1	1
BP	response to reactive oxygen species	229	0	1	1
BP	response to superoxide	28	0	1	1
BP	response to singlet oxygen	1	0	1	1
BP	response to oxygen radical	29	0	1	1
CC	extrinsic component of vacuolar membrane	4	0	1	1
CC	cyclin-dependent protein kinase holoenzyme complex	42	0	1	1
CC	cytoplasmic cyclin-dependent protein kinase holoenzyme complex	2	0	1	1
MF	nicotinamide-nucleotide adenylyltransferase activity	3	0	1	1
CC	organellar ribosome	87	0	1	1
CC	organellar small ribosomal subunit	28	0	1	1
CC	organellar large ribosomal subunit	57	0	1	1
BP	re-entry into mitotic cell cycle	5	0	1	1
CC	storage vacuole	2	0	1	1
CC	lytic vacuole	674	0	1	1
CC	fungal-type vacuole	1	0	1	1
CC	fungal-type vacuole membrane	1	0	1	1
MF	template for synthesis of G-rich strand of telomere DNA activity	1	0	1	1
CC	telomerase catalytic core complex	2	0	1	1
MF	3-hydroxyanthranilate 3,4-dioxygenase activity	1	0	1	1
BP	protein deneddylation	10	0	1	1
MF	RNA cap binding	18	0	1	1
MF	RNA 7-methylguanosine cap binding	12	0	1	1
CC	transcription export complex	14	0	1	1
CC	THO complex	6	0	1	1
BP	mRNA branch site recognition	2	0	1	1
BP	generation of catalytic spliceosome for first transesterification step	2	0	1	1
BP	generation of catalytic spliceosome for second transesterification step	2	0	1	1
BP	formation of quadruple SL/U4/U5/U6 snRNP	4	0	1	1
BP	cis assembly of pre-catalytic spliceosome	2	0	1	1
BP	mRNA trans splicing, via spliceosome	4	0	1	1
BP	RNA splicing, via transesterification reactions	350	0	1	1
BP	RNA splicing, via transesterification reactions with bulged adenosine as nucleophile	347	0	1	1
BP	RNA exon ligation	1	0	1	1
BP	tRNA-type intron splice site recognition and cleavage	3	0	1	1
BP	alternative mRNA splicing, via spliceosome	76	0	1	1
BP	regulation of alternative mRNA splicing, via spliceosome	65	0	1	1
MF	first spliceosomal transesterification activity	2	0	1	1
MF	second spliceosomal transesterification activity	3	0	1	1
BP	spliceosomal snRNP assembly	44	0	1	1
BP	spliceosome conformational change to release U4 (or U4atac) and U1 (or U11)	1	0	1	1
BP	mRNA 3'-splice site recognition	6	0	1	1
BP	spliceosomal complex disassembly	2	0	1	1
BP	spliceosomal conformational changes to generate catalytic conformation	5	0	1	1
BP	RNA splicing, via endonucleolytic cleavage and ligation	16	0	1	1
BP	mRNA 5'-splice site recognition	13	0	1	1
BP	mRNA splicing, via spliceosome	347	0	1	1
MF	four-way junction DNA binding	16	0	1	1
MF	Y-form DNA binding	5	0	1	1
MF	heteroduplex DNA loop binding	1	0	1	1
MF	bubble DNA binding	8	0	1	1
MF	double-strand/single-strand DNA junction binding	2	0	1	1
CC	phagophore assembly site	32	0	1	1
CC	EKC/KEOPS complex	6	0	1	1
BP	regulation of transcription by galactose	1	0	1	1
BP	positive regulation of transcription by galactose	1	0	1	1
BP	protein peptidyl-prolyl isomerization	40	0	1	1
BP	regulation of histone H3-K36 methylation	6	0	1	1
BP	negative regulation of histone H3-K36 methylation	1	0	1	1
BP	positive regulation of histone H3-K36 methylation	3	0	1	1
CC	HIR complex	1	0	1	1
CC	autophagosome membrane	36	0	1	1
BP	autophagy of mitochondrion	75	0	1	1
BP	mitophagy	22	0	1	1
CC	DNA-directed RNA polymerase complex	105	0	1	1
BP	carbon catabolite regulation of transcription from RNA polymerase II promoter	4	0	1	1
BP	regulation of transcription from RNA polymerase II promoter by glucose	3	0	1	1
BP	regulation of transcription from RNA polymerase II promoter by galactose	1	0	1	1
BP	positive regulation of transcription from RNA polymerase II promoter by glucose	3	0	1	1
BP	positive regulation of transcription from RNA polymerase II promoter by galactose	1	0	1	1
BP	carbon catabolite activation of transcription from RNA polymerase II promoter	4	0	1	1
CC	core TFIIH complex portion of holo TFIIH complex	2	0	1	1
CC	transcription factor TFIIH core complex	8	0	1	1
CC	MIS12/MIND type complex	4	0	1	1
CC	THO complex part of transcription export complex	6	0	1	1
BP	endonucleolytic cleavage in ITS1 to separate SSU-rRNA from 5.8S rRNA and LSU-rRNA from tricistronic rRNA transcript (SSU-rRNA, 5.8S rRNA, LSU-rRNA)	8	0	1	1
BP	cleavage in ITS2 between 5.8S rRNA and LSU-rRNA of tricistronic rRNA transcript (SSU-rRNA, 5.8S rRNA, LSU-rRNA)	2	0	1	1
BP	rRNA 2'-O-methylation	4	0	1	1
BP	enzyme-directed rRNA 2'-O-methylation	1	0	1	1
BP	snoRNA guided rRNA pseudouridine synthesis	3	0	1	1
BP	enzyme-directed rRNA pseudouridine synthesis	2	0	1	1
BP	exonucleolytic trimming involved in rRNA processing	8	0	1	1
BP	maturation of 5.8S rRNA	27	0	1	1
BP	endonucleolytic cleavage to generate mature 3'-end of SSU-rRNA from (SSU-rRNA, 5.8S rRNA, LSU-rRNA)	1	0	1	1
BP	maturation of SSU-rRNA from tricistronic rRNA transcript (SSU-rRNA, 5.8S rRNA, LSU-rRNA)	34	0	1	1
BP	maturation of LSU-rRNA from tricistronic rRNA transcript (SSU-rRNA, 5.8S rRNA, LSU-rRNA)	14	0	1	1
BP	maturation of 5.8S rRNA from tricistronic rRNA transcript (SSU-rRNA, 5.8S rRNA, LSU-rRNA)	22	0	1	1
BP	exonucleolytic trimming to generate mature 3'-end of 5.8S rRNA from tricistronic rRNA transcript (SSU-rRNA, 5.8S rRNA, LSU-rRNA)	8	0	1	1
BP	cleavage involved in rRNA processing	22	0	1	1
BP	maturation of LSU-rRNA	21	0	1	1
BP	endonucleolytic cleavage to generate mature 5'-end of SSU-rRNA from (SSU-rRNA, 5.8S rRNA, LSU-rRNA)	3	0	1	1
BP	endonucleolytic cleavage involved in rRNA processing	11	0	1	1
BP	endonucleolytic cleavage of tricistronic rRNA transcript (SSU-rRNA, 5.8S rRNA, LSU-rRNA)	11	0	1	1
BP	endonucleolytic cleavage in 5'-ETS of tricistronic rRNA transcript (SSU-rRNA, 5.8S rRNA, LSU-rRNA)	6	0	1	1
BP	maturation of 5S rRNA	1	0	1	1
BP	small nucleolar ribonucleoprotein complex assembly	11	0	1	1
BP	box C/D snoRNP assembly	9	0	1	1
BP	box H/ACA snoRNP assembly	2	0	1	1
BP	box C/D snoRNA 3'-end processing	2	0	1	1
BP	box H/ACA snoRNA 3'-end processing	2	0	1	1
MF	base pairing	2	0	1	1
MF	base pairing with DNA	1	0	1	1
MF	base pairing with RNA	1	0	1	1
MF	base pairing with mRNA	1	0	1	1
CC	proteasome complex	63	0	1	1
CC	glycosylphosphatidylinositol-N-acetylglucosaminyltransferase (GPI-GnT) complex	8	0	1	1
BP	embryonic axis specification	36	0	1	1
MF	mismatch base pair DNA N-glycosylase activity	4	0	1	1
MF	purine-specific mismatch base pair DNA N-glycosylase activity	2	0	1	1
MF	oxidized base lesion DNA N-glycosylase activity	5	0	1	1
MF	oxidized pyrimidine nucleobase lesion DNA N-glycosylase activity	2	0	1	1
BP	meiotic DNA double-strand break processing	4	0	1	1
BP	meiotic DNA recombinase assembly	1	0	1	1
BP	meiotic mismatch repair	3	0	1	1
BP	meiotic DNA repair synthesis	3	0	1	1
BP	resolution of meiotic recombination intermediates	17	0	1	1
BP	nucleotide-excision repair, DNA damage recognition	23	0	1	1
BP	nucleotide-excision repair, DNA duplex unwinding	21	0	1	1
BP	nucleotide-excision repair, DNA damage removal	1	0	1	1
BP	pyrimidine dimer repair by nucleotide-excision repair	4	0	1	1
MF	(R,R)-butanediol dehydrogenase activity	1	0	1	1
BP	telomere maintenance via recombination	13	0	1	1
BP	telomere maintenance	160	0	1	1
BP	double-strand break repair via homologous recombination	133	0	1	1
BP	recombinational repair	134	0	1	1
BP	non-recombinational repair	91	0	1	1
BP	double-strand break repair via break-induced replication	11	0	1	1
BP	DNA double-strand break processing	25	0	1	1
BP	DNA recombinase assembly	5	0	1	1
BP	DNA synthesis involved in DNA repair	51	0	1	1
BP	strand displacement	1	0	1	1
BP	DNA strand renaturation	8	0	1	1
BP	removal of nonhomologous ends	1	0	1	1
BP	DNA catabolic process, endonucleolytic	34	0	1	1
BP	DNA catabolic process, exonucleolytic	5	0	1	1
BP	karyogamy	1	0	1	1
BP	syncytium formation by plasma membrane fusion	54	0	1	1
MF	phosphatidyl-N-methylethanolamine N-methyltransferase activity	1	0	1	1
MF	adenyl-nucleotide exchange factor activity	9	0	1	1
CC	chromosome, centromeric region	192	0	1	1
CC	kinetochore	134	0	1	1
CC	condensed chromosome kinetochore	104	0	1	1
CC	condensed nuclear chromosome kinetochore	15	0	1	1
CC	condensed chromosome, centromeric region	117	0	1	1
CC	condensed nuclear chromosome, centromeric region	26	0	1	1
CC	chromosome, telomeric region	159	0	1	1
CC	telomere cap complex	13	0	1	1
CC	nuclear telomere cap complex	13	0	1	1
CC	nuclear chromosome, telomeric region	123	0	1	1
CC	chromatin	552	0	1	1
CC	nucleosome	95	0	1	1
CC	nuclear nucleosome	35	0	1	1
CC	cytoplasmic chromatin	1	0	1	1
CC	nuclear chromatin	374	0	1	1
CC	euchromatin	38	0	1	1
CC	heterochromatin	78	0	1	1
CC	condensed chromosome	222	0	1	1
CC	condensed nuclear chromosome	99	0	1	1
CC	synaptonemal complex	40	0	1	1
CC	condensin complex	8	0	1	1
CC	condensin core heterodimer	1	0	1	1
CC	nuclear cohesin complex	4	0	1	1
CC	nuclear condensin complex	3	0	1	1
CC	lateral element	13	0	1	1
CC	central element	8	0	1	1
CC	transverse filament	1	0	1	1
CC	sex chromosome	30	0	1	1
CC	X chromosome	10	0	1	1
CC	Y chromosome	2	0	1	1
CC	origin recognition complex	9	0	1	1
CC	GINS complex	3	0	1	1
CC	Swr1 complex	12	0	1	1
CC	ESCRT I complex	10	0	1	1
CC	ESCRT II complex	3	0	1	1
CC	ESCRT III complex	10	0	1	1
CC	nuclear MIS12/MIND complex	3	0	1	1
BP	sister chromatid segregation	188	0	1	1
BP	regulation of glutamine family amino acid metabolic process	7	0	1	1
BP	regulation of arginine metabolic process	3	0	1	1
MF	inositol hexakisphosphate binding	3	0	1	1
MF	inositol-1,4,5-trisphosphate 6-kinase activity	1	0	1	1
MF	inositol tetrakisphosphate 3-kinase activity	1	0	1	1
MF	inositol tetrakisphosphate 6-kinase activity	2	0	1	1
MF	inositol-1,3,4,5,6-pentakisphosphate kinase activity	2	0	1	1
MF	inositol hexakisphosphate kinase activity	5	0	1	1
MF	inositol heptakisphosphate kinase activity	2	0	1	1
MF	inositol hexakisphosphate 6-kinase activity	1	0	1	1
MF	inositol hexakisphosphate 5-kinase activity	5	0	1	1
CC	ER ubiquitin ligase complex	9	0	1	1
CC	Hrd1p ubiquitin ligase complex	8	0	1	1
CC	Hrd1p ubiquitin ligase ERAD-L complex	7	0	1	1
MF	translation repressor activity, mRNA regulatory element binding	14	0	1	1
BP	cytokinesis	171	0	1	1
BP	assembly of actomyosin apparatus involved in cytokinesis	6	0	1	1
BP	actomyosin contractile ring assembly	6	0	1	1
BP	actomyosin contractile ring contraction	1	0	1	1
BP	division septum assembly	1	0	1	1
BP	septin ring assembly	1	0	1	1
CC	spindle pole	164	0	1	1
CC	equatorial microtubule organizing center	5	0	1	1
CC	gamma-tubulin complex	21	0	1	1
CC	gamma-tubulin large complex	8	0	1	1
CC	P-body	84	0	1	1
CC	GARP complex	5	0	1	1
CC	condensed chromosome inner kinetochore	5	0	1	1
CC	condensed chromosome outer kinetochore	14	0	1	1
CC	condensed nuclear chromosome inner kinetochore	2	0	1	1
CC	condensed nuclear chromosome outer kinetochore	4	0	1	1
BP	nuclear-transcribed mRNA catabolic process	207	0	1	1
BP	mitochondrial RNA catabolic process	5	0	1	1
BP	mitochondrial mRNA catabolic process	3	0	1	1
BP	mitochondrial RNA metabolic process	43	0	1	1
BP	regulation of mitochondrial RNA catabolic process	4	0	1	1
BP	negative regulation of mitochondrial RNA catabolic process	2	0	1	1
BP	positive regulation of mitochondrial RNA catabolic process	2	0	1	1
BP	mitochondrial RNA processing	17	0	1	1
BP	mitochondrial RNA 5'-end processing	4	0	1	1
BP	mitochondrial RNA 3'-end processing	5	0	1	1
BP	RNA 5'-end processing	21	0	1	1
BP	rRNA 5'-end processing	3	0	1	1
BP	tRNA exon ligation	1	0	1	1
BP	tRNA exon ligation utilizing 2',3' cyclic phosphate of 5'-exon as source of linkage phosphate	1	0	1	1
BP	transcription-dependent tethering of RNA polymerase II gene DNA at nuclear periphery	6	0	1	1
BP	posttranscriptional tethering of RNA polymerase II gene DNA at nuclear periphery	3	0	1	1
CC	Prp19 complex	13	0	1	1
MF	RNA polymerase II core promoter sequence-specific DNA binding	34	0	1	1
MF	RNA polymerase II distal enhancer sequence-specific DNA binding	98	0	1	1
MF	DNA-binding transcription factor activity, RNA polymerase II-specific	1582	0	1	1
MF	polymerase III regulatory region sequence-specific DNA binding	4	0	1	1
MF	RNA polymerase II complex binding	51	0	1	1
MF	RNA polymerase III core binding	1	0	1	1
MF	RNA polymerase III general transcription initiation factor activity	5	0	1	1
MF	RNA polymerase III type 1 promoter sequence-specific DNA binding	2	0	1	1
MF	RNA polymerase III type 2 promoter sequence-specific DNA binding	2	0	1	1
MF	RNA polymerase III transcription regulator recruiting activity	2	0	1	1
MF	RNA polymerase III type 3 promoter sequence-specific DNA binding	2	0	1	1
MF	RNA polymerase II sequence-specific DNA-binding transcription factor recruiting activity	1	0	1	1
MF	RNA polymerase I regulatory region DNA binding	8	0	1	1
MF	RNA polymerase III regulatory region DNA binding	11	0	1	1
MF	mitochondrial promoter sequence-specific DNA binding	3	0	1	1
MF	RNA polymerase III transcription factor binding	3	0	1	1
MF	RNA polymerase III type 1 promoter DNA binding	5	0	1	1
MF	RNA polymerase III type 2 promoter DNA binding	5	0	1	1
MF	RNA polymerase III type 3 promoter DNA binding	5	0	1	1
MF	RNA polymerase I core binding	6	0	1	1
MF	core promoter sequence-specific DNA binding	45	0	1	1
MF	core promoter binding	55	0	1	1
MF	RNA polymerase I activity	12	0	1	1
MF	RNA polymerase II activity	11	0	1	1
MF	RNA polymerase III activity	15	0	1	1
MF	regulatory region RNA binding	2	0	1	1
BP	nitrogen catabolite regulation of transcription from RNA polymerase II promoter	2	0	1	1
BP	nitrogen catabolite activation of transcription from RNA polymerase II promoter	1	0	1	1
BP	nitrogen catabolite repression of transcription from RNA polymerase II promoter	1	0	1	1
MF	RNA polymerase II basal transcription factor binding	20	0	1	1
MF	TFIIB-class transcription factor binding	3	0	1	1
MF	TFIID-class transcription factor complex binding	11	0	1	1
MF	TFIIF-class transcription factor complex binding	1	0	1	1
MF	TFIIH-class transcription factor complex binding	4	0	1	1
MF	basal transcription machinery binding	70	0	1	1
MF	basal RNA polymerase II transcription machinery binding	70	0	1	1
BP	negative regulation of exit from mitosis	1	0	1	1
BP	response to acid chemical	342	0	1	1
MF	RNA polymerase II activating transcription factor binding	53	0	1	1
MF	RNA polymerase II repressing transcription factor binding	35	0	1	1
BP	DNA-templated transcriptional open complex formation	1	0	1	1
BP	transcriptional open complex formation at RNA polymerase II promoter	1	0	1	1
BP	protein-DNA complex remodeling	1	0	1	1
MF	bacterial-type RNA polymerase transcription factor activity, sequence-specific DNA binding	1	0	1	1
MF	transcription regulator recruiting activity	6	0	1	1
MF	RNA polymerase II transcription regulator recruiting activity	1	0	1	1
MF	RNA polymerase II complex recruiting activity	1	0	1	1
MF	transcription termination site sequence-specific DNA binding	2	0	1	1
MF	TFIIIC-class transcription factor complex binding	3	0	1	1
MF	enhancer sequence-specific DNA binding	118	0	1	1
MF	transcription termination site DNA binding	2	0	1	1
MF	intronic transcription regulatory region sequence-specific DNA binding	17	0	1	1
MF	RNA polymerase II intronic transcription regulatory region sequence-specific DNA binding	14	0	1	1
MF	RNA polymerase I regulatory region sequence-specific DNA binding	8	0	1	1
MF	RNA polymerase I CORE element sequence-specific DNA binding	8	0	1	1
MF	RNA polymerase I upstream control element sequence-specific DNA binding	1	0	1	1
BP	transcription, RNA-templated	3	0	1	1
BP	DNA-templated transcriptional start site selection	1	0	1	1
BP	transcriptional start site selection at RNA polymerase II promoter	1	0	1	1
MF	RNA polymerase I transcription factor binding	1	0	1	1
MF	RNA polymerase I general transcription initiation factor activity	2	0	1	1
BP	RNA polymerase I preinitiation complex assembly	9	0	1	1
BP	maintenance of transcriptional fidelity during DNA-templated transcription elongation	1	0	1	1
BP	maintenance of transcriptional fidelity during DNA-templated transcription elongation from RNA polymerase II promoter	1	0	1	1
BP	histone displacement	1	0	1	1
MF	bacterial-type RNA polymerase transcriptional activator activity, sequence-specific DNA binding	1	0	1	1
MF	transcription cofactor binding	43	0	1	1
MF	transcription corepressor binding	15	0	1	1
MF	transcription coactivator binding	23	0	1	1
MF	RNA polymerase II transcription cofactor binding	4	0	1	1
MF	RNA polymerase II transcription coactivator binding	3	0	1	1
MF	RNA polymerase II transcription corepressor binding	1	0	1	1
MF	DNA-binding transcription repressor activity, RNA polymerase II-specific	241	0	1	1
BP	chronological cell aging	2	0	1	1
BP	replicative cell aging	6	0	1	1
BP	age-dependent response to oxidative stress	2	0	1	1
BP	age-dependent response to reactive oxygen species	1	0	1	1
BP	formation of extrachromosomal circular DNA	15	0	1	1
CC	mitochondrial sorting and assembly machinery complex	5	0	1	1
CC	PAM complex, Tim23 associated import motor	5	0	1	1
BP	cartilage condensation	20	0	1	1
BP	neurotransmitter uptake	46	0	1	1
BP	regulation of neurotransmitter levels	353	0	1	1
BP	acetylcholine catabolic process in synaptic cleft	2	0	1	1
BP	action potential	132	0	1	1
BP	RNA methylation	80	0	1	1
MF	dihydronicotinamide riboside quinone reductase activity	1	0	1	1
BP	selenocysteine incorporation	8	0	1	1
MF	opioid peptide activity	4	0	1	1
BP	prostaglandin biosynthetic process	28	0	1	1
MF	N-acetylglucosamine 6-O-sulfotransferase activity	7	0	1	1
CC	voltage-gated sodium channel complex	14	0	1	1
BP	peptide amidation	2	0	1	1
CC	outer dense fiber	6	0	1	1
BP	pseudouridine synthesis	17	0	1	1
BP	retinoid metabolic process	104	0	1	1
BP	angiogenesis	587	0	1	1
CC	microfibril	10	0	1	1
MF	lipopolysaccharide binding	35	0	1	1
MF	interleukin-21 receptor activity	1	0	1	1
CC	cornified envelope	65	0	1	1
CC	radial spoke	7	0	1	1
CC	radial spoke stalk	3	0	1	1
MF	N-acetylgalactosamine 4-O-sulfotransferase activity	5	0	1	1
BP	cilium or flagellum-dependent cell motility	38	0	1	1
MF	amyloid-beta binding	78	0	1	1
BP	ovulation from ovarian follicle	9	0	1	1
BP	ovarian follicle rupture	1	0	1	1
BP	initiation of primordial ovarian follicle growth	2	0	1	1
BP	primary ovarian follicle growth	1	0	1	1
BP	antral ovarian follicle growth	8	0	1	1
BP	ovarian cumulus expansion	3	0	1	1
BP	ovarian follicle atresia	1	0	1	1
BP	luteinization	9	0	1	1
BP	luteolysis	7	0	1	1
BP	oocyte growth	3	0	1	1
BP	oocyte maturation	26	0	1	1
BP	regulation of cell growth	415	0	1	1
BP	regulation of cell growth by extracellular stimulus	3	0	1	1
BP	fatty acid alpha-oxidation	8	0	1	1
BP	response to protozoan	25	0	1	1
MF	cholesterol 25-hydroxylase activity	1	0	1	1
BP	blood vessel development	761	0	1	1
BP	branching involved in blood vessel morphogenesis	32	0	1	1
BP	vasculogenesis	79	0	1	1
BP	lactosylceramide biosynthetic process	1	0	1	1
BP	ganglioside metabolic process	19	0	1	1
BP	ganglioside biosynthetic process	11	0	1	1
BP	globoside metabolic process	2	0	1	1
BP	globoside biosynthetic process	1	0	1	1
BP	microtubule bundle formation	91	0	1	1
BP	medium-chain fatty acid transport	2	0	1	1
BP	detection of chemical stimulus involved in sensory perception of bitter taste	40	0	1	1
BP	detection of chemical stimulus involved in sensory perception of sour taste	2	0	1	1
BP	detection of chemical stimulus involved in sensory perception of sweet taste	2	0	1	1
MF	Gq/11-coupled serotonin receptor activity	1	0	1	1
MF	dopamine neurotransmitter receptor activity, coupled via Gs	2	0	1	1
MF	dopamine neurotransmitter receptor activity, coupled via Gi/Go	8	0	1	1
MF	trace-amine receptor activity	7	0	1	1
MF	angiotensin receptor activity	4	0	1	1
MF	angiotensin type I receptor activity	1	0	1	1
MF	peptide YY receptor activity	3	0	1	1
MF	pancreatic polypeptide receptor activity	4	0	1	1
MF	urotensin II receptor activity	2	0	1	1
MF	adrenomedullin receptor activity	3	0	1	1
MF	neuromedin U receptor activity	2	0	1	1
MF	G protein-coupled nucleotide receptor activity	12	0	1	1
MF	G protein-coupled adenosine receptor activity	7	0	1	1
MF	purinergic nucleotide receptor activity	19	0	1	1
MF	growth hormone secretagogue receptor activity	1	0	1	1
MF	virus receptor activity	73	0	1	1
MF	ADP receptor activity	2	0	1	1
MF	nociceptin receptor activity	1	0	1	1
MF	leukotriene B4 receptor activity	2	0	1	1
MF	calcitonin gene-related peptide receptor activity	4	0	1	1
MF	G protein-coupled chemoattractant receptor activity	26	0	1	1
MF	adenylate cyclase inhibiting G protein-coupled glutamate receptor activity	5	0	1	1
MF	group II metabotropic glutamate receptor activity	2	0	1	1
MF	group III metabotropic glutamate receptor activity	1	0	1	1
CC	fibrillar center	132	0	1	1
CC	dense fibrillar component	2	0	1	1
CC	granular component	5	0	1	1
MF	peptide receptor activity	150	0	1	1
BP	metanephros development	90	0	1	1
BP	ureteric bud development	97	0	1	1
BP	branching involved in ureteric bud morphogenesis	59	0	1	1
BP	temperature homeostasis	173	0	1	1
BP	fever generation	10	0	1	1
BP	conditioned taste aversion	5	0	1	1
BP	behavioral fear response	37	0	1	1
MF	alpha-N-acetylgalactosaminide alpha-2,6-sialyltransferase activity	5	0	1	1
BP	response to hypoxia	355	0	1	1
BP	ameboidal-type cell migration	459	0	1	1
CC	acrosomal vesicle	108	0	1	1
MF	ATPase activator activity	25	0	1	1
BP	regulation of chromatin assembly or disassembly	9	0	1	1
CC	male germ cell nucleus	15	0	1	1
CC	female germ cell nucleus	4	0	1	1
BP	acrosome assembly	17	0	1	1
BP	long-chain fatty acid metabolic process	109	0	1	1
BP	tRNA 3'-terminal CCA addition	1	0	1	1
MF	sialate O-acetylesterase activity	1	0	1	1
BP	tRNA 5'-leader removal	12	0	1	1
MF	pseudophosphatase activity	2	0	1	1
BP	histamine metabolic process	4	0	1	1
BP	histamine biosynthetic process	2	0	1	1
BP	histamine catabolic process	1	0	1	1
BP	gastric acid secretion	19	0	1	1
BP	histamine-induced gastric acid secretion	1	0	1	1
BP	gastrin-induced gastric acid secretion	2	0	1	1
BP	in utero embryonic development	372	0	1	1
BP	gastrulation with mouth forming second	28	0	1	1
BP	formation of primary germ layer	120	0	1	1
BP	ectoderm formation	4	0	1	1
BP	endoderm formation	50	0	1	1
BP	mesoderm formation	74	0	1	1
BP	cell fate specification	99	0	1	1
BP	cell fate determination	40	0	1	1
BP	mesodermal cell fate commitment	19	0	1	1
BP	endodermal cell fate commitment	15	0	1	1
BP	ectodermal cell fate commitment	3	0	1	1
BP	endodermal cell fate specification	8	0	1	1
BP	ectodermal cell fate specification	1	0	1	1
MF	L-amino-acid oxidase activity	1	0	1	1
CC	stress fiber	67	0	1	1
MF	lipid kinase activity	5	0	1	1
MF	ceramide kinase activity	2	0	1	1
MF	2'-5'-oligoadenylate synthetase activity	3	0	1	1
BP	formation of translation preinitiation complex	10	0	1	1
BP	formation of cytoplasmic translation initiation complex	16	0	1	1
MF	galactosylceramide sulfotransferase activity	4	0	1	1
MF	mRNA (N6-adenosine)-methyltransferase activity	2	0	1	1
MF	prenylcysteine oxidase activity	2	0	1	1
CC	sex chromatin	6	0	1	1
CC	Barr body	6	0	1	1
CC	XY body	13	0	1	1
BP	optic placode formation	2	0	1	1
CC	photoreceptor outer segment	87	0	1	1
BP	eye photoreceptor cell differentiation	46	0	1	1
BP	neural crest cell migration	57	0	1	1
BP	somitogenesis	70	0	1	1
BP	somite specification	5	0	1	1
MF	retinal dehydrogenase activity	8	0	1	1
BP	organ induction	22	0	1	1
MF	aminocarboxymuconate-semialdehyde decarboxylase activity	1	0	1	1
BP	morphogenesis of a branching structure	196	0	1	1
BP	neuron migration	156	0	1	1
BP	membrane raft assembly	13	0	1	1
BP	membrane raft polarization	4	0	1	1
BP	establishment of lymphocyte polarity	11	0	1	1
BP	establishment of T cell polarity	10	0	1	1
BP	establishment of natural killer cell polarity	1	0	1	1
BP	immunological synapse formation	14	0	1	1
CC	immunological synapse	36	0	1	1
BP	myeloid dendritic cell activation	28	0	1	1
BP	microglial cell activation	48	0	1	1
BP	leukocyte homeostasis	86	0	1	1
BP	T cell homeostatic proliferation	4	0	1	1
BP	plasma membrane repair	11	0	1	1
BP	natural killer cell differentiation	20	0	1	1
BP	neutrophil homeostasis	16	0	1	1
BP	neutrophil apoptotic process	8	0	1	1
BP	B cell homeostasis	30	0	1	1
BP	B cell apoptotic process	24	0	1	1
MF	phosphotyrosine residue binding	40	0	1	1
MF	prostaglandin J receptor activity	2	0	1	1
MF	phosphatidylserine binding	57	0	1	1
BP	natural killer cell proliferation	10	0	1	1
BP	antibody-dependent cellular cytotoxicity	2	0	1	1
MF	IgM binding	2	0	1	1
MF	polymeric immunoglobulin receptor activity	1	0	1	1
BP	type IIa hypersensitivity	4	0	1	1
BP	regulation of type IIa hypersensitivity	4	0	1	1
BP	negative regulation of type IIa hypersensitivity	1	0	1	1
BP	positive regulation of type IIa hypersensitivity	3	0	1	1
BP	type III hypersensitivity	2	0	1	1
BP	regulation of type III hypersensitivity	2	0	1	1
BP	positive regulation of type III hypersensitivity	2	0	1	1
BP	type IV hypersensitivity	3	0	1	1
BP	regulation of type IV hypersensitivity	2	0	1	1
BP	negative regulation of type IV hypersensitivity	1	0	1	1
BP	positive regulation of type IV hypersensitivity	1	0	1	1
BP	regulation of type I hypersensitivity	3	0	1	1
BP	negative regulation of type I hypersensitivity	1	0	1	1
BP	positive regulation of type I hypersensitivity	2	0	1	1
BP	regulation of antibody-dependent cellular cytotoxicity	2	0	1	1
BP	negative regulation of antibody-dependent cellular cytotoxicity	1	0	1	1
BP	positive regulation of antibody-dependent cellular cytotoxicity	1	0	1	1
BP	cytokine production	784	0	1	1
BP	regulation of cytokine production	714	0	1	1
BP	negative regulation of cytokine production	295	0	1	1
BP	positive regulation of cytokine production	460	0	1	1
BP	serotonin secretion	10	0	1	1
BP	histamine secretion	10	0	1	1
BP	kidney development	278	0	1	1
BP	mesonephros development	102	0	1	1
BP	blastocyst development	98	0	1	1
BP	blastocyst formation	38	0	1	1
BP	inner cell mass cell differentiation	7	0	1	1
BP	inner cell mass cell fate commitment	2	0	1	1
BP	inner cell mass cellular morphogenesis	2	0	1	1
BP	trophectodermal cell differentiation	15	0	1	1
BP	trophectodermal cellular morphogenesis	2	0	1	1
BP	blastocyst growth	19	0	1	1
BP	inner cell mass cell proliferation	13	0	1	1
BP	trophectodermal cell proliferation	2	0	1	1
BP	blastocyst hatching	26	0	1	1
BP	release of cytochrome c from mitochondria	59	0	1	1
BP	embryonic epithelial tube formation	124	0	1	1
BP	neural plate morphogenesis	7	0	1	1
BP	neural plate development	10	0	1	1
BP	neural tube formation	105	0	1	1
BP	neural fold formation	7	0	1	1
BP	neural tube closure	90	0	1	1
BP	protein insertion into mitochondrial membrane involved in apoptotic signaling pathway	30	0	1	1
BP	phagolysosome assembly	12	0	1	1
MF	opsonin binding	15	0	1	1
MF	opsonin receptor activity	4	0	1	1
MF	complement binding	21	0	1	1
MF	complement component C1q binding	8	0	1	1
MF	complement component C3a binding	1	0	1	1
MF	complement component C3b binding	5	0	1	1
MF	complement component C4b binding	2	0	1	1
MF	complement component C5a binding	1	0	1	1
MF	complement component C4b receptor activity	1	0	1	1
BP	NK T cell differentiation	8	0	1	1
BP	NK T cell proliferation	7	0	1	1
BP	complement activation, lectin pathway	13	0	1	1
BP	regulation of complement activation, lectin pathway	2	0	1	1
BP	negative regulation of complement activation, lectin pathway	2	0	1	1
MF	pattern binding	25	0	1	1
MF	(1->3)-beta-D-glucan binding	2	0	1	1
MF	lipopolysaccharide receptor activity	5	0	1	1
BP	response to yeast	4	0	1	1
BP	receptor recycling	35	0	1	1
MF	nucleoside binding	381	0	1	1
MF	purine nucleoside binding	373	0	1	1
MF	pyrimidine nucleoside binding	2	0	1	1
BP	endothelial cell development	59	0	1	1
BP	endothelial cell morphogenesis	13	0	1	1
BP	selenium compound metabolic process	6	0	1	1
MF	glucuronyl-galactosyl-proteoglycan 4-alpha-N-acetylglucosaminyltransferase activity	2	0	1	1
BP	liver development	135	0	1	1
BP	placenta development	152	0	1	1
CC	phagocytic cup	27	0	1	1
BP	embryonic placenta development	87	0	1	1
BP	maternal placenta development	35	0	1	1
BP	cytolysis by symbiont of host cells	1	0	1	1
BP	regulation of cytolysis by symbiont of host cells	1	0	1	1
BP	negative regulation of cytolysis by symbiont of host cells	1	0	1	1
BP	activation of membrane attack complex	3	0	1	1
BP	cell killing	167	0	1	1
BP	killing by symbiont of host cells	4	0	1	1
BP	leukocyte mediated cytotoxicity	106	0	1	1
BP	regulation of leukocyte mediated cytotoxicity	78	0	1	1
BP	negative regulation of leukocyte mediated cytotoxicity	18	0	1	1
BP	positive regulation of leukocyte mediated cytotoxicity	56	0	1	1
BP	T cell mediated cytotoxicity	49	0	1	1
BP	regulation of T cell mediated cytotoxicity	33	0	1	1
BP	negative regulation of T cell mediated cytotoxicity	7	0	1	1
BP	positive regulation of T cell mediated cytotoxicity	26	0	1	1
MF	farnesylated protein binding	1	0	1	1
BP	regulation of receptor recycling	24	0	1	1
BP	negative regulation of receptor recycling	4	0	1	1
BP	positive regulation of receptor recycling	15	0	1	1
BP	B-1 B cell homeostasis	4	0	1	1
BP	B-1 B cell differentiation	5	0	1	1
BP	exocyst assembly	1	0	1	1
BP	regulation of exocyst assembly	1	0	1	1
CC	uropod	13	0	1	1
BP	negative regulation of protein phosphorylation	427	0	1	1
BP	endothelial cell proliferation	191	0	1	1
BP	regulation of endothelial cell proliferation	176	0	1	1
BP	negative regulation of endothelial cell proliferation	76	0	1	1
BP	positive regulation of endothelial cell proliferation	112	0	1	1
CC	female pronucleus	9	0	1	1
CC	male pronucleus	6	0	1	1
BP	postsynaptic membrane organization	40	0	1	1
BP	hair follicle development	86	0	1	1
BP	vasculature development	792	0	1	1
BP	lymph vessel development	25	0	1	1
BP	lymphangiogenesis	16	0	1	1
BP	heart looping	61	0	1	1
BP	sebaceous gland cell differentiation	1	0	1	1
BP	intestinal D-glucose absorption	3	0	1	1
BP	regulation of cell-matrix adhesion	119	0	1	1
BP	negative regulation of cell-matrix adhesion	43	0	1	1
BP	positive regulation of cell-matrix adhesion	51	0	1	1
BP	blood vessel maturation	8	0	1	1
BP	positive regulation of neurotransmitter secretion	21	0	1	1
BP	intramembranous ossification	6	0	1	1
BP	endochondral ossification	27	0	1	1
BP	regulation of cytokine-mediated signaling pathway	175	0	1	1
BP	negative regulation of cytokine-mediated signaling pathway	73	0	1	1
BP	positive regulation of cytokine-mediated signaling pathway	49	0	1	1
BP	synaptic transmission, dopaminergic	31	0	1	1
BP	startle response	27	0	1	1
MF	G-protein alpha-subunit binding	24	0	1	1
BP	thigmotaxis	2	0	1	1
BP	suckling behavior	13	0	1	1
MF	fibronectin binding	27	0	1	1
BP	regulation of activation of membrane attack complex	3	0	1	1
BP	positive regulation of activation of membrane attack complex	2	0	1	1
BP	negative regulation of activation of membrane attack complex	1	0	1	1
MF	retinoic acid binding	19	0	1	1
BP	adenosine receptor signaling pathway	13	0	1	1
BP	blood vessel remodeling	45	0	1	1
BP	response to amphetamine	32	0	1	1
BP	neurological system process involved in regulation of systemic arterial blood pressure	11	0	1	1
BP	renal system process involved in regulation of blood volume	15	0	1	1
BP	regulation of systemic arterial blood pressure by carotid sinus baroreceptor feedback	1	0	1	1
BP	regulation of systemic arterial blood pressure by chemoreceptor signaling	1	0	1	1
BP	regulation of systemic arterial blood pressure by ischemic conditions	1	0	1	1
BP	baroreceptor response to increased systemic arterial blood pressure	1	0	1	1
BP	negative regulation of heart rate involved in baroreceptor response to increased systemic arterial blood pressure	1	0	1	1
BP	regulation of systemic arterial blood pressure by hormone	40	0	1	1
BP	regulation of systemic arterial blood pressure by circulatory renin-angiotensin	19	0	1	1
BP	regulation of systemic arterial blood pressure by vasopressin	5	0	1	1
BP	regulation of systemic arterial blood pressure by norepinephrine-epinephrine	8	0	1	1
BP	norepinephrine-epinephrine vasoconstriction involved in regulation of systemic arterial blood pressure	3	0	1	1
BP	positive regulation of heart rate by epinephrine-norepinephrine	4	0	1	1
BP	positive regulation of the force of heart contraction by epinephrine-norepinephrine	2	0	1	1
BP	angiotensin-mediated vasoconstriction involved in regulation of systemic arterial blood pressure	1	0	1	1
BP	renal response to blood flow involved in circulatory renin-angiotensin regulation of systemic arterial blood pressure	6	0	1	1
BP	renin secretion into blood stream	6	0	1	1
BP	regulation of angiotensin levels in blood	12	0	1	1
BP	angiotensin maturation	12	0	1	1
BP	detection of hypoxic conditions in blood by chemoreceptor signaling	1	0	1	1
[truncated: 20,898 more rows]

## Sheet: Supplementary Data 10
Description	N	DE	P.DE	FDR
cAMP signaling pathway	219	2	0.00725288	1
TGF-beta signaling pathway	94	1	0.045042	1
Glycerophospholipid metabolism	97	1	0.0492401	1
Neutrophil extracellular trap formation	175	1	0.0686245	1
Cytokine-cytokine receptor interaction	290	1	0.0705999	1
Alcoholism	174	1	0.0769143	1
Apelin signaling pathway	138	1	0.0870336	1
Tight junction	169	1	0.0899945	1
Viral carcinogenesis	193	1	0.0970438	1
Hippo signaling pathway	157	1	0.100056	1
Chemokine signaling pathway	192	1	0.10439	1
MicroRNAs in cancer	309	1	0.117934	1
Proteoglycans in cancer	204	1	0.121926	1
Regulation of actin cytoskeleton	217	1	0.130801	1
Rap1 signaling pathway	210	1	0.13677	1
Ras signaling pathway	231	1	0.140799	1
Metabolic pathways	1477	1	0.442564	1
Autophagy - animal	140	0	1	1
Glycolysis / Gluconeogenesis	67	0	1	1
Citrate cycle (TCA cycle)	30	0	1	1
Pentose phosphate pathway	30	0	1	1
Pentose and glucuronate interconversions	34	0	1	1
Fructose and mannose metabolism	33	0	1	1
Galactose metabolism	30	0	1	1
Ascorbate and aldarate metabolism	30	0	1	1
Fatty acid biosynthesis	17	0	1	1
Fatty acid elongation	27	0	1	1
Fatty acid degradation	43	0	1	1
Synthesis and degradation of ketone bodies	10	0	1	1
Steroid biosynthesis	20	0	1	1
Primary bile acid biosynthesis	17	0	1	1
Ubiquinone and other terpenoid-quinone biosynthesis	11	0	1	1
Steroid hormone biosynthesis	61	0	1	1
Oxidative phosphorylation	121	0	1	1
Arginine biosynthesis	22	0	1	1
Purine metabolism	129	0	1	1
Caffeine metabolism	6	0	1	1
Pyrimidine metabolism	56	0	1	1
Alanine, aspartate and glutamate metabolism	37	0	1	1
Glycine, serine and threonine metabolism	39	0	1	1
Cysteine and methionine metabolism	49	0	1	1
Valine, leucine and isoleucine degradation	48	0	1	1
Valine, leucine and isoleucine biosynthesis	4	0	1	1
Lysine degradation	63	0	1	1
Arginine and proline metabolism	50	0	1	1
Histidine metabolism	22	0	1	1
Tyrosine metabolism	36	0	1	1
Phenylalanine metabolism	17	0	1	1
Tryptophan metabolism	41	0	1	1
Phenylalanine, tyrosine and tryptophan biosynthesis	6	0	1	1
beta-Alanine metabolism	31	0	1	1
Taurine and hypotaurine metabolism	11	0	1	1
Phosphonate and phosphinate metabolism	6	0	1	1
Selenocompound metabolism	17	0	1	1
D-Glutamine and D-glutamate metabolism	5	0	1	1
D-Arginine and D-ornithine metabolism	1	0	1	1
Glutathione metabolism	57	0	1	1
Starch and sucrose metabolism	35	0	1	1
N-Glycan biosynthesis	50	0	1	1
Other glycan degradation	18	0	1	1
Mucin type O-glycan biosynthesis	36	0	1	1
Various types of N-glycan biosynthesis	39	0	1	1
Other types of O-glycan biosynthesis	47	0	1	1
Mannose type O-glycan biosynthesis	23	0	1	1
Amino sugar and nucleotide sugar metabolism	48	0	1	1
Neomycin, kanamycin and gentamicin biosynthesis	5	0	1	1
Glycosaminoglycan degradation	19	0	1	1
Glycosaminoglycan biosynthesis - chondroitin sulfate / dermatan sulfate	20	0	1	1
Glycosaminoglycan biosynthesis - keratan sulfate	14	0	1	1
Glycosaminoglycan biosynthesis - heparan sulfate / heparin	24	0	1	1
Glycerolipid metabolism	60	0	1	1
Inositol phosphate metabolism	73	0	1	1
Glycosylphosphatidylinositol (GPI)-anchor biosynthesis	26	0	1	1
Ether lipid metabolism	49	0	1	1
Arachidonic acid metabolism	61	0	1	1
Linoleic acid metabolism	29	0	1	1
alpha-Linolenic acid metabolism	25	0	1	1
Sphingolipid metabolism	49	0	1	1
Glycosphingolipid biosynthesis - lacto and neolacto series	27	0	1	1
Glycosphingolipid biosynthesis - globo and isoglobo series	15	0	1	1
Glycosphingolipid biosynthesis - ganglio series	15	0	1	1
Pyruvate metabolism	47	0	1	1
Glyoxylate and dicarboxylate metabolism	30	0	1	1
Propanoate metabolism	34	0	1	1
Butanoate metabolism	28	0	1	1
One carbon pool by folate	20	0	1	1
Thiamine metabolism	15	0	1	1
Riboflavin metabolism	8	0	1	1
Vitamin B6 metabolism	6	0	1	1
Nicotinate and nicotinamide metabolism	35	0	1	1
Pantothenate and CoA biosynthesis	22	0	1	1
Biotin metabolism	3	0	1	1
Lipoic acid metabolism	4	0	1	1
Folate biosynthesis	26	0	1	1
Retinol metabolism	68	0	1	1
Porphyrin and chlorophyll metabolism	43	0	1	1
Terpenoid backbone biosynthesis	22	0	1	1
Nitrogen metabolism	17	0	1	1
Sulfur metabolism	10	0	1	1
Aminoacyl-tRNA biosynthesis	43	0	1	1
Metabolism of xenobiotics by cytochrome P450	76	0	1	1
Drug metabolism - cytochrome P450	70	0	1	1
Drug metabolism - other enzymes	80	0	1	1
Biosynthesis of unsaturated fatty acids	27	0	1	1
Carbon metabolism	115	0	1	1
2-Oxocarboxylic acid metabolism	19	0	1	1
Fatty acid metabolism	56	0	1	1
Biosynthesis of amino acids	74	0	1	1
Biosynthesis of cofactors	155	0	1	1
EGFR tyrosine kinase inhibitor resistance	78	0	1	1
Endocrine resistance	96	0	1	1
Antifolate resistance	31	0	1	1
Platinum drug resistance	73	0	1	1
ABC transporters	45	0	1	1
Ribosome biogenesis in eukaryotes	77	0	1	1
Ribosome	134	0	1	1
RNA transport	166	0	1	1
mRNA surveillance pathway	96	0	1	1
RNA degradation	79	0	1	1
RNA polymerase	31	0	1	1
Basal transcription factors	44	0	1	1
DNA replication	36	0	1	1
Spliceosome	131	0	1	1
Proteasome	46	0	1	1
Protein export	23	0	1	1
PPAR signaling pathway	74	0	1	1
Base excision repair	33	0	1	1
Nucleotide excision repair	46	0	1	1
Mismatch repair	23	0	1	1
Homologous recombination	41	0	1	1
Non-homologous end-joining	13	0	1	1
Fanconi anemia pathway	53	0	1	1
MAPK signaling pathway	294	0	1	1
ErbB signaling pathway	84	0	1	1
Calcium signaling pathway	238	0	1	1
cGMP-PKG signaling pathway	166	0	1	1
Viral protein interaction with cytokine and cytokine receptor	99	0	1	1
NF-kappa B signaling pathway	103	0	1	1
HIF-1 signaling pathway	109	0	1	1
FoxO signaling pathway	131	0	1	1
Phosphatidylinositol signaling system	97	0	1	1
Sphingolipid signaling pathway	118	0	1	1
Phospholipase D signaling pathway	147	0	1	1
Neuroactive ligand-receptor interaction	337	0	1	1
Cell cycle	124	0	1	1
Oocyte meiosis	124	0	1	1
p53 signaling pathway	73	0	1	1
Ubiquitin mediated proteolysis	140	0	1	1
Sulfur relay system	8	0	1	1
SNARE interactions in vesicular transport	32	0	1	1
Autophagy - other	32	0	1	1
Mitophagy - animal	71	0	1	1
Protein processing in endoplasmic reticulum	169	0	1	1
Lysosome	128	0	1	1
Endocytosis	251	0	1	1
Phagosome	148	0	1	1
Peroxisome	82	0	1	1
mTOR signaling pathway	154	0	1	1
PI3K-Akt signaling pathway	351	0	1	1
AMPK signaling pathway	119	0	1	1
Apoptosis	135	0	1	1
Longevity regulating pathway	89	0	1	1
Longevity regulating pathway - multiple species	62	0	1	1
Apoptosis - multiple species	32	0	1	1
Ferroptosis	41	0	1	1
Necroptosis	157	0	1	1
Cellular senescence	155	0	1	1
Cardiac muscle contraction	83	0	1	1
Adrenergic signaling in cardiomyocytes	148	0	1	1
Vascular smooth muscle contraction	133	0	1	1
Wnt signaling pathway	165	0	1	1
Notch signaling pathway	58	0	1	1
Hedgehog signaling pathway	56	0	1	1
Axon guidance	181	0	1	1
VEGF signaling pathway	59	0	1	1
Osteoclast differentiation	127	0	1	1
Hippo signaling pathway - multiple species	29	0	1	1
Focal adhesion	200	0	1	1
ECM-receptor interaction	88	0	1	1
Cell adhesion molecules	144	0	1	1
Adherens junction	71	0	1	1
Gap junction	88	0	1	1
Signaling pathways regulating pluripotency of stem cells	142	0	1	1
Complement and coagulation cascades	85	0	1	1
Platelet activation	124	0	1	1
Antigen processing and presentation	69	0	1	1
Renin-angiotensin system	23	0	1	1
Toll-like receptor signaling pathway	104	0	1	1
NOD-like receptor signaling pathway	183	0	1	1
RIG-I-like receptor signaling pathway	70	0	1	1
Cytosolic DNA-sensing pathway	63	0	1	1
C-type lectin receptor signaling pathway	104	0	1	1
JAK-STAT signaling pathway	158	0	1	1
Hematopoietic cell lineage	92	0	1	1
Natural killer cell mediated cytotoxicity	124	0	1	1
IL-17 signaling pathway	93	0	1	1
Th1 and Th2 cell differentiation	90	0	1	1
Th17 cell differentiation	105	0	1	1
T cell receptor signaling pathway	102	0	1	1
B cell receptor signaling pathway	80	0	1	1
Fc epsilon RI signaling pathway	67	0	1	1
Fc gamma R-mediated phagocytosis	96	0	1	1
TNF signaling pathway	112	0	1	1
Leukocyte transendothelial migration	113	0	1	1
Intestinal immune network for IgA production	45	0	1	1
Circadian rhythm	31	0	1	1
Circadian entrainment	97	0	1	1
Thermogenesis	219	0	1	1
Long-term potentiation	67	0	1	1
Synaptic vesicle cycle	78	0	1	1
Neurotrophin signaling pathway	119	0	1	1
Retrograde endocannabinoid signaling	141	0	1	1
Glutamatergic synapse	114	0	1	1
Cholinergic synapse	113	0	1	1
Serotonergic synapse	113	0	1	1
GABAergic synapse	89	0	1	1
Dopaminergic synapse	131	0	1	1
Long-term depression	60	0	1	1
Olfactory transduction	409	0	1	1
Taste transduction	85	0	1	1
Phototransduction	28	0	1	1
Inflammatory mediator regulation of TRP channels	98	0	1	1
Insulin signaling pathway	137	0	1	1
Insulin secretion	86	0	1	1
GnRH signaling pathway	93	0	1	1
Ovarian steroidogenesis	51	0	1	1
Progesterone-mediated oocyte maturation	95	0	1	1
Estrogen signaling pathway	137	0	1	1
Melanogenesis	101	0	1	1
Prolactin signaling pathway	70	0	1	1
Thyroid hormone synthesis	75	0	1	1
Thyroid hormone signaling pathway	121	0	1	1
Adipocytokine signaling pathway	69	0	1	1
Oxytocin signaling pathway	154	0	1	1
Glucagon signaling pathway	105	0	1	1
Regulation of lipolysis in adipocytes	55	0	1	1
Renin secretion	69	0	1	1
Aldosterone synthesis and secretion	98	0	1	1
Relaxin signaling pathway	129	0	1	1
Cortisol synthesis and secretion	65	0	1	1
Parathyroid hormone synthesis, secretion and action	106	0	1	1
GnRH secretion	64	0	1	1
Type II diabetes mellitus	46	0	1	1
Insulin resistance	108	0	1	1
Non-alcoholic fatty liver disease	151	0	1	1
AGE-RAGE signaling pathway in diabetic complications	100	0	1	1
Cushing syndrome	155	0	1	1
Growth hormone synthesis, secretion and action	119	0	1	1
Type I diabetes mellitus	41	0	1	1
Maturity onset diabetes of the young	26	0	1	1
Aldosterone-regulated sodium reabsorption	37	0	1	1
Endocrine and other factor-regulated calcium reabsorption	53	0	1	1
Vasopressin-regulated water reabsorption	44	0	1	1
Proximal tubule bicarbonate reclamation	23	0	1	1
Collecting duct acid secretion	27	0	1	1
Salivary secretion	93	0	1	1
Gastric acid secretion	76	0	1	1
Pancreatic secretion	101	0	1	1
Carbohydrate digestion and absorption	46	0	1	1
Protein digestion and absorption	102	0	1	1
Fat digestion and absorption	43	0	1	1
Bile secretion	89	0	1	1
Vitamin digestion and absorption	24	0	1	1
Mineral absorption	60	0	1	1
Cholesterol metabolism	50	0	1	1
Alzheimer disease	355	0	1	1
Parkinson disease	235	0	1	1
Amyotrophic lateral sclerosis	352	0	1	1
Huntington disease	292	0	1	1
Spinocerebellar ataxia	142	0	1	1
Prion disease	259	0	1	1
Pathways of neurodegeneration - multiple diseases	462	0	1	1
Cocaine addiction	49	0	1	1
Amphetamine addiction	69	0	1	1
Morphine addiction	91	0	1	1
Nicotine addiction	40	0	1	1
Bacterial invasion of epithelial cells	77	0	1	1
Vibrio cholerae infection	50	0	1	1
Epithelial cell signaling in Helicobacter pylori infection	70	0	1	1
Pathogenic Escherichia coli infection	196	0	1	1
Shigellosis	244	0	1	1
Salmonella infection	248	0	1	1
Pertussis	76	0	1	1
Legionellosis	57	0	1	1
Yersinia infection	135	0	1	1
Leishmaniasis	74	0	1	1
Chagas disease	102	0	1	1
African trypanosomiasis	36	0	1	1
Malaria	50	0	1	1
Toxoplasmosis	110	0	1	1
Amoebiasis	100	0	1	1
Staphylococcus aureus infection	91	0	1	1
Tuberculosis	177	0	1	1
Hepatitis C	157	0	1	1
Hepatitis B	162	0	1	1
Measles	139	0	1	1
Human cytomegalovirus infection	225	0	1	1
Influenza A	168	0	1	1
Human papillomavirus infection	330	0	1	1
Human T-cell leukemia virus 1 infection	216	0	1	1
Kaposi sarcoma-associated herpesvirus infection	194	0	1	1
Herpes simplex virus 1 infection	495	0	1	1
Epstein-Barr virus infection	199	0	1	1
Human immunodeficiency virus 1 infection	211	0	1	1
Coronavirus disease - COVID-19	231	0	1	1
Pathways in cancer	529	0	1	1
Transcriptional misregulation in cancer	187	0	1	1
Chemical carcinogenesis - DNA adducts	69	0	1	1
Chemical carcinogenesis - receptor activation	212	0	1	1
Colorectal cancer	86	0	1	1
Renal cell carcinoma	68	0	1	1
Pancreatic cancer	76	0	1	1
Endometrial cancer	58	0	1	1
Glioma	75	0	1	1
Prostate cancer	97	0	1	1
Thyroid cancer	37	0	1	1
Basal cell carcinoma	63	0	1	1
Melanoma	72	0	1	1
Bladder cancer	41	0	1	1
Chronic myeloid leukemia	76	0	1	1
Acute myeloid leukemia	67	0	1	1
Small cell lung cancer	92	0	1	1
Non-small cell lung cancer	72	0	1	1
Breast cancer	147	0	1	1
Hepatocellular carcinoma	168	0	1	1
Gastric cancer	149	0	1	1
Central carbon metabolism in cancer	70	0	1	1
Choline metabolism in cancer	98	0	1	1
PD-L1 expression and PD-1 checkpoint pathway in cancer	89	0	1	1
Asthma	28	0	1	1
Autoimmune thyroid disease	50	0	1	1
Inflammatory bowel disease	63	0	1	1
Systemic lupus erythematosus	120	0	1	1
Rheumatoid arthritis	90	0	1	1
Allograft rejection	35	0	1	1
Graft-versus-host disease	38	0	1	1
Primary immunodeficiency	36	0	1	1
Hypertrophic cardiomyopathy	90	0	1	1
Arrhythmogenic right ventricular cardiomyopathy	77	0	1	1
Dilated cardiomyopathy	95	0	1	1
Diabetic cardiomyopathy	189	0	1	1
Viral myocarditis	57	0	1	1
Lipid and atherosclerosis	215	0	1	1
Fluid shear stress and atherosclerosis	139	0	1	1

## Sheet: Supplementary Data 11
				Methylated		Unmethylated
Gene Target	Twin Pair ID	ALL-Status	Total Accepted Droplets	Positive	Negative	Positive	Negative	Fractional Abundance (Methylated)
CMIP	21	Case	17392	117	17275	221	17171	34.55
CMIP	21	Control	20721	109	20612	203	20518	34.88
CMIP	23	Case	19721	93	19628	186	19535	33.28
CMIP	23	Control	18020	161	17859	273	17747	37.02
CMIP	24	Case	17493	111	17382	94	17399	54.16
CMIP	24	Control	17541	147	17394	164	17377	47.25
CMIP	25	Case	18583	102	18481	177	18406	36.51
CMIP	25	Control	17346	92	17254	143	17203	39.11
CMIP	26	Case	19829	39	19790	203	20518	25.79
CMIP	26	Control	19189	36	19153	47	19142	43.37
CMIP	27	Case	19054	77	18977	163	18891	32.03
CMIP	27	Control	19293	136	19157	315	18978	30.06
CMIP	28	Case	18451	78	18373	99	18352	44.05
CMIP	28	Control	19405	65	19340	72	19333	47.44
CMIP	31	Case	18539	81	18458	136	18403	37.29
CMIP	31	Control	20273	145	20128	305	19968	32.14
CMIP	34	Case	20027	67	19960	158	19869	29.73
CMIP	34	Control	20661	119	20542	347	20314	25.43
FOXK1	21	Case	17570	93	17477	230	17340	28.71
FOXK1	21	Control	16933	90	16843	141	16792	38.93
FOXK1	23	Case	18199	84	18115	172	18027	32.76
FOXK1	23	Control	20129	51	20078	108	20021	32.04
FOXK1	24	Case	17341	90	17251	100	17241	47.36
FOXK1	24	Control	18024	195	17829	232	17792	45.64
FOXK1	25	Case	17292	99	17193	164	17128	37.6
FOXK1	25	Control	17568	91	17477	127	17441	41.72
FOXK1	26	Case	18583	53	18530	84	18499	38.67
FOXK1	26	Control	17124	25	17099	40	17084	38.45
FOXK1	27	Case	17785	93	17692	174	17611	34.78
FOXK1	27	Control	18062	104	17958	287	17775	26.5
FOXK1	28	Case	18122	65	18057	85	18037	43.32
FOXK1	28	Control	18741	71	18670	58	18683	55.05
FOXK1	31	Case	17776	83	17693	136	17640	37.86
FOXK1	31	Control	16575	95	16480	234	16341	28.79
FOXK1	34	Case	17337	47	17290	136	17201	25.63
FOXK1	34	Control	18076	84	17992	225	17851	27.11
SDHC	21	Case	34968	105	34863	2454	32514	4.1
SDHC	21	Control	34431	119	34312	2693	31738	4.23
SDHC	23	Case	32157	96	32061	1923	30234	4.75
SDHC	23	Control	36067	46	36021	1125	34942	3.93
SDHC	24	Case	31791	80	31711	1619	30172	4.71
SDHC	24	Control	34983	168	34815	3297	31686	4.85
SDHC	25	Case	39022	146	38876	2570	36452	5.38
SDHC	25	Control	39501	147	39354	2313	37188	5.98
SDHC	26	Case	35407	118	35289	1199	34208	8.96
SDHC	26	Control	37681	56	37625	691	36990	7.5
SDHC	27	Case	36519	101	36418	2237	34282	4.32
SDHC	27	Control	38448	167	38281	3471	34977	4.59
SDHC	28	Case	36241	107	36134	1847	34394	5.48
SDHC	28	Control	39187	81	39106	1228	37959	6.19
SDHC	31	Case	36089	110	35979	1993	34096	5.23
SDHC	31	Control	38681	223	38458	3520	35161	5.96
SDHC	34	Case	25697	46	25651	1197	24500	3.7
SDHC	34	Control	39406	151	39255	2928	36478	4.9
TRIM39	21	Case	18743	95	18648	149	18594	38.9
TRIM39	21	Control	19191	94	19097	80	19111	54.03
TRIM39	23	Case	17904	73	17831	102	17802	41.69
TRIM39	23	Control	17971	140	17831	99	17872	58.61
TRIM39	24	Case	17328	98	17230	50	17278	66.25
TRIM39	24	Control	21044	218	20826	97	20947	69.27
TRIM39	25	Case	18495	101	18394	122	18373	45.28
TRIM39	25	Control	17254	66	17188	70	17184	48.53
TRIM39	26	Case	20209	50	20159	48	20161	51.02
TRIM39	26	Control	17831	23	17808	23	17808	50
TRIM39	27	Case	18766	68	18698	118	18648	36.53
TRIM39	27	Control	18634	105	18529	180	18454	36.79
TRIM39	28	Case	19709	71	19638	62	19647	53.39
TRIM39	28	Control	17134	64	17070	28	17106	69.59
TRIM39	31	Case	19869	72	19797	103	19766	41.12
TRIM39	31	Control	18746	99	18647	219	18527	31.06
TRIM39	34	Case	14395	40	14355	109	14286	26.8
TRIM39	34	Control	19737	87	19650	208	19529	29.43

## Sheet: Supplementary Data 12
		ddPCR Fractional Abundance (FA) Methylated						Methylation Array Beta (DNA Methylation) Values
Gene Target	Twin Pair ID	Case	Control	Delta (Case - Control)	Delta Mean	Delta SD	Delta Z-Score	Case	Control	Delta (Case - Control)	Delta Mean	Delta SD	Delta Z-Score
TRIM39	21	38.9	54.03	-15.13	-5.14778	9.13823	-1.09236	0.470787	0.540284	-0.0694964	-0.0364572	0.0617011	-0.535471
	23	41.69	58.61	-16.92			-1.28824	0.425389	0.549872	-0.124482			-1.42664
	24	66.25	69.27	-3.02			0.232844	0.672277	0.663857	0.00841976			0.727328
	25	45.28	48.53	-3.25			0.207675	0.492058	0.55128	-0.0592211			-0.368939
	26	51.02	50	1.02			0.674942	0.484824	0.589428	-0.104604			-1.10447
	27	36.53	36.79	-0.26			0.534871	0.43862	0.414237	0.0243824			0.986037
	28	53.39	69.59	-16.2			-1.20945	0.597961	0.663268	-0.0653066			-0.467567
	31	41.12	31.06	10.06			1.66419	0.461169	0.410334	0.0508349			1.41476
	34	26.8	29.43	-2.63			0.275521	0.420651	0.409292	0.011359			0.774964
SDHC	21	4.10317	4.23186	-0.128698	-0.165782	0.831407	0.0446038	0.130377	0.134368	-0.00399113	-0.00593256	0.0298865	0.0649598
	23	4.75483	3.92827	0.826563			1.19357	0.136802	0.127338	0.00946406			0.515169
	24	4.70865	4.84848	-0.139833			0.0312113	0.132152	0.145228	-0.0130762			-0.239025
	25	5.37555	5.97561	-0.600057			-0.522338	0.160233	0.153326	0.00690658			0.429596
	26	8.95976	7.49665	1.4631			1.95919	0.179652	0.141501	0.0381512			1.47504
	27	4.31993	4.59043	-0.270503			-0.125956	0.109348	0.156573	-0.0472253			-1.38165
	28	5.47595	6.18793	-0.711983			-0.65696	0.179726	0.157591	0.0221346			0.939125
	31	5.23062	5.95779	-0.727165			-0.67522	0.135614	0.188499	-0.0528851			-1.57103
	34	3.70072	4.90419	-1.20347			-1.24811	0.128022	0.140894	-0.0128717			-0.232183
CMIP	21	34.55	34.88	-0.33	-1.03444	7.31792	0.0962629	0.458128	0.440686	0.0174423	-0.0308479	0.0532046	0.907631
	23	33.28	37.02	-3.74			-0.369716	0.424197	0.510771	-0.0865737			-1.04739
	24	54.16	47.25	6.91			1.08561	0.600213	0.657769	-0.0575557			-0.501984
	25	36.51	39.11	-2.6			-0.213934	0.458539	0.55128	-0.0241471			0.125943
	26	25.79	43.37	-17.58			-2.26096	0.47389	0.545827	-0.0719374			-0.772292
	27	32.03	30.06	1.97			0.41056	0.444937	0.445699	-0.000762			0.565474
	28	44.05	47.44	-3.39			-0.321889	0.505348	0.617768	-0.11242			-1.53318
	31	37.29	32.14	5.15			0.845109	0.483031	0.45439	0.0286413			1.11812
	34	29.73	25.43	4.3			0.728956	0.418817	0.389135	0.0296817			1.13767
FOXK1	21	28.71	38.93	-10.22	-0.837778	7.15225	-1.31179	0.388076	0.509333	-0.121257	-0.0627168	0.0434546	-1.34716
	23	32.76	32.04	0.72			0.217802	0.427414	0.465471	-0.0380563			0.5675
	24	47.36	45.64	1.72			0.357618	0.582523	0.664173	-0.0816494			-0.435688
	25	37.6	41.72	-4.12			-0.458907	0.437551	0.528705	-0.0911534			-0.654398
	26	38.67	38.45	0.22			0.147894	0.535413	0.570477	-0.0350633			0.636377
	27	34.78	26.5	8.28			1.27481	0.353851	0.423649	-0.0697987			-0.162973
	28	43.32	55.05	-11.73			-1.52291	0.512696	0.627341	-0.114645			-1.19499
	31	37.86	28.79	9.07			1.38527	0.378966	0.390522	-0.0115558			1.17734
	34	25.63	27.11	-1.48			-0.089793	0.407114	0.408387	-0.00127245			1.41399

## Sheet: Supplementary Data 13
Twin Pair ID	Case Median	Case IQR	Control Median	Control IQR
1	0.863186	0.777504	0.864549	0.77353
2	0.846476	0.770425	0.861756	0.782797
3	0.848906	0.778023	0.859332	0.78791
4	0.864151	0.781608	0.861244	0.76576
5	0.861779	0.800454	0.868205	0.801555
9	0.865838	0.779581	0.870581	0.785409
13	0.859189	0.784092	0.858483	0.774352
14	0.727045	0.729753	0.720396	0.735321
17	0.852542	0.791592	0.856563	0.798618
19	0.863028	0.787682	0.862063	0.780752
20	0.863246	0.794844	0.86777	0.795824
21	0.858825	0.790433	0.866154	0.794157
24	0.861468	0.794157	0.861359	0.791811
26	0.862812	0.793151	0.866958	0.791735
27	0.848698	0.779724	0.857892	0.782684
30	0.855022	0.763238	0.865845	0.768952
32	0.851758	0.782274	0.855846	0.78192
33	0.864819	0.778543	0.86503	0.781385
34	0.864262	0.774036	0.86418	0.776488
37	0.868263	0.782641	0.861798	0.792618
41	0.869464	0.79013	0.8556	0.779188
42	0.869757	0.787078	0.863461	0.78474
43	0.864736	0.78483	0.861364	0.770822
44	0.861557	0.773185	0.855423	0.762321
47	0.862734	0.79221	0.860965	0.788089
49	0.862869	0.785291	0.864655	0.78505
51	0.842616	0.779675	0.865393	0.783964
56	0.853532	0.766374	0.855805	0.768301
58	0.86384	0.796025	0.864338	0.798392
60	0.863577	0.776046	0.86439	0.777954
61	0.825547	0.77669	0.839661	0.78937
63	0.842514	0.779887	0.852566	0.787637
69	0.857838	0.77809	0.847229	0.77508
71	0.849305	0.767964	0.859953	0.774658
75	0.865108	0.765735	0.8617	0.771848
76	0.86698	0.793609	0.861893	0.789831
77	0.842438	0.79087	0.85811	0.798103
79	0.858907	0.781145	0.857708	0.782937
80	0.857965	0.771503	0.869518	0.79209
83	0.862572	0.785359	0.863421	0.779865
84	0.85924	0.77879	0.863728	0.778547

## Sheet: Supplementary Data 14
	Coefficients						Delta Beta Values
Repetitive Element Class Name	Negative	Positive	Total	Coefficient Bias	P-Value	FDR	Median	IQR	P-Value	FDR
LINE	72266	52821	125087	Negative	1E-323	9.4E-323	-0.00147026	0.00371047	0.00853494	0.0152609
SINE	68984	50951	119935	Negative	1E-323	9.4E-323	-0.00118056	0.00313793	0.00853494	0.0152609
LTR	30763	22601	53364	Negative	1.87264e-274	1.18601e-273	-0.00137789	0.00371239	0.00963849	0.0152609
DNA	13405	9987	23392	Negative	5.97376e-111	2.83753e-110	-0.00135603	0.00376706	0.00853494	0.0152609
Simple_repeat	5182	3942	9124	Negative	1.37433e-38	5.22246e-38	-0.00116514	0.00350741	0.00963849	0.0152609
Satellite	1091	755	1846	Negative	5.35306e-15	1.69514e-14	-0.00146451	0.0034188	0.017863	0.0226265
Low_complexity	995	737	1732	Negative	6.15389e-10	1.67034e-09	-0.00141895	0.00307664	0.00431679	0.0152609
Retroposon	752	566	1318	Negative	3.32686e-07	7.9013e-07	-0.00105162	0.00321286	0.00853494	0.0152609
snRNA	72	35	107	Negative	0.000445302	0.000940083	-0.00153629	0.00403111	0.00611308	0.0152609
RC	61	30	91	Negative	0.00151651	0.00288138	-0.00195	0.00414981	0.00471547	0.0152609
DNA?	50	29	79	Negative	0.0238198	0.0411433	-0.000962882	0.00403225	0.0238552	0.0251805
LTR?	148	122	270	Negative	0.127992	0.202654	-0.00145927	0.00360599	0.0172135	0.0226265
scRNA	25	16	41	Negative	0.211024	0.308419	-0.00162111	0.00387454	0.00113324	0.0152609
Unknown	68	54	122	Negative	0.239089	0.324478	-0.00162718	0.00363617	0.00377455	0.0152609
tRNA	14	8	22	Negative	0.286279	0.36262	-0.000893967	0.00569865	0.123943	0.123943
RC?	8	4	12	Negative	0.387695	0.433307	-0.00123015	0.00529152	0.0153847	0.0224853
srpRNA	46	37	83	Negative	0.379999	0.433307	-0.000523975	0.00386708	0.0206751	0.0239559
rRNA	26	23	49	Negative	0.77545	0.81853	-0.00181783	0.00504527	0.0214342	0.0239559
RNA	10	10	20	Negative	1	1	-0.00303514	0.00718784	0.00286765	0.0152609

## Sheet: Supplementary Data 15
	Probe Frequency
Transcription Factor Motif Name	Significant Overlaps	Not Overlapping in Significant	Full Array Overlaps	Not Overlapping In Full Array	Enrichment in Significant Probes	OR	P-Value	FDR
ATF3	9	231	9701	700309	Enriched	2.81252	0.00626262	0.392596
E2F6_(H-50)	12	228	34319	675691	Enriched	1.72909	0.00720029	0.392596
SIX5	8	232	13304	696706	Enriched	1.77898	0.0141029	0.392596
Rad21	11	229	34027	675983	Depleted	2.27095	0.0163348	0.392596
SREBP1	1	239	5645	704365	Depleted	1.57509	0.0186338	0.392596
MafK_(SC-477)	2	238	6181	703829	Depleted	5.25011	0.0208299	0.392596
SMC3_(ab9263)	11	229	22503	687507	Enriched	1.54429	0.0216391	0.392596
p300_(F-4)	1	239	1613	708397	Enriched	1.83349	0.0254491	0.404004
p300_(N-15)	1	239	7548	702462	Depleted	1.86935	0.03043	0.429401
USF-1	15	225	33451	676559	Enriched	1.88082	0.0431936	0.548559
Mxi1_(bHLH)	10	230	23379	686631	Enriched	1.55695	0.0569577	0.614323
GRp20	2	238	1570	708440	Enriched	1.69243	0.059683	0.614323
Egr-1	17	223	35979	674031	Enriched	2.72796	0.0628835	0.614323
CHD2_(N-1250)	9	231	23696	686314	Enriched	1.74076	0.0723082	0.655939
RFX5_(N-494)	8	232	22493	687517	Enriched	1.87859	0.0838842	0.659304
THAP1_(SC-98174)	1	239	5743	704267	Depleted	2.05106	0.0917221	0.659304
Pol2-4H8	32	208	75487	634523	Enriched	1.80574	0.0951134	0.659304
GTF2B	1	239	5655	704355	Depleted	2.32562	0.0980913	0.659304
GABP	15	225	34638	675372	Enriched	3.79191	0.0996195	0.659304
SETDB1	1	239	7830	702180	Depleted	1.62942	0.103827	0.659304
HDAC2_(SC-6296)	4	236	15644	694366	Depleted	1.51413	0.116833	0.706561
p300	9	231	32174	677836	Depleted	1.26558	0.130427	0.719142
GTF2F1_(RAP-74)	7	233	20185	689825	Enriched	1.98445	0.134839	0.719142
TCF4	10	230	24284	685726	Enriched	1.96462	0.151867	0.719142
EBF1_(C-8)	8	232	15704	694306	Enriched	5.93711	0.155813	0.719142
GR	4	236	14639	695371	Depleted	1.37922	0.157148	0.719142
NF-YA	4	236	12952	697058	Depleted	1.53902	0.159944	0.719142
NFKB	22	218	43219	666791	Enriched	5.44745	0.168564	0.719142
eGFP-JunB	1	239	6989	703021	Depleted	1.52868	0.168733	0.719142
PAX5-C20	13	227	25472	684538	Enriched	1.29319	0.17327	0.719142
eGFP-JunD	4	236	17099	692911	Depleted	1.42813	0.181844	0.719142
AP-2alpha	2	238	15592	694418	Depleted	0.374243	0.185876	0.719142
Pol2(b)	16	224	26622	683388	Enriched	1.46752	0.196092	0.719142
NANOG_(SC-33759)	2	238	7472	702538	Depleted	1.46692	0.196253	0.719142
HA-E2F1	17	223	58464	651546	Depleted	1.83921	0.205982	0.719142
TBP	33	207	65257	644753	Enriched	1.42297	0.207649	0.719142
NF-E2	1	239	1379	708631	Enriched	1.50382	0.213586	0.719142
Pol2(phosphoS2)	15	225	24450	685560	Enriched	1.34975	0.218312	0.719142
2021-10-02	8	232	20659	689351	Enriched	1.74165	0.220839	0.719142
BCLAF1_(M33-P5B11)	5	235	9105	700905	Enriched	1.63786	0.242116	0.768718
E2F6	12	228	26587	683423	Enriched	1.52452	0.263654	0.816686
RXRA	4	236	10751	699259	Enriched	1.92876	0.279515	0.834457
TAF1	34	206	68556	641454	Enriched	1.34836	0.282533	0.834457
ETS1	10	230	19635	690375	Enriched	1.29986	0.294574	0.843328
CTCFL_(SC-98982)	4	236	9348	700662	Enriched	1.3529	0.303824	0.843328
HNF4G_(SC-6558)	5	235	8120	701890	Enriched	1.4465	0.305458	0.843328
HNF4A	4	236	5137	704873	Enriched	1.45745	0.316854	0.845373
Sin3Ak-20	22	218	38115	671895	Enriched	1.59531	0.325978	0.845373
ELF1_(SC-631)	30	210	54184	655826	Enriched	1.39275	0.336743	0.845373
FOXA1_(C-20)	8	232	23117	686893	Enriched	1.65959	0.340962	0.845373
YY1	15	225	31775	678235	Enriched	1.24409	0.345684	0.845373
Brg1	1	239	1310	708700	Enriched	2.26354	0.358203	0.845373
BHLHE40	2	238	3728	706282	Enriched	1.59202	0.359345	0.845373
SUZ12	4	236	7464	702546	Enriched	1.46267	0.35945	0.845373
MafK_(ab50322)	2	238	8980	701030	Depleted	2.15017	0.373024	0.861346
STAT2	2	238	3080	706930	Enriched	2.08496	0.382087	0.86652
USF1_(SC-8983)	7	233	20945	689065	Depleted	1.30367	0.399228	0.875433
EBF	5	235	11407	698603	Enriched	1.34082	0.402935	0.875433
TAL1_(SC-12984)	3	237	7560	702450	Enriched	1.30405	0.412258	0.875433
TCF12	6	234	16448	693562	Enriched	1.20565	0.413591	0.875433
Znf143_(16618-1-AP)	12	228	19328	690682	Enriched	1.83763	0.420795	0.87608
E2F4	7	233	18099	691911	Enriched	1.30305	0.443644	0.887444
FOSL1_(SC-183)	4	236	4384	705626	Enriched	1.26043	0.446912	0.887444
CTCF_(C-20)	11	229	19066	690944	Enriched	1.29257	0.447216	0.887444
KAP1	9	231	18622	691388	Enriched	1.27693	0.464758	0.888854
ERalpha_a	4	236	9540	700470	Enriched	1.31803	0.472165	0.888854
BAF155	3	237	6234	703776	Enriched	1.42899	0.472903	0.888854
STAT1	8	232	12798	697212	Enriched	1.22773	0.475922	0.888854
ZNF263	13	227	34184	675826	Enriched	0.389409	0.52813	0.952843
Pol2	52	188	127343	582667	Enriched	0.375234	0.530463	0.952843
USF2	8	232	18291	691719	Enriched	1.21907	0.549936	0.952843
HMGN3	15	225	26908	683102	Enriched	1.28024	0.561198	0.952843
CEBPB	8	232	30532	679478	Depleted	1.27039	0.563345	0.952843
NRSF	11	229	22512	687498	Enriched	0.688152	0.56744	0.952843
eGFP-FOS	1	239	4152	705858	Depleted	1.24448	0.569382	0.952843
FOSL2	6	234	12835	697175	Enriched	0.673151	0.570205	0.952843
CtBP2	2	238	4614	705396	Enriched	1.17108	0.581789	0.959574
CCNT2	12	228	32173	677837	Enriched	1.11815	0.592755	0.965126
c-Jun	8	232	19531	690479	Enriched	0.767398	0.630886	0.98161
SP1	19	221	42516	667494	Enriched	1.13049	0.63454	0.98161
GATA2_(CG2-96)	2	238	3577	706433	Enriched	0.849563	0.637673	0.98161
MEF2A	2	238	9340	700670	Depleted	0.631328	0.638315	0.98161
c-Fos	12	228	27552	682458	Enriched	1.10887	0.642568	0.98161
TR4	4	236	8133	701877	Enriched	1.13222	0.649254	0.98161
ZBTB7A_(SC-34508)	9	231	23713	686297	Enriched	0.686838	0.670371	0.984015
CTCF	27	213	72294	637716	Enriched	1.28472	0.671669	0.984015
CTCF_(SC-5916)	9	231	22861	687149	Enriched	1.14852	0.678901	0.984015
BCL3	2	238	4933	705077	Enriched	1.2011	0.684942	0.984015
Nrf1	9	231	17930	692080	Enriched	1.15731	0.696983	0.984015
NF-E2_(H-230)	3	237	1708	708302	Enriched	1.15062	0.697798	0.984015
c-Myc	18	222	43442	666568	Enriched	1.12844	0.716812	0.984015
TFIIIC-110	1	239	1422	708588	Enriched	1.1276	0.71692	0.984015
HEY1	22	218	48409	661601	Enriched	0.475367	0.728735	0.984015
BATF	1	239	6728	703282	Depleted	0.437377	0.732831	0.984015
ZBTB33	4	236	6073	703937	Enriched	0.420888	0.736074	0.984015
SP2_(SC-643)	2	238	8648	701362	Depleted	1.17616	0.745519	0.98626
ZEB1_(SC-25388)	7	233	10250	699760	Enriched	0.820822	0.754791	0.988232
IRF4_(M-17)	4	236	9277	700733	Enriched	0.656015	0.774555	0.99472
Ini1	6	234	12275	697735	Enriched	0.630405	0.775412	0.99472
Pbx3	5	235	8569	701441	Enriched	1.10239	0.78759	1
GATA3_(SC-268)	3	237	10320	699690	Depleted	0.752296	0.824088	1
SRF	10	230	13338	696672	Enriched	1.08119	0.82787	1
GATA-2	5	235	21754	688256	Depleted	1.02673	0.845743	1
PAX5-N19	4	236	12692	697318	Depleted	1.05402	0.852545	1
ELK4	8	232	17802	692208	Enriched	1.02462	0.855468	1
AP-2gamma	8	232	23285	686725	Enriched	1.01697	0.856377	1
HNF4A_(H-171)	6	234	9057	700953	Enriched	0.857962	0.858135	1
E2F1	5	235	11498	698512	Enriched	1.03625	0.879786	1
BAF170	1	239	3158	706852	Depleted	0.936523	1	1
BRCA1_(C-1863)	3	237	11226	698784	Depleted	0.787936	1	1
ERRA	1	239	500	709510	Enriched	0.858981	1	1
POU2F2	8	232	20543	689467	Enriched	0.681522	1	1
BCL11A	1	239	5155	704855	Depleted	0.572102	1	1
FOXA1_(SC-101058)	6	234	13549	696461	Enriched	0.858221	1	1
FOXA2_(SC-6554)	3	237	10311	699699	Depleted	0.805106	1	1
GATA-1	9	231	21289	688721	Enriched	0.521148	1	1
IRF1	16	224	31985	678025	Enriched	0.547898	1	1
IRF3	1	239	6195	703815	Depleted	0.956889	1	1
JunD	7	233	24021	685989	Depleted	0.99325	1	1
MafF_(M8194)	1	239	5381	704629	Depleted	0.790107	1	1
Max	13	227	38706	671304	Depleted	0.912179	1	1
NF-YB	3	237	13956	696054	Depleted	0.931213	1	1
PGC1A	1	239	545	709465	Enriched	0.954266	1	1
PU.1	5	235	21294	688716	Depleted	0.522079	1	1
STAT3	13	227	24107	685903	Enriched	0.513099	1	1
TAF7_(SQ-8)	5	235	13116	696894	Enriched	0.988375	1	1
YY1_(C-20)	17	223	42224	667786	Enriched	0.711315	1	1

[truncated: 3 more sheets: Supplementary Data 16, Supplementary Data 17, Supplementary Data 18]
