# Supplementary material for: DNA methylation at birth in monozygotic twins discordant for pediatric acute lymphoblastic leukemia
Source: Nat Commun. 2022 Oct 14;13:6077. doi: 10.1038/s41467-022-33677-z (PMC9568651; doi:10.1038/s41467-022-33677-z)
Supplement: Supplementary file 7 — Source Data [file 41467_2022_33677_MOESM7_ESM.xlsx]

## Sheet: Figure 1a-b
CpG Name	Chromsome	Position	Coefficent	exp(Coefficent)	SE(Coefficent)	Robust SE	Z-Score	P-Value	FDR
cg07122798	chr14	73976155	-2.9542	0.0521203	1.04129	0.444876	-6.6405	3.13e-11	2.22e-05
cg19582822	chr19	51375975	1.83322	6.25399	0.882845	0.297188	6.16854	6.89e-10	0.000183
cg22131571	chr1	24104752	-2.91846	0.054017	1.11261	0.476137	-6.12945	8.82e-10	0.000183
cg10093558	chr15	90447350	2.02864	7.60375	0.739035	0.33234	6.10412	1.03e-09	0.000183
cg05299823	chr21	32649215	3.15679	23.495	1.2689	0.537782	5.87001	4.36e-09	0.000619
cg22709041	chr12	27462965	2.58962	13.3247	1.01454	0.444195	5.82992	5.55e-09	0.000656
cg09756855	chr2	111493356	-3.87302	0.0207954	1.4984	0.668314	-5.79521	6.82e-09	0.000677
cg12806381	chr1	27114177	2.03614	7.66099	0.867603	0.352493	5.77641	7.63e-09	0.000677
cg26428825	chr9	2717531	-2.5028	0.0818559	0.906883	0.451114	-5.54803	2.89e-08	0.00216612
cg05984533	chr17	79479583	1.69784	5.46216	0.755274	0.306553	5.53849	3.05e-08	0.00216612
cg16449184	chr1	101361740	-2.44611	0.0866297	0.990562	0.447929	-5.46094	4.74e-08	0.00305702
cg06250213	chr6	31934523	2.21193	9.13336	0.913962	0.406733	5.43829	5.38e-08	0.00318284
cg23927974	chr2	170682238	-2.3522	0.0951591	0.852542	0.434219	-5.41709	6.06e-08	0.00330839
cg14282798	chr21	43240484	-2.32671	0.0976167	0.931094	0.431875	-5.38746	7.15e-08	0.00362416
cg18642503	chr19	14089711	-3.34913	0.0351147	1.34452	0.624594	-5.3621	8.23e-08	0.00389366
cg19881050	chr20	32700182	1.72115	5.59095	0.736486	0.322635	5.33466	9.57e-08	0.00424773
cg06942904	chr5	131826485	1.90089	6.69182	0.768174	0.358861	5.297	1.18e-07	0.00486157
cg05363574	chr2	74919244	-3.16771	0.0420998	1.31126	0.600215	-5.27763	1.31e-07	0.00486157
cg06475386	chr7	105679949	3.16361	23.6558	1.14974	0.600003	5.27266	1.34e-07	0.00486157
cg05662684	chr11	32915131	-3.64656	0.0260807	1.49333	0.692038	-5.2693	1.37e-07	0.00486157
cg13438647	chr6	39013152	-3.07525	0.046178	1.07016	0.585631	-5.25118	1.51e-07	0.00510958
cg23756354	chr6	30713097	-2.42582	0.0884054	1.09587	0.463856	-5.22969	1.7e-07	0.00547984
cg10403048	chr19	15490832	-2.35227	0.0951528	1.01517	0.45065	-5.21973	1.79e-07	0.00553145
cg08308556	chr6	157342734	2.28663	9.84169	0.881564	0.440974	5.18541	2.16e-07	0.0062981
cg01333131	chr14	103524584	-2.69175	0.0677624	1.04944	0.519632	-5.18011	2.22e-07	0.0062981
cg18418538	chr19	48997000	2.99049	19.8955	1.18798	0.58194	5.13884	2.76e-07	0.00726064
cg21559747	chr2	240033412	-1.42843	0.239685	0.554028	0.278334	-5.13207	2.87e-07	0.00726064
cg05349650	chr16	20753199	1.04923	2.85546	0.46004	0.204506	5.13058	2.89e-07	0.00726064
cg19538722	chr12	124197506	2.28912	9.86629	0.930669	0.446604	5.12562	2.97e-07	0.00726064
cg02142900	chr16	85007113	-3.3586	0.0347838	1.25765	0.658813	-5.09797	3.43e-07	0.00812534
cg10576132	chr7	37899045	2.90539	18.2724	1.25959	0.571083	5.08751	3.63e-07	0.00824719
cg07379000	chr17	76183357	1.99749	7.37057	0.850445	0.393277	5.0791	3.79e-07	0.00824719
cg10557669	chr16	71660786	1.71816	5.57427	0.734604	0.33859	5.07446	3.89e-07	0.00824719
cg08814373	chr9	136858163	-1.79816	0.165603	0.747069	0.354599	-5.07098	3.96e-07	0.00824719
cg01424147	chr10	103348258	2.64713	14.1135	1.2339	0.523021	5.06123	4.17e-07	0.00824719
cg24873171	chr15	43501932	-1.86809	0.154419	0.789838	0.36915	-5.0605	4.18e-07	0.00824719
cg17841615	chr2	190627496	-2.11038	0.121192	1.02944	0.417668	-5.05278	4.35e-07	0.00835569
cg01704332	chr1	151020263	2.34776	10.4621	0.969418	0.465205	5.04673	4.49e-07	0.00839741
cg22707999	chr15	99434912	-1.38603	0.250066	0.563759	0.27612	-5.01967	5.18e-07	0.00942301
cg12274766	chr20	56376136	1.81408	6.1354	0.726515	0.362695	5.00165	5.68e-07	0.0100353
cg27591196	chr10	43634329	2.84902	17.2708	1.02998	0.57004	4.99793	5.79e-07	0.0100353
cg20787969	chr3	3221595	2.28581	9.83368	0.938058	0.458463	4.98582	6.17e-07	0.0104301
cg06877185	chr15	66895942	3.31949	27.6461	1.45161	0.66717	4.97547	6.51e-07	0.0107472
cg10319904	chr7	44530440	-2.40062	0.0906617	0.935464	0.483342	-4.96671	6.81e-07	0.0109888
cg05138135	chr10	135125373	-1.73168	0.176987	0.736418	0.349739	-4.95134	7.37e-07	0.0113954
cg01098785	chr12	69202458	-2.55699	0.0775374	1.08911	0.516459	-4.95101	7.38e-07	0.0113954
cg02696274	chr8	101572050	1.88033	6.55565	0.826508	0.380847	4.93722	7.92e-07	0.0119708
cg03399598	chr4	174091002	-5.35448	0.00472693	1.92849	1.08697	-4.92608	8.39e-07	0.012272
cg13800745	chr3	137717242	-2.95647	0.0520021	1.07372	0.600393	-4.92423	8.47e-07	0.012272
cg01258499	chr20	30540016	-1.88752	0.151447	0.904639	0.383742	-4.91872	8.71e-07	0.0123701
cg03362719	chr11	44911550	2.25185	9.50526	0.878397	0.458562	4.91066	9.08e-07	0.0125519
cg01966465	chr7	87257416	-2.59856	0.0743803	1.00731	0.529436	-4.90817	9.19e-07	0.0125519
cg13565401	chr6	32906532	-2.02843	0.131542	0.754306	0.414141	-4.89793	9.69e-07	0.0127121
cg06426253	chr16	67314073	-1.58742	0.204452	0.657354	0.324294	-4.89501	9.83e-07	0.0127121
cg14660539	chr6	3280635	-2.44932	0.0863526	1.12198	0.500405	-4.89467	9.85e-07	0.0127121
cg05472385	chr10	106698176	2.44431	11.5226	1.22323	0.500072	4.88792	1.02e-06	0.0129208
cg10335860	chr14	81421508	-2.59583	0.074584	1.06178	0.531966	-4.87969	1.06e-06	0.0131463
cg15406377	chr12	133150713	-1.50032	0.223058	0.652801	0.307595	-4.87759	1.07e-06	0.0131463
cg19560971	chr11	119218238	-2.32722	0.0975667	0.8902	0.478735	-4.86118	1.17e-06	0.0138854
cg15042024	chr16	2225867	-1.14884	0.317005	0.53617	0.236446	-4.85877	1.18e-06	0.0138854
cg15600846	chr15	26360930	-2.83895	0.0584871	1.16203	0.584567	-4.8565	1.19e-06	0.0138854
cg16888818	chr17	73628530	1.89254	6.63621	1.01349	0.389927	4.85358	1.21e-06	0.0138854
cg26773243	chr20	5156522	-1.97164	0.139228	1.10586	0.406727	-4.84758	1.25e-06	0.0140845
cg11124262	chr20	25013364	-1.49585	0.224058	0.706214	0.309885	-4.82712	1.39e-06	0.0153675
cg08773078	chr16	89619173	-2.38136	0.0924244	0.966995	0.493786	-4.82266	1.42e-06	0.0154733
cg04556472	chr13	114071302	-1.77021	0.170297	0.840756	0.36742	-4.81795	1.45e-06	0.0156033
cg11210652	chr12	32260091	-3.98342	0.0186218	1.64618	0.827925	-4.81133	1.5e-06	0.0158881
cg16431095	chr8	28747829	-2.18787	0.112155	0.890965	0.455505	-4.80318	1.56e-06	0.0161244
cg03874026	chr17	43246982	-1.86247	0.155288	0.887213	0.388056	-4.79949	1.59e-06	0.0161244
cg15615638	chr3	10401482	-3.55101	0.0286956	1.18087	0.740209	-4.79731	1.61e-06	0.0161244
cg07494553	chr16	50328670	-1.94799	0.14256	0.854416	0.406169	-4.79602	1.62e-06	0.0161244
cg14143520	chr19	56670036	-1.77901	0.168805	0.738203	0.371093	-4.79397	1.64e-06	0.0161244
cg08474775	chr4	154669984	-2.63773	0.0715236	1.16709	0.551221	-4.78525	1.71e-06	0.0165443
cg03979206	chr6	31795195	1.22594	3.40738	0.525333	0.256296	4.78331	1.72e-06	0.0165443
cg02167097	chr19	34791424	-2.85594	0.0575017	1.0407	0.598503	-4.77181	1.83e-06	0.0171545
cg22536554	chr10	94834201	-2.93315	0.053229	1.14182	0.614831	-4.77066	1.84e-06	0.0171545
cg17482368	chr19	33698870	-2.57586	0.0760883	1.00116	0.541508	-4.75683	1.97e-06	0.0181337
cg15120380	chr2	171312686	2.65786	14.2657	1.12008	0.559868	4.74729	2.06e-06	0.0187212
cg07879062	chr12	123448141	-1.63424	0.195101	0.805502	0.344469	-4.74422	2.09e-06	0.0187212
cg12060713	chr7	121945148	-1.10774	0.330304	0.651931	0.23357	-4.74265	2.11e-06	0.0187212
cg10256255	chr2	174890794	-2.0246	0.132047	0.862624	0.427168	-4.73959	2.14e-06	0.0187719
cg06473169	chr10	12773450	-3.56912	0.0281806	1.67226	0.753704	-4.73544	2.19e-06	0.0188526
cg23515619	chr17	61623700	1.82585	6.20805	0.778445	0.385707	4.73377	2.2e-06	0.0188526
cg16013895	chr18	35276230	1.74732	5.73922	0.984003	0.369472	4.72924	2.25e-06	0.0190487
cg14470895	chr5	115152431	2.10456	8.20345	1.02783	0.446969	4.70851	2.5e-06	0.0206079
cg03970915	chr22	47426893	-1.71682	0.179637	0.704234	0.364625	-4.70845	2.5e-06	0.0206079
cg07599813	chr21	18892426	1.49731	4.46965	0.793444	0.318713	4.69798	2.63e-06	0.0214426
cg27501362	chr22	24796628	-3.73251	0.0239327	1.60746	0.79567	-4.69103	2.72e-06	0.0219324
cg12081434	chr3	159744542	-1.6915	0.184242	0.785409	0.361229	-4.68263	2.83e-06	0.0225938
cg10527606	chr16	68005680	-1.40966	0.244226	0.648637	0.301283	-4.67887	2.88e-06	0.0227568
cg07061657	chr1	46575127	-2.91642	0.0541269	1.12821	0.624619	-4.66912	3.02e-06	0.0236011
cg16526369	chr2	191301981	-1.43966	0.237008	0.705568	0.308706	-4.66353	3.11e-06	0.023988
cg19533530	chr19	57831662	-1.98863	0.136883	0.945993	0.426866	-4.65867	3.18e-06	0.0240309
cg02311761	chr3	134069169	2.46607	11.776	1.18619	0.529497	4.65738	3.2e-06	0.0240309
cg07968031	chr3	129346101	-2.76105	0.0632256	0.997842	0.59312	-4.65512	3.24e-06	0.0240309
cg16262201	chr1	3157480	-2.13308	0.118472	0.991959	0.458363	-4.65368	3.26e-06	0.0240309
cg03984677	chr7	6307766	-2.38376	0.0922035	0.928153	0.51247	-4.65151	3.3e-06	0.0240309
cg11843799	chr3	50297388	1.63014	5.1046	0.853547	0.350679	4.64853	3.34e-06	0.0240309
cg14206056	chr9	110797033	-1.90077	0.149454	0.781103	0.408938	-4.64806	3.35e-06	0.0240309
cg02767539	chr21	15399990	-3.07745	0.0460765	1.38759	0.662957	-4.64201	3.45e-06	0.0244984
cg15571489	chr8	100636620	-3.34777	0.0351627	1.64456	0.721856	-4.63772	3.52e-06	0.0247636
cg17226584	chr7	130791805	1.92769	6.87359	0.84638	0.416347	4.63	3.66e-06	0.0251816
cg10398993	chr16	809972	-1.99317	0.136263	0.835871	0.430526	-4.6296	3.66e-06	0.0251816
cg26363579	chr8	1107269	-3.21587	0.0401204	1.22251	0.694842	-4.6282	3.69e-06	0.0251816
cg02687107	chr1	46738014	-2.09329	0.123281	0.836641	0.454111	-4.60964	4.03e-06	0.0271652
cg02148975	chr10	131812712	1.48823	4.42927	0.766835	0.322931	4.60851	4.06e-06	0.0271652
cg08809542	chr4	146858263	-3.16143	0.042365	1.24905	0.687099	-4.60113	4.2e-06	0.027883
cg13989628	chr14	23912889	-2.30814	0.0994461	1.04434	0.502804	-4.59053	4.42e-06	0.028112
cg15911806	chr14	97685576	-1.96081	0.140745	0.878551	0.427297	-4.58886	4.46e-06	0.028112
cg27224143	chr8	88056657	0.975923	2.65362	0.558422	0.212676	4.58879	4.46e-06	0.028112
cg06747440	chr1	70033938	2.23289	9.32674	0.965694	0.48673	4.58752	4.49e-06	0.028112
cg18330370	chr2	983636	1.70309	5.49086	0.856354	0.371283	4.58702	4.5e-06	0.028112
cg26326633	chr8	41655078	-0.730216	0.481805	0.413455	0.159208	-4.58656	4.51e-06	0.028112
cg01855986	chr12	129248269	-1.04317	0.352336	0.513724	0.227458	-4.58621	4.51e-06	0.028112
cg23716696	chr17	34957853	5.39233	219.715	2.15538	1.1768	4.58219	4.6e-06	0.0284084
cg27269903	chr6	86351016	-2.59687	0.0745062	1.05744	0.567021	-4.57986	4.65e-06	0.0284798
cg25980784	chr16	34988407	-2.13025	0.118807	0.986228	0.465554	-4.57573	4.75e-06	0.0286634
cg23977209	chr19	2437167	-2.82813	0.0591235	1.04868	0.618184	-4.57489	4.76e-06	0.0286634
cg12003043	chr22	32341402	-1.7442	0.174784	0.926984	0.381454	-4.57251	4.82e-06	0.0286634
cg13950442	chr18	74206892	-2.29558	0.100703	0.976379	0.502159	-4.57141	4.84e-06	0.0286634
cg05546064	chr6	30685074	-2.13388	0.118377	1.03497	0.468072	-4.55886	5.14e-06	0.0296213
cg05005619	chr2	125633897	2.21418	9.15387	1.08723	0.485769	4.55808	5.16e-06	0.0296213
cg09719491	chr8	68877259	-1.30362	0.271546	0.687926	0.286182	-4.55522	5.23e-06	0.0296213
cg14042099	chr11	114068801	-2.99016	0.0502795	1.45615	0.656636	-4.55375	5.27e-06	0.0296213
cg17483510	chr3	179168677	-2.07077	0.126089	0.975197	0.454964	-4.55149	5.33e-06	0.0296213
cg00872086	chr12	125022107	-3.03265	0.0481877	1.35129	0.666358	-4.55108	5.34e-06	0.0296213
cg08745115	chr21	41388645	-3.11501	0.0443783	1.27825	0.684493	-4.55082	5.34e-06	0.0296213
cg00330549	chr17	73761631	-3.28872	0.0373014	1.75257	0.722986	-4.5488	5.4e-06	0.0296213
cg03326943	chr19	3761759	-2.1447	0.117103	0.998559	0.471683	-4.54692	5.44e-06	0.0296213
cg02029908	chr5	172195602	-3.68652	0.025059	1.42269	0.811002	-4.54564	5.48e-06	0.0296213
cg14451598	chr2	131792302	1.59311	4.91903	0.870005	0.350576	4.54427	5.51e-06	0.0296213
cg04260507	chr16	123601	2.81587	16.7077	1.07073	0.620038	4.54145	5.59e-06	0.0296213
cg19544459	chr7	22123197	-1.54187	0.21398	0.712188	0.339536	-4.54112	5.6e-06	0.0296213
cg24093887	chr7	16397520	-3.34027	0.0354272	1.39348	0.735754	-4.53994	5.63e-06	0.0296213
cg05048806	chr11	17916121	-3.21176	0.0402857	1.39189	0.707905	-4.53699	5.71e-06	0.0296213
cg24212158	chr11	45275434	1.56283	4.77229	0.726248	0.344608	4.53509	5.76e-06	0.0296213
cg05194726	chr12	2944480	0.537018	1.7109	0.515671	0.118451	4.53368	5.8e-06	0.0296213
cg27392902	chr7	36500566	2.05753	7.82662	1.02669	0.453958	4.53243	5.83e-06	0.0296213
cg11982332	chr8	96037194	3.37773	29.3043	1.57767	0.745295	4.53208	5.84e-06	0.0296213
cg14631386	chr8	93114305	2.19177	8.95107	1.07269	0.483614	4.53207	5.84e-06	0.0296213
cg06901260	chr16	1161728	-3.4405	0.0320486	1.30177	0.759604	-4.52934	5.92e-06	0.0297947
cg21558932	chr1	231531903	-0.975516	0.376998	0.658714	0.215622	-4.5242	6.06e-06	0.0302486
cg15448599	chr3	50315748	-1.72898	0.177465	0.813794	0.382251	-4.52316	6.09e-06	0.0302486
cg04684267	chr19	58694502	2.03799	7.67517	0.938303	0.4512	4.51682	6.28e-06	0.0309516
cg26313337	chr1	27468772	-1.85583	0.156323	0.858131	0.411932	-4.50519	6.63e-06	0.0324714
cg12457206	chr17	59557340	-1.94354	0.143196	0.808023	0.431833	-4.50068	6.77e-06	0.0329413
cg05900690	chr13	66439512	3.3645	28.9191	1.48954	0.747836	4.49898	6.83e-06	0.0329786
cg01653080	chr14	104205041	-1.18291	0.306385	0.495611	0.263275	-4.49306	7.02e-06	0.0336805
cg16997395	chr14	77219008	2.01363	7.49043	0.914068	0.448652	4.48817	7.18e-06	0.0339142
cg24755459	chr14	101908865	2.22537	9.2569	1.37042	0.49586	4.4879	7.19e-06	0.0339142
cg21478504	chr1	1310832	-1.58863	0.204204	0.822281	0.35404	-4.48716	7.22e-06	0.0339142
cg26579673	chr1	245952413	-3.86837	0.0208925	1.42857	0.862337	-4.48591	7.26e-06	0.0339142
cg05166408	chr14	55032744	-1.88823	0.15134	0.839894	0.421266	-4.48226	7.39e-06	0.0342735
cg19400739	chr6	31595945	1.89875	6.67753	0.836364	0.423841	4.47987	7.47e-06	0.0343256
cg11107282	chr14	52310781	-1.29267	0.274535	0.785974	0.288654	-4.47829	7.52e-06	0.0343256
cg17080697	chr6	30297382	-2.95229	0.0522199	1.33814	0.659318	-4.47779	7.54e-06	0.0343256
cg21363465	chr12	76953736	-3.53812	0.0290678	1.27377	0.790456	-4.47606	7.6e-06	0.0343853
cg09422806	chr19	3364015	1.62149	5.06062	0.697075	0.362416	4.47411	7.67e-06	0.0344811
cg06237414	chr1	155178670	-2.84395	0.0581954	1.1508	0.636585	-4.46751	7.91e-06	0.0350407
cg05642044	chr3	169940769	1.42317	4.15026	0.614046	0.318686	4.46575	7.98e-06	0.0350407
cg23721902	chr12	4245473	1.87838	6.5429	0.777471	0.42068	4.46511	8e-06	0.0350407
cg06813765	chr10	134163825	1.90909	6.74698	0.908126	0.427688	4.46376	8.05e-06	0.0350407
cg24857399	chr2	47433265	2.22632	9.26568	1.03371	0.498988	4.46167	8.13e-06	0.0350407
cg23597015	chr15	68932319	-2.19824	0.110999	0.967226	0.492772	-4.46096	8.16e-06	0.0350407
cg15328464	chr5	34657421	2.10296	8.19036	0.862501	0.471426	4.46084	8.16e-06	0.0350407
cg16098531	chr11	3014056	-1.96424	0.140262	0.941094	0.440518	-4.45893	8.24e-06	0.0350407
cg26759296	chr1	162272846	-2.83291	0.0588415	1.19783	0.635352	-4.4588	8.24e-06	0.0350407
cg02757668	chr2	224477897	-1.97691	0.138496	0.922715	0.443632	-4.4562	8.34e-06	0.0350948
cg12726672	chr8	124054668	-2.76453	0.063006	1.11808	0.620549	-4.45497	8.39e-06	0.0350948
cg16994622	chr12	76952947	2.32273	10.2035	1.07366	0.521416	4.45465	8.4e-06	0.0350948
cg21608071	chr13	95789083	-2.89865	0.0550973	1.23544	0.651181	-4.45138	8.53e-06	0.0354259
cg23039279	chr3	71834222	1.69751	5.46036	0.747066	0.382035	4.44335	8.86e-06	0.0364886
cg27465168	chr19	30600361	-1.95246	0.141925	0.926142	0.439492	-4.44253	8.89e-06	0.0364886
cg27043726	chr8	101661767	-2.21831	0.108792	0.903716	0.500273	-4.43421	9.24e-06	0.0376174
cg14240647	chr9	139651685	-1.57671	0.206655	0.806819	0.355758	-4.43197	9.34e-06	0.0376174
cg17603105	chr5	1746990	-3.7023	0.0246667	1.39035	0.835471	-4.43139	9.36e-06	0.0376174
cg25997661	chr12	57482022	-2.47242	0.0843803	1.18107	0.558087	-4.43017	9.42e-06	0.0376174
cg01664151	chr5	132945292	2.00895	7.45546	0.86267	0.453504	4.42983	9.43e-06	0.0376174
cg13055385	chr13	25743999	-2.44874	0.0864026	1.09573	0.552967	-4.42836	9.5e-06	0.0376635
cg15200418	chr7	4755010	-2.02805	0.131591	0.907847	0.458095	-4.42715	9.55e-06	0.0376647
cg00376211	chr17	37887780	2.91928	18.5279	1.21273	0.660004	4.42312	9.73e-06	0.0378168
cg01247426	chr12	45270828	2.64462	14.0781	1.10553	0.597909	4.42312	9.73e-06	0.0378168
cg04885187	chr11	9153712	3.18366	24.1349	1.3383	0.719843	4.42271	9.75e-06	0.0378168
cg06648395	chr17	77817382	-2.22844	0.107697	0.992229	0.504107	-4.42057	9.84e-06	0.0379861
cg21024013	chr1	202175504	-1.08145	0.339103	0.541038	0.2448	-4.4177	9.98e-06	0.0381522
cg07270872	chr10	3678924	-1.52644	0.217309	0.766793	0.345688	-4.41565	1.01e-05	0.0381522
cg11376560	chr1	204418012	1.60094	4.9577	0.742802	0.3626	4.41517	1.01e-05	0.0381522
cg00127167	chr5	5140029	1.41647	4.12253	0.664489	0.320926	4.41369	1.02e-05	0.0381522
cg24923379	chr7	123264819	0.778965	2.17921	0.498162	0.176508	4.41321	1.02e-05	0.0381522
cg06976215	chr10	45484630	-2.01491	0.133332	0.934236	0.456618	-4.41269	1.02e-05	0.0381522
cg13216080	chr8	37968048	-2.20698	0.110032	1.07455	0.501255	-4.40291	1.07e-05	0.0397042
cg05311383	chr10	116049324	2.14143	8.51159	0.950501	0.486617	4.40064	1.08e-05	0.0398851
cg26173171	chr1	27459366	-2.33787	0.0965327	1.10211	0.531375	-4.39966	1.08e-05	0.0398851
cg24087280	chr17	48193712	-1.74365	0.17488	0.912818	0.396527	-4.39732	1.1e-05	0.0401112
cg10595031	chr1	156477267	-2.80481	0.0605181	1.16827	0.638344	-4.39389	1.11e-05	0.0405397
cg17425550	chr2	129260966	-2.30701	0.0995581	0.958329	0.525343	-4.39145	1.13e-05	0.0407891
cg25959440	chr9	34328782	2.07947	8.00019	0.853202	0.474015	4.38692	1.15e-05	0.041436
cg18882399	chr19	42758880	2.66309	14.3405	1.11407	0.607375	4.38459	1.16e-05	0.0416702
cg26490274	chr16	4385435	-1.86199	0.155362	0.941228	0.424917	-4.38202	1.18e-05	0.0417586
cg16474948	chr16	339746	2.1218	8.34616	1.10956	0.484215	4.38194	1.18e-05	0.0417586
cg03375506	chr15	62008583	1.88326	6.57488	0.966395	0.430174	4.37789	1.2e-05	0.0423296
cg06866471	chr9	94645094	2.21118	9.12644	1.05511	0.505258	4.37633	1.21e-05	0.0424231
cg20662370	chr16	81750310	-2.28766	0.101503	1.04828	0.522872	-4.37519	1.21e-05	0.0424352
cg21129739	chr2	228160922	-2.67077	0.069199	1.36115	0.610807	-4.37252	1.23e-05	0.0426207
cg05259815	chr18	34027350	-2.96374	0.0516257	1.55255	0.677903	-4.37192	1.23e-05	0.0426207
cg25646570	chr9	131020167	-1.79486	0.166151	0.858941	0.41067	-4.37057	1.24e-05	0.0426207
cg03317618	chr1	55681498	-2.28957	0.10131	1.03536	0.523975	-4.36962	1.24e-05	0.0426207
cg23271558	chr1	23405725	-2.91521	0.0541926	1.25027	0.66726	-4.36893	1.25e-05	0.0426207
cg19737803	chr6	13615811	3.10644	22.3413	1.57726	0.712013	4.36289	1.28e-05	0.043604
cg09600028	chr6	5997199	2.02467	7.57362	0.977703	0.464774	4.35625	1.32e-05	0.0447336
cg00808305	chr1	7434171	-1.87557	0.153267	0.870794	0.430677	-4.35494	1.33e-05	0.0447883
cg01969115	chr5	663639	-2.16625	0.114606	0.94082	0.497684	-4.35267	1.34e-05	0.045042
cg01661457	chr1	64982750	2.22352	9.23976	0.928542	0.51101	4.35122	1.35e-05	0.045129
cg21753297	chr19	11337591	-1.61118	0.199652	0.92013	0.37064	-4.34702	1.38e-05	0.0456809
cg17129871	chr17	73834006	1.08473	2.95866	0.622516	0.249565	4.3465	1.38e-05	0.0456809
cg11950994	chr2	19556849	1.19371	3.29929	0.569155	0.274716	4.34524	1.39e-05	0.0457303
cg15121364	chr19	40324993	-1.55984	0.210169	0.730578	0.359307	-4.34126	1.42e-05	0.0463538
cg10805082	chr1	179199199	-1.57013	0.208019	0.720883	0.361919	-4.33834	1.44e-05	0.0467581
cg17575915	chr22	37414442	1.7074	5.51459	0.738571	0.393723	4.33655	1.45e-05	0.0468391
cg19036007	chr3	38496311	-1.86527	0.154854	0.831573	0.430187	-4.33595	1.45e-05	0.0468391
cg17805777	chr11	118567716	1.79314	6.00827	0.771888	0.413912	4.33217	1.48e-05	0.0474346
cg07370516	chr2	25598059	-1.76014	0.17202	0.829949	0.406407	-4.33099	1.48e-05	0.0474753
cg06807915	chr10	103040379	-2.51066	0.0812147	1.12254	0.580161	-4.32752	1.51e-05	0.0479165
cg25191412	chr16	2948694	-2.31016	0.0992449	0.914692	0.534089	-4.32543	1.52e-05	0.0479165
cg14562331	chr16	81585232	-2.95342	0.0521613	1.42222	0.682973	-4.32435	1.53e-05	0.0479165
cg20993011	chr12	98851021	-1.52125	0.218439	0.832248	0.351799	-4.3242	1.53e-05	0.0479165
cg13422004	chr9	130687474	-2.54452	0.0785108	1.20268	0.588458	-4.32404	1.53e-05	0.0479165
cg00435006	chr16	1877199	-3.20932	0.040384	1.21317	0.743071	-4.319	1.57e-05	0.04881
cg06108551	chr13	45024897	-3.10417	0.0448616	1.18757	0.719144	-4.31648	1.59e-05	0.0491537
cg04091375	chr12	5674167	-2.44102	0.0870723	1.23296	0.565924	-4.31333	1.61e-05	0.0493965
cg06370855	chr6	33163347	-1.55105	0.212025	0.815655	0.359638	-4.31282	1.61e-05	0.0493965
cg05361257	chr10	24269708	2.57443	13.1239	1.38134	0.597001	4.31228	1.62e-05	0.0493965
cg09547219	chr1	40505955	-3.04762	0.0474716	1.24161	0.706848	-4.31157	1.62e-05	0.0493965
cg11744295	chr1	161283833	-2.08244	0.124625	1.02137	0.483186	-4.30982	1.63e-05	0.0494014
cg08133848	chr1	84719678	-1.79083	0.166822	0.675916	0.415545	-4.30959	1.64e-05	0.0494014
cg13796530	chr17	74722932	-3.34609	0.0352219	1.71262	0.776728	-4.30793	1.65e-05	0.0494014
cg05301811	chr1	20813666	-1.92674	0.145622	0.798405	0.447271	-4.30778	1.65e-05	0.0494014
cg27635394	chr6	26043820	-1.10408	0.331514	0.711689	0.256358	-4.3068	1.66e-05	0.0494118
cg15651152	chr8	141297750	-1.84764	0.157609	0.790084	0.42911	-4.30575	1.66e-05	0.0494398
cg17933722	chr1	116711077	-1.9954	0.135959	0.876239	0.463709	-4.30313	1.68e-05	0.0498195
cg23599040	chr1	64963527	-2.00162	0.135116	1.10351	0.465523	-4.29972	1.71e-05	0.0503824
cg11633422	chr5	14410252	-3.22758	0.0396533	1.24862	0.750917	-4.29819	1.72e-05	0.0505223
cg11418490	chr9	131133615	2.30363	10.0104	1.15769	0.536376	4.2948	1.75e-05	0.0509871
cg10406696	chr16	49672617	1.90401	6.71277	0.758459	0.443409	4.29403	1.75e-05	0.0509871
cg07256668	chr11	64398137	2.94392	18.9901	1.28494	0.685681	4.29342	1.76e-05	0.0509871
cg05085741	chr3	66463355	-3.86755	0.0209095	1.63948	0.901247	-4.29133	1.78e-05	0.0512604
cg01914785	chr22	50647115	-1.40445	0.245503	0.637411	0.327865	-4.28361	1.84e-05	0.0528581
cg27175850	chr17	75156415	-2.49997	0.0820878	1.21662	0.583811	-4.28215	1.85e-05	0.0529922
cg13749118	chr9	120181466	-3.91968	0.0198475	1.73604	0.915653	-4.28074	1.86e-05	0.0530169
cg02052653	chr2	173941513	2.28994	9.87437	1.00602	0.535001	4.28026	1.87e-05	0.0530169
cg17868567	chr7	31002511	2.14669	8.5565	1.05256	0.501692	4.27891	1.88e-05	0.0531274
cg23361708	chr2	74692613	3.52293	33.8836	1.63538	0.824255	4.27408	1.92e-05	0.0540765
cg14571537	chr17	34884670	-2.08113	0.12479	0.957535	0.487466	-4.26928	1.96e-05	0.0546358
cg10208457	chr5	176874324	-1.86852	0.154351	0.804803	0.437675	-4.26921	1.96e-05	0.0546358
cg15841369	chr13	50231436	-2.35845	0.0945666	1.34776	0.552441	-4.26914	1.96e-05	0.0546358
cg06918625	chr10	71685512	1.45945	4.30359	0.686541	0.342117	4.26594	1.99e-05	0.0551469
cg13145900	chr5	135732771	1.41467	4.11513	0.78131	0.331668	4.26532	2e-05	0.0551469
cg15348974	chr22	37678548	-1.80995	0.163662	0.856649	0.424554	-4.26318	2.02e-05	0.0554618
cg06180896	chr17	79086564	-2.25844	0.104513	0.915722	0.53004	-4.26089	2.04e-05	0.0556526
cg14236470	chr1	202131777	-4.01952	0.0179617	2.27226	0.943395	-4.26069	2.04e-05	0.0556526
cg12914312	chr1	178231493	-2.25439	0.104938	0.988726	0.529634	-4.25651	2.08e-05	0.0564871
cg14281095	chr1	51763672	-2.60497	0.0739051	1.16277	0.612221	-4.25496	2.09e-05	0.0566629
cg09922119	chr1	177567899	-2.0351	0.130668	0.915295	0.478857	-4.24991	2.14e-05	0.0577337
cg09199562	chr7	182369	1.49133	4.44301	0.639086	0.351148	4.24701	2.17e-05	0.0582634
cg01388916	chr2	240860492	-1.36267	0.255975	0.752421	0.320935	-4.24595	2.18e-05	0.0583204
cg22772353	chr9	138070860	1.21491	3.36998	0.612963	0.286255	4.24414	2.19e-05	0.0585712
cg08573199	chr1	54739682	-2.30629	0.0996304	1.01784	0.543513	-4.2433	2.2e-05	0.0585712
cg11610050	chr5	430432	-1.54883	0.212496	0.715775	0.365215	-4.24088	2.23e-05	0.0586566
cg08250735	chr14	65231319	-2.5155	0.0808226	1.14745	0.593177	-4.24072	2.23e-05	0.0586566
cg01691455	chr17	51011092	2.80286	16.4917	1.23685	0.660979	4.24047	2.23e-05	0.0586566
cg15440986	chr10	54326398	1.71484	5.55579	0.886276	0.404604	4.23832	2.25e-05	0.0590017
cg06742778	chr4	15374950	-2.45232	0.0860936	1.00015	0.578745	-4.2373	2.26e-05	0.0590512
cg26396455	chr12	57619290	1.43308	4.19158	0.603872	0.338393	4.23495	2.29e-05	0.0594549
cg27642027	chr16	84029584	-2.34583	0.0957673	0.982847	0.554758	-4.22857	2.35e-05	0.0607967
cg16537522	chr1	222093244	-2.79375	0.0611916	1.28739	0.660728	-4.22829	2.35e-05	0.0607967
cg21202699	chr21	43659909	-1.77922	0.168769	0.801159	0.421095	-4.22523	2.39e-05	0.0614052
cg04384245	chr1	28696042	-1.74691	0.174312	0.917686	0.413767	-4.22196	2.42e-05	0.0620786
cg15397308	chr8	144900333	-2.88187	0.0560296	1.17672	0.68307	-4.219	2.45e-05	0.0626713
cg11637084	chr10	52170429	-2.22022	0.108585	1.13185	0.527455	-4.20931	2.56e-05	0.0651878
cg06381665	chr7	994942	-2.40657	0.0901241	1.04216	0.571844	-4.20844	2.57e-05	0.0652051
cg01297744	chr19	1230988	-2.73615	0.0648191	1.17238	0.650425	-4.20672	2.59e-05	0.0652092
cg27381424	chr20	17711647	-2.32781	0.0975094	1.15295	0.55343	-4.20614	2.6e-05	0.0652092
cg23189682	chr10	86359333	1.89054	6.62296	0.964958	0.449486	4.20601	2.6e-05	0.0652092
cg21086083	chr2	157191261	4.44476	85.1795	2.22485	1.05714	4.20452	2.62e-05	0.0653331
cg14248318	chr16	66597367	2.15978	8.66927	1.1606	0.513775	4.20375	2.63e-05	0.0653331
cg14770880	chr5	179033495	-1.798	0.16563	0.901696	0.427769	-4.2032	2.63e-05	0.0653331
cg10644072	chr21	42218551	-1.93324	0.144679	0.912901	0.460067	-4.20208	2.64e-05	0.0654285
cg06187770	chr6	85484863	2.40819	11.1138	1.1894	0.573551	4.19874	2.68e-05	0.0661451
cg13415466	chr1	215804951	-1.31322	0.268952	0.68126	0.312818	-4.19804	2.69e-05	0.0661451
cg17400559	chr2	242887938	-0.820142	0.440369	0.443986	0.195424	-4.19672	2.71e-05	0.0662917
cg02290567	chr16	50420371	-2.21652	0.108987	1.05783	0.52825	-4.19598	2.72e-05	0.0662917
cg01447966	chr1	234744778	4.05339	57.5921	1.57778	0.966312	4.1947	2.73e-05	0.066437
cg16024933	chr3	176915599	-2.15412	0.116005	0.896636	0.513668	-4.1936	2.75e-05	0.066437
cg04126866	chr10	85932763	-2.86738	0.0568476	1.28658	0.683899	-4.1927	2.76e-05	0.066437
cg14604475	chr9	139781630	-2.33866	0.0964565	1.05343	0.557836	-4.19238	2.76e-05	0.066437
cg14663065	chr3	41241630	-1.49913	0.223325	0.829039	0.357728	-4.19069	2.78e-05	0.0667087
cg25112220	chr4	1737051	-1.73138	0.177041	0.753148	0.413296	-4.18919	2.8e-05	0.0669251
cg00172872	chr12	89461426	-2.69499	0.0675428	1.17746	0.643518	-4.18791	2.82e-05	0.06697
cg17298860	chr12	120142215	-2.07657	0.125359	0.8286	0.495896	-4.18752	2.82e-05	0.06697
cg04181261	chr19	18723567	-2.21849	0.108773	1.00301	0.530136	-4.18476	2.85e-05	0.0674314
cg26429381	chr2	217639206	-1.51572	0.21965	0.653534	0.362263	-4.18402	2.86e-05	0.0674314
cg00182416	chr19	54263917	-2.14573	0.116982	0.934568	0.512963	-4.18302	2.88e-05	0.0674314
cg01966344	chr22	32150049	-2.65265	0.0704643	1.12645	0.634159	-4.18294	2.88e-05	0.0674314
cg16353048	chr14	72205818	-2.15665	0.115713	0.969867	0.515858	-4.18069	2.91e-05	0.0677651
cg02639634	chr8	54792161	-2.08318	0.124534	0.917653	0.49833	-4.18032	2.91e-05	0.0677651
cg15734408	chr17	73257138	-2.01781	0.132947	0.981369	0.482966	-4.17795	2.94e-05	0.0682523
cg14263472	chr20	43851139	-2.00504	0.134655	0.982343	0.480354	-4.17408	2.99e-05	0.0691948
cg14073058	chr2	99797500	-2.50748	0.0814735	1.11023	0.601761	-4.1669	3.09e-05	0.0709047
cg09946992	chr17	2317146	-2.35723	0.0946822	1.05596	0.565744	-4.1666	3.09e-05	0.0709047
cg03978579	chr10	50887861	-3.27504	0.0378155	1.66816	0.78624	-4.16544	3.11e-05	0.0709047
cg07393320	chr5	175254215	-1.91036	0.148027	0.97577	0.458699	-4.16473	3.12e-05	0.0709047
cg16588302	chr8	103668499	1.81993	6.17143	0.766353	0.437068	4.16395	3.13e-05	0.0709047
cg08135360	chr22	38247189	1.77207	5.88301	1.06684	0.425624	4.16346	3.13e-05	0.0709047
cg03714416	chr7	2599001	2.37806	10.7839	1.0911	0.571184	4.16338	3.14e-05	0.0709047
cg21559433	chr10	97007563	-2.12918	0.118934	1.06564	0.511609	-4.16174	3.16e-05	0.0711858
cg25402049	chr1	14029875	1.45614	4.28937	0.754546	0.350005	4.16034	3.18e-05	0.0711858
cg21490662	chr4	185571520	-1.12809	0.32365	0.709674	0.271157	-4.1603	3.18e-05	0.0711858
cg00062151	chr7	126336750	1.49754	4.47068	0.781206	0.360283	4.15657	3.23e-05	0.0719939
cg04372120	chr8	143333834	-1.02559	0.358584	0.554678	0.246821	-4.15521	3.25e-05	0.0719939
cg11674231	chr7	5821297	3.29781	27.0534	1.34625	0.793724	4.15487	3.25e-05	0.0719939
cg09143221	chr17	3794657	-2.97622	0.0509849	1.35065	0.716333	-4.15481	3.26e-05	0.0719939
cg09158745	chr12	114917965	3.27882	26.5444	1.32688	0.789411	4.1535	3.27e-05	0.0719939
cg09024962	chr5	132707300	-4.31351	0.0133865	1.60328	1.03854	-4.15344	3.28e-05	0.0719939
cg13198646	chr12	26038741	-1.74446	0.174739	0.836106	0.420099	-4.1525	3.29e-05	0.0720674
cg15447669	chr2	234160727	-2.17435	0.113682	1.14066	0.523981	-4.14967	3.33e-05	0.0727387
cg16230983	chr14	52336657	1.26776	3.55289	0.760805	0.305695	4.14714	3.37e-05	0.0730651
cg03552025	chr12	52437451	1.34884	3.85293	0.608724	0.325287	4.1466	3.37e-05	0.0730651
cg08593269	chr1	230851776	2.53329	12.5949	1.46802	0.610951	4.14647	3.38e-05	0.0730651
cg13060572	chr22	40635589	-3.52912	0.0293306	1.68145	0.851244	-4.14584	3.39e-05	0.0730651
cg05480073	chr5	172202805	2.59724	13.4266	1.32375	0.626699	4.14431	3.41e-05	0.0732586
cg04368808	chr7	151082230	-1.33679	0.262689	0.559914	0.322631	-4.14338	3.42e-05	0.0732586
cg18237203	chr12	70861788	-2.37916	0.0926285	1.13358	0.574238	-4.14316	3.43e-05	0.0732586
cg15140847	chr19	14459847	-3.8346	0.02161	1.88733	0.925987	-4.1411	3.46e-05	0.0733457
cg22951283	chr11	67797908	2.96778	19.4487	1.40643	0.716865	4.13994	3.47e-05	0.0733457
cg15844711	chr11	59435407	1.85465	6.38948	0.840262	0.447999	4.13986	3.48e-05	0.0733457
cg07817847	chr19	32744678	-3.11419	0.0444145	1.29367	0.752318	-4.13946	3.48e-05	0.0733457
cg02590572	chr1	111769481	-2.32668	0.097619	1.05205	0.562075	-4.13946	3.48e-05	0.0733457
cg14463857	chr12	132906378	1.77726	5.91365	1.03806	0.429513	4.13786	3.51e-05	0.0736409
cg23990235	chr3	112189845	-1.60294	0.201304	0.795698	0.387545	-4.13613	3.53e-05	0.0739763
cg20803634	chr10	121211940	1.78747	5.97431	0.846212	0.432366	4.13416	3.56e-05	0.0741865
cg08409695	chr5	135325604	-3.56722	0.0282344	1.26736	0.862993	-4.13354	3.57e-05	0.0741865
cg15031661	chr1	240256603	-2.57401	0.0762292	1.26075	0.622726	-4.13346	3.57e-05	0.0741865
cg05054898	chr3	196669782	2.65581	14.2365	1.25526	0.64305	4.13002	3.63e-05	0.0750339
cg09509952	chr10	102447466	1.06225	2.89288	0.770542	0.257235	4.12951	3.64e-05	0.0750339
cg14898416	chr2	160918519	-0.497528	0.608032	0.352539	0.120512	-4.12844	3.65e-05	0.0750831
cg19254115	chr3	127317012	4.20325	66.9031	1.87431	1.01822	4.12802	3.66e-05	0.0750831
cg15042747	chr11	12399060	-2.66176	0.0698255	1.24351	0.645056	-4.12639	3.68e-05	0.0753999
cg15203735	chr10	48573302	-1.50209	0.222663	0.692448	0.364172	-4.12468	3.71e-05	0.075714
cg03356288	chr13	74639083	1.54418	4.68413	0.851734	0.374427	4.12411	3.72e-05	0.075714
cg25434223	chr19	11591491	-2.20087	0.110707	1.14999	0.533745	-4.12344	3.73e-05	0.0757193
cg01684586	chr4	57910078	-1.89328	0.150577	1.09262	0.459386	-4.12133	3.77e-05	0.0761992
cg10194810	chr1	52032042	1.58068	4.85824	0.788574	0.383933	4.11706	3.84e-05	0.0768512
cg04052466	chr19	2251061	-0.466923	0.626928	0.329217	0.113424	-4.11662	3.84e-05	0.0768512
cg08383892	chr11	3049896	-2.04284	0.129659	0.942051	0.496431	-4.11506	3.87e-05	0.0768512
cg07856470	chr12	49688907	2.83829	17.0865	1.26458	0.689773	4.11482	3.87e-05	0.0768512
cg03232753	chr17	29233269	2.54512	12.7448	1.20592	0.618691	4.11372	3.89e-05	0.0768512
cg14488205	chr15	58833878	1.95761	7.08238	1.00277	0.475886	4.11361	3.9e-05	0.0768512
cg13679772	chr14	89933549	-1.57625	0.20675	0.988232	0.383212	-4.11325	3.9e-05	0.0768512
cg10063290	chr13	69559303	-1.23892	0.289696	0.663705	0.301208	-4.11318	3.9e-05	0.0768512
cg09780397	chr5	122179777	-3.23153	0.0394969	1.47541	0.785741	-4.11272	3.91e-05	0.0768512
cg25350635	chr12	49182847	-2.7514	0.0638384	1.13933	0.669066	-4.1123	3.92e-05	0.0768512
cg15038402	chr17	56159450	-2.59285	0.0748062	1.1504	0.63052	-4.11225	3.92e-05	0.0768512
cg17380770	chr17	65040535	1.82981	6.23268	0.967847	0.445259	4.10954	3.96e-05	0.0775444
cg23976336	chr7	8254711	-1.27771	0.278675	0.640894	0.311081	-4.10732	4e-05	0.0777144
cg14847236	chr4	1656956	-1.48524	0.226448	0.660426	0.361612	-4.10727	4e-05	0.0777144
cg22197061	chr12	117290277	4.29603	73.4081	1.73805	1.04612	4.10665	4.01e-05	0.0777144
cg05782734	chr1	150693385	-1.98422	0.137488	0.944884	0.48319	-4.1065	4.02e-05	0.0777144
cg06326914	chr15	35280920	-2.32945	0.0973488	1.05573	0.567401	-4.10548	4.03e-05	0.0777854
cg27514023	chr17	53527944	-3.03674	0.0479911	1.44828	0.73976	-4.10503	4.04e-05	0.0777854
cg13919694	chr12	53738960	1.48069	4.39597	0.729254	0.361003	4.1016	4.1e-05	0.0786178
cg07608094	chr6	32134964	-1.52212	0.218249	0.689942	0.371165	-4.10092	4.12e-05	0.0786178
cg20050821	chr2	242255816	-1.58406	0.20514	0.728966	0.386336	-4.10023	4.13e-05	0.0786178
cg26562592	chr1	1590640	1.29065	3.63516	0.594619	0.314788	4.10008	4.13e-05	0.0786178
cg04120766	chr8	144373364	1.94387	6.9857	0.808844	0.474364	4.09783	4.17e-05	0.0791716
cg08189940	chr6	44214619	1.31679	3.73141	0.567749	0.321442	4.09649	4.19e-05	0.0794175
cg00695561	chr19	17531239	-2.59759	0.074453	1.16562	0.635067	-4.09026	4.31e-05	0.0813677
cg16517386	chr3	111579230	1.63444	5.12661	0.935056	0.399693	4.08925	4.33e-05	0.0814489
cg13441112	chr1	196844364	2.06143	7.85718	1.03915	0.504165	4.08879	4.34e-05	0.0814489
cg11692772	chr2	48667747	1.23417	3.43553	0.599269	0.301979	4.08695	4.37e-05	0.0818454
cg14788046	chr12	31402470	1.55715	4.74528	0.935193	0.381053	4.08644	4.38e-05	0.0818454
cg08863848	chr7	27224311	2.86279	17.5104	1.7086	0.7007	4.08562	4.4e-05	0.08192
cg24631877	chr6	146920295	-1.68274	0.185864	0.793932	0.412028	-4.08404	4.43e-05	0.0822369
cg02803345	chr16	27896111	-1.97575	0.138658	0.936375	0.483835	-4.08351	4.44e-05	0.0822369
cg02255488	chr2	220197450	-1.72694	0.177828	0.825059	0.422969	-4.08289	4.45e-05	0.0822394
cg04840415	chr4	156588158	-2.21184	0.109499	0.972967	0.541841	-4.08208	4.46e-05	0.0823127
cg13379298	chr8	27401417	-2.0315	0.131138	0.935784	0.497756	-4.08132	4.48e-05	0.0823691
cg15103701	chr17	61819390	-2.36146	0.0942825	1.0673	0.578898	-4.07923	4.52e-05	0.082849
cg23688713	chr7	93967090	-1.52909	0.216733	0.849622	0.374889	-4.07877	4.53e-05	0.082849
cg03798566	chr17	77784669	-2.16224	0.115067	1.05277	0.53027	-4.07763	4.55e-05	0.0830436
cg07819688	chr2	28615748	-2.1489	0.116612	0.94085	0.527204	-4.07603	4.58e-05	0.0833982
cg24817403	chr19	11639896	2.29966	9.97081	1.10706	0.564273	4.07544	4.59e-05	0.0833982
cg22682297	chr6	57972721	-2.46983	0.0845995	1.29126	0.606278	-4.07375	4.63e-05	0.0837907
cg23908015	chr14	105287983	-1.67088	0.188081	0.808728	0.410248	-4.07286	4.64e-05	0.0838112
cg21813546	chr1	182808991	-1.78198	0.168304	0.860533	0.437612	-4.07206	4.66e-05	0.0838112
cg00298922	chr8	68492870	-1.74344	0.174918	0.778816	0.428172	-4.07182	4.66e-05	0.0838112
cg12985237	chr5	6739530	2.60939	13.5907	1.1813	0.640917	4.07133	4.67e-05	0.0838112
cg01382982	chr19	52074348	-3.71175	0.0244347	1.70479	0.912466	-4.06783	4.75e-05	0.0848683
cg13152082	chr4	100010005	-1.68513	0.185419	0.846018	0.414965	-4.0609	4.89e-05	0.0871903
cg01700472	chr1	110950539	-2.63394	0.0717949	1.11784	0.648697	-4.06036	4.9e-05	0.0871903
cg16396033	chr12	114282612	-1.92364	0.146074	0.80971	0.474077	-4.05766	4.96e-05	0.0879841
cg14906455	chr17	2628088	-2.54058	0.0788206	0.984472	0.626297	-4.05651	4.98e-05	0.088031
cg22244550	chr16	85130650	-1.52674	0.217242	0.775296	0.376394	-4.05623	4.99e-05	0.088031
cg07171864	chr16	75247277	-2.28478	0.101797	0.97605	0.563338	-4.05579	5e-05	0.088031
cg15397898	chr17	35029113	-1.96329	0.140396	0.912718	0.484167	-4.05499	5.01e-05	0.0881141
cg26884751	chr20	25667467	-2.5881	0.0751628	1.5151	0.638614	-4.05268	5.06e-05	0.0887663
cg13115803	chr15	85295612	-1.87353	0.15358	0.955682	0.462492	-4.05095	5.1e-05	0.0890329
cg14026583	chr16	11387004	-3.09754	0.04516	1.49847	0.764724	-4.05053	5.11e-05	0.0890329
cg23071707	chr3	123345148	1.77753	5.91523	1.07829	0.438869	4.05025	5.12e-05	0.0890329
cg10047740	chr19	18499098	2.36087	10.6002	1.19419	0.583106	4.04878	5.15e-05	0.0893758
cg08321585	chr21	44613758	-3.00043	0.0497655	1.40796	0.741185	-4.04816	5.16e-05	0.0893965
cg06351424	chr1	86967525	-2.73243	0.0650608	1.41623	0.675236	-4.04664	5.2e-05	0.0896964
cg01899442	chr16	31088395	1.82625	6.21053	1.07696	0.451345	4.04623	5.2e-05	0.0896964
cg14818776	chr22	46284202	-1.51125	0.220635	0.791404	0.373818	-4.04273	5.28e-05	0.090828
cg04294437	chr16	50875204	-1.9275	0.145512	0.827279	0.476944	-4.04135	5.31e-05	0.0911411
cg20721750	chr2	183943506	0.901904	2.46429	0.480041	0.223252	4.03986	5.35e-05	0.0912845
cg20316713	chr11	66053304	1.91154	6.76351	0.917092	0.473231	4.03934	5.36e-05	0.0912845
cg01005349	chr5	98108751	-1.64901	0.192241	0.82891	0.408241	-4.03929	5.36e-05	0.0912845
cg07966661	chr1	64970864	1.78303	5.94787	0.955277	0.441505	4.03853	5.38e-05	0.0913617
cg19960138	chr18	77282585	-4.57492	0.0103072	2.00183	1.1333	-4.03683	5.42e-05	0.091563
cg11729361	chr11	34377240	-2.58836	0.0751432	1.12406	0.641195	-4.03677	5.42e-05	0.091563
cg09663815	chr3	101238706	3.77571	43.6285	1.74253	0.93543	4.03634	5.43e-05	0.091563
cg00872896	chr4	57845442	-1.23578	0.290607	0.572795	0.306362	-4.03373	5.49e-05	0.0920756
cg08962798	chr5	179106333	-2.42894	0.0881303	1.54355	0.60219	-4.03351	5.5e-05	0.0920756
cg20901770	chr11	133968429	-3.26078	0.0383585	1.45624	0.808452	-4.03336	5.5e-05	0.0920756
cg21724067	chr2	158696912	1.36384	3.9112	0.788309	0.338518	4.02887	5.6e-05	0.0936316
cg24244452	chr4	144284260	-1.56943	0.208163	0.843937	0.389726	-4.02701	5.65e-05	0.0940602
cg22986793	chr16	2085818	-1.8924	0.15071	0.838568	0.469964	-4.02669	5.66e-05	0.0940602
cg18092079	chr2	5633557	-3.07801	0.0460509	1.49153	0.764657	-4.02534	5.69e-05	0.0943781
cg23446109	chr13	100740987	1.61582	5.032	0.665502	0.401553	4.02392	5.72e-05	0.0945346
cg11244858	chr20	57608091	-2.00322	0.134901	1.20833	0.497896	-4.02336	5.74e-05	0.0945346
cg07969045	chr19	49828293	-2.50042	0.0820507	1.18458	0.621628	-4.02237	5.76e-05	0.0945346
cg22662556	chr2	119129496	2.09657	8.13824	1.19283	0.521296	4.02185	5.77e-05	0.0945346
cg21769155	chr17	2275561	-1.66861	0.18851	0.742023	0.414888	-4.02182	5.78e-05	0.0945346
cg16472896	chr16	31711211	1.90856	6.7434	1.07963	0.474581	4.02158	5.78e-05	0.0945346
cg21644468	chr11	2193293	-1.30397	0.271452	0.70111	0.324292	-4.02098	5.8e-05	0.0945346
cg23581489	chr6	33164210	-1.97476	0.138795	0.913599	0.491176	-4.02047	5.81e-05	0.0945346
cg16968672	chr14	23526574	-2.34958	0.095409	1.41357	0.584465	-4.02006	5.82e-05	0.0945346
cg21550360	chr15	73075372	1.94525	6.99535	0.849521	0.484004	4.01906	5.84e-05	0.094716
cg22490134	chr10	22624847	-3.27595	0.037781	1.35938	0.815471	-4.01725	5.89e-05	0.0952312
cg13030572	chr11	101881982	-1.19353	0.303149	0.836217	0.297207	-4.01582	5.92e-05	0.095594
cg19480152	chr11	74109674	2.04332	7.71616	0.997734	0.509067	4.01384	5.97e-05	0.0957465
cg07119028	chr13	114777703	-2.0675	0.126502	1.01691	0.515108	-4.01372	5.98e-05	0.0957465
cg23770814	chr1	90175638	2.57705	13.1583	1.2972	0.642221	4.01271	6e-05	0.0957465
cg10491242	chr19	50366052	-1.80395	0.164648	0.9237	0.449588	-4.01244	6.01e-05	0.0957465
cg08335670	chr2	220442621	-2.44705	0.0865487	1.31423	0.609882	-4.01233	6.01e-05	0.0957465
cg06823117	chr12	109275126	-1.63048	0.195835	0.827582	0.406389	-4.01212	6.02e-05	0.0957465
cg00379377	chr6	151518101	-2.42772	0.0882382	1.09202	0.605156	-4.01172	6.03e-05	0.0957465
cg18922196	chr2	106360864	-2.67311	0.0690374	1.28976	0.666563	-4.01028	6.06e-05	0.095943
cg05004400	chr9	19049188	-2.32133	0.0981431	1.03887	0.578859	-4.01018	6.07e-05	0.095943
cg21788519	chr5	114938327	-1.25065	0.286318	0.653438	0.312056	-4.00779	6.13e-05	0.0966523
cg07836051	chr2	122080294	1.28947	3.63088	0.624191	0.321774	4.00739	6.14e-05	0.0966523
cg18315103	chr16	67571472	-3.67758	0.0252841	1.66672	0.918113	-4.00558	6.19e-05	0.0971779
cg06451822	chr17	36108713	1.43909	4.21684	0.815542	0.359454	4.00353	6.24e-05	0.0975187
cg13671605	chr9	139715323	1.54139	4.67109	0.868692	0.385021	4.0034	6.24e-05	0.0975187
cg21229079	chr13	111158814	-2.34346	0.0959952	1.12081	0.585444	-4.00287	6.26e-05	0.0975187
cg00765518	chr3	112357078	2.95436	19.1894	1.41781	0.738194	4.00214	6.28e-05	0.0975187
cg12372640	chr22	18924213	-1.63715	0.194534	0.76147	0.409096	-4.00188	6.28e-05	0.0975187
cg03249779	chr9	136894498	-3.32158	0.0360956	1.63688	0.830056	-4.00164	6.29e-05	0.0975187
cg08193376	chr9	131241943	-2.11597	0.120516	1.12863	0.529048	-3.99958	6.35e-05	0.0979953
cg24319545	chr7	44887278	2.90689	18.2998	1.21855	0.727009	3.99842	6.38e-05	0.0979953
cg05062323	chr7	22590069	-2.57395	0.0762335	1.01516	0.643751	-3.99837	6.38e-05	0.0979953
cg27137389	chr10	130339165	-1.71145	0.180604	0.811898	0.428103	-3.99775	6.39e-05	0.0979953
cg09717516	chr5	1949480	-1.19892	0.301519	0.695831	0.29995	-3.99707	6.41e-05	0.0979953
cg05947226	chr8	34627623	2.26821	9.66206	1.04086	0.567582	3.99626	6.44e-05	0.0979953
cg23006133	chr5	10563856	-2.37077	0.0934092	1.19704	0.593273	-3.99608	6.44e-05	0.0979953
cg26534993	chr2	3291401	1.95804	7.08542	1.23504	0.490022	3.99582	6.45e-05	0.0979953
cg13576552	chr9	100149720	0.616426	1.8523	0.330372	0.154292	3.99518	6.46e-05	0.0979953
cg17424002	chr5	82235460	-2.60446	0.0739432	1.27131	0.65196	-3.99482	6.47e-05	0.0979953
cg13116733	chr7	28351338	-1.67083	0.188092	0.835094	0.418284	-3.99448	6.48e-05	0.0979953
cg09729274	chr8	102550720	-1.46827	0.230323	0.841448	0.367661	-3.99355	6.51e-05	0.0979953
cg25529303	chr6	151186601	1.55039	4.7133	0.815309	0.388262	3.99315	6.52e-05	0.0979953
cg19343212	chr10	73012347	-2.02791	0.13161	0.99324	0.507856	-3.99308	6.52e-05	0.0979953
cg04556542	chr14	92790580	-3.23482	0.0393671	1.76057	0.810215	-3.99255	6.54e-05	0.0979953
cg21939312	chr12	120967195	-2.20986	0.109716	0.954726	0.553523	-3.99235	6.54e-05	0.0979953
cg03536488	chr19	3198970	-1.85068	0.15713	1.07967	0.463681	-3.99128	6.57e-05	0.0982303
cg26251376	chr7	135205540	2.04168	7.70353	1.09279	0.511727	3.98978	6.61e-05	0.0986469
cg22938319	chr8	96181058	-2.32433	0.0978492	1.05425	0.582745	-3.98858	6.65e-05	0.0989299
cg25616056	chr1	25252163	-3.95614	0.0191368	1.91033	0.991984	-3.98811	6.66e-05	0.0989299
cg27446024	chr1	28071210	1.25873	3.52096	0.673605	0.315785	3.98605	6.72e-05	0.0993217
cg00021513	chr16	85214746	-2.39071	0.0915642	1.11546	0.599797	-3.98588	6.72e-05	0.0993217
cg07494719	chr1	75118361	-2.96697	0.0514591	1.51332	0.744406	-3.98568	6.73e-05	0.0993217
cg03273057	chr8	102533612	-1.84747	0.157635	0.760982	0.463743	-3.98382	6.78e-05	0.0997193
cg10311836	chr19	46440564	1.51503	4.54957	0.759655	0.380382	3.98293	6.81e-05	0.0997193
cg18115656	chr9	101705939	-1.36518	0.255335	0.804164	0.342763	-3.98287	6.81e-05	0.0997193
cg07858972	chr12	133572889	-1.94815	0.142537	0.930887	0.489179	-3.9825	6.82e-05	0.0997193
cg22638834	chr10	85954242	-2.81284	0.0600342	1.28703	0.706397	-3.98196	6.84e-05	0.0997193
cg15234914	chr12	96842362	-1.75023	0.173734	0.973502	0.439583	-3.98157	6.85e-05	0.0997193
cg00127591	chr17	74350300	-1.93744	0.144072	1.05242	0.486636	-3.9813	6.85e-05	0.0997193
cg08555556	chr6	163730796	-0.903944	0.404969	0.521527	0.227094	-3.98049	6.88e-05	0.0998569
cg01226447	chr19	51870714	-1.8149	0.162854	0.747995	0.456012	-3.97994	6.89e-05	0.0998837
cg17658266	chr6	74978996	-0.806136	0.44658	0.485158	0.202591	-3.97912	6.92e-05	0.100023
cg10122474	chr14	88459471	1.10414	3.01661	0.532635	0.277544	3.97823	6.94e-05	0.100082
cg23202667	chr2	219198051	4.12953	62.149	2.08484	1.03809	3.97802	6.95e-05	0.100082
cg04375492	chr17	73870818	-3.14686	0.0429867	1.48206	0.791701	-3.97481	7.04e-05	0.100669
cg20769117	chr4	187026213	2.05901	7.83824	1.08526	0.518016	3.97481	7.04e-05	0.100669
cg04407431	chr1	840618	-1.66637	0.188931	0.804728	0.419284	-3.97433	7.06e-05	0.100669
cg24493971	chr8	144636113	3.2796	26.565	1.62657	0.825236	3.97413	7.06e-05	0.100669
cg05985070	chr7	2050170	-2.71028	0.066518	1.29419	0.68205	-3.97373	7.08e-05	0.100669
cg05506448	chr22	44355332	-2.90857	0.0545537	1.43243	0.731972	-3.97361	7.08e-05	0.100669
cg04253235	chr20	1292311	-2.56412	0.0769869	1.19045	0.645343	-3.97327	7.09e-05	0.100669
cg02318866	chr17	74723064	2.2251	9.25438	1.22851	0.560162	3.97224	7.12e-05	0.100698
cg26392439	chr4	87927884	-2.08301	0.124555	1.05927	0.524432	-3.97193	7.13e-05	0.100698
cg06079082	chr6	23584501	1.57472	4.82939	0.820979	0.396496	3.97159	7.14e-05	0.100698
cg03215160	chr6	29424926	1.61153	5.01046	1.04103	0.405833	3.97091	7.16e-05	0.100698
cg11499141	chr8	141474122	-1.75603	0.172729	0.843709	0.442284	-3.97037	7.18e-05	0.100698
cg06159679	chr6	148103456	-2.341	0.0962315	1.30863	0.589619	-3.97036	7.18e-05	0.100698
cg26623988	chr16	84229516	-2.20259	0.110516	1.00791	0.554947	-3.96902	7.22e-05	0.101066
cg00637988	chr15	90294732	-2.0463	0.129212	0.977516	0.515658	-3.96833	7.24e-05	0.101106
cg07748032	chr12	52449458	-1.22918	0.292532	0.741727	0.309819	-3.96742	7.27e-05	0.101106
cg07318050	chr1	233086124	-1.82899	0.160575	0.985987	0.461046	-3.96705	7.28e-05	0.101106
cg20267823	chr1	53904141	1.12532	3.08121	0.53645	0.28367	3.96701	7.28e-05	0.101106
cg05228735	chr16	30621825	1.2607	3.52788	0.589145	0.317829	3.96659	7.29e-05	0.101106
cg16699540	chr3	156793711	1.34638	3.84347	0.779893	0.33948	3.966	7.31e-05	0.101157
cg01042100	chr10	48391548	1.68979	5.41832	0.876387	0.42616	3.96515	7.34e-05	0.101323
cg21617158	chr20	60186752	2.74224	15.5217	1.03852	0.692288	3.96113	7.46e-05	0.102785
cg17420142	chr18	32702783	-2.25673	0.104692	1.33236	0.569807	-3.96052	7.48e-05	0.102785
cg17981966	chr12	16758465	-1.6573	0.190653	0.783691	0.418474	-3.96034	7.48e-05	0.102785
cg09512022	chr17	57539331	-2.06579	0.126718	1.05679	0.52172	-3.95958	7.51e-05	0.102912
cg06541349	chr16	4015096	-1.76061	0.171939	0.822372	0.444949	-3.95689	7.59e-05	0.103691
cg26926521	chr10	112837240	-1.48461	0.226591	0.731563	0.375245	-3.95637	7.61e-05	0.103691
cg22581361	chr6	137819108	3.62142	37.3907	1.77679	0.915362	3.95627	7.61e-05	0.103691
cg21984044	chr18	46465677	-2.20209	0.110572	1.53224	0.556653	-3.95594	7.62e-05	0.103691
cg13924921	chr6	25002968	1.9138	6.77882	0.938584	0.483876	3.95515	7.65e-05	0.103837
cg26107100	chr11	64112546	-1.58458	0.205034	0.801248	0.400764	-3.9539	7.69e-05	0.104183
cg17192934	chr11	64985759	1.74061	5.7008	0.743575	0.440445	3.95193	7.75e-05	0.104816
cg25116186	chr9	38131015	-2.17438	0.113679	1.15753	0.550261	-3.95153	7.77e-05	0.104816
cg27428714	chr11	47289355	-1.25703	0.284498	0.7884	0.318211	-3.9503	7.81e-05	0.105157
cg05713912	chr17	15608091	-1.4652	0.231032	0.74381	0.371022	-3.94909	7.84e-05	0.105451
cg27388017	chr19	12273827	-1.90611	0.148657	0.876849	0.482735	-3.94856	7.86e-05	0.105451
cg12908899	chr2	242480945	-1.51074	0.220747	0.74275	0.382667	-3.94791	7.88e-05	0.105451
cg23225050	chr22	23602765	1.33553	3.802	0.751762	0.338294	3.94783	7.89e-05	0.105451
cg04839422	chr22	44287876	-1.81908	0.162175	0.869795	0.460997	-3.94598	7.95e-05	0.105976
cg17170442	chr2	234322970	-2.23394	0.107106	1.04272	0.566205	-3.94545	7.96e-05	0.105976
cg11526943	chr15	42154836	-1.9376	0.144049	0.855301	0.491117	-3.94529	7.97e-05	0.105976
cg22946679	chr6	30569917	-2.4447	0.0867524	1.06879	0.620088	-3.9425	8.06e-05	0.106716
cg06959818	chr15	41709156	1.79624	6.02692	1.07105	0.455624	3.94237	8.07e-05	0.106716
cg19962573	chr3	138338778	2.41473	11.1868	1.16673	0.612522	3.94228	8.07e-05	0.106716
cg22862384	chr14	57738063	-2.83011	0.0590065	1.3349	0.717968	-3.94183	8.09e-05	0.106717
cg13344169	chr17	71161178	-1.92645	0.145665	0.937409	0.488998	-3.93958	8.16e-05	0.107273
cg20192887	chr5	180672368	-1.94085	0.143581	0.978787	0.492683	-3.93936	8.17e-05	0.107273
cg14097199	chr19	1905164	1.39091	4.0185	0.691883	0.35309	3.93925	8.17e-05	0.107273
cg05314639	chr13	114109729	-1.92596	0.145735	1.00825	0.489082	-3.93791	8.22e-05	0.107671
cg09849967	chr3	49138870	-2.87405	0.0564696	1.4144	0.729944	-3.93736	8.24e-05	0.107722
cg12772086	chr6	107783986	-2.61599	0.0730953	1.09615	0.664554	-3.93646	8.27e-05	0.107927
cg11678324	chr4	166794206	-1.99966	0.135381	1.10262	0.508083	-3.9357	8.3e-05	0.10807
cg22623303	chr19	6415017	-3.20668	0.0404908	1.70633	0.815212	-3.93356	8.37e-05	0.108676
cg27537628	chr19	56159288	1.65193	5.21704	0.806029	0.419983	3.93332	8.38e-05	0.108676
cg12358041	chr7	50779714	-3.41257	0.0329565	1.42426	0.867666	-3.93304	8.39e-05	0.108676
cg26417132	chr14	75695262	2.00732	7.44336	0.921727	0.510529	3.93184	8.43e-05	0.109019
cg00649833	chr18	70341206	-1.82698	0.160898	0.981767	0.464784	-3.93082	8.47e-05	0.109208
cg02309355	chr16	85074359	-1.60586	0.200716	0.82994	0.408669	-3.9295	8.51e-05	0.109208
cg19539533	chr15	79314129	-2.4635	0.0851367	1.13487	0.626941	-3.92939	8.52e-05	0.109208
cg04508739	chr14	57263369	-1.68535	0.185379	0.837746	0.428933	-3.92918	8.52e-05	0.109208
cg00177390	chr1	185126125	1.06849	2.91098	0.533922	0.271982	3.92853	8.55e-05	0.109208
cg09014716	chr2	97207598	-2.37475	0.0930373	1.21592	0.604522	-3.92832	8.55e-05	0.109208
cg04478458	chr5	35002918	-2.26575	0.103752	1.04888	0.576794	-3.92818	8.56e-05	0.109208
cg08491964	chr18	53255771	-1.89372	0.150511	0.896562	0.482227	-3.92703	8.6e-05	0.109208
cg23027715	chr19	1045096	-2.08055	0.124862	0.929682	0.529807	-3.92699	8.6e-05	0.109208
cg22655999	chr11	10315932	-1.61794	0.198307	0.781459	0.412006	-3.92698	8.6e-05	0.109208
cg08848148	chr12	5488794	2.26071	9.5899	1.14675	0.575734	3.92666	8.61e-05	0.109208
cg23138772	chr5	179108129	-1.49217	0.224884	0.865935	0.380124	-3.92548	8.66e-05	0.109444
cg13220917	chr2	242480249	-0.855098	0.425241	0.577727	0.217858	-3.92502	8.67e-05	0.109444
cg06649948	chr20	48890677	-2.42078	0.0888527	1.57835	0.616781	-3.92485	8.68e-05	0.109444
cg18271967	chr3	24895190	2.26732	9.65346	0.965224	0.577955	3.923	8.75e-05	0.10983
cg14220272	chr21	38445791	2.36027	10.5938	1.16856	0.601758	3.92229	8.77e-05	0.10983
cg20369140	chr13	31159934	2.37042	10.7019	1.20622	0.604353	3.92224	8.77e-05	0.10983
cg19149345	chr22	22271237	4.16354	64.2987	1.73536	1.06166	3.92172	8.79e-05	0.10983
cg17888086	chr1	37945057	-2.5288	0.0797543	1.04859	0.644823	-3.9217	8.79e-05	0.10983
cg19177771	chr4	142497249	2.12935	8.40938	1.03058	0.543	3.92145	8.8e-05	0.10983
cg02602989	chr12	57502545	-2.84332	0.0582319	1.44576	0.725247	-3.92049	8.84e-05	0.110014
cg04080920	chr22	36710355	-4.15864	0.0156289	1.912	1.06082	-3.9202	8.85e-05	0.110014
cg00374546	chr16	1574590	-1.96437	0.140244	1.05173	0.501225	-3.91914	8.89e-05	0.110308
cg15022598	chr15	89560878	2.79378	16.3427	1.26725	0.712968	3.91852	8.91e-05	0.110397
cg04951289	chr5	68530775	1.32462	3.76076	0.542569	0.338272	3.91585	9.01e-05	0.111432
cg01127428	chr12	102133040	-1.8854	0.151769	0.936919	0.48161	-3.91478	9.05e-05	0.111732
cg06604968	chr16	2522266	-1.48525	0.226446	0.785803	0.379538	-3.9133	9.1e-05	0.112224
cg14652549	chr2	181846182	1.99623	7.36123	1.16471	0.510173	3.91284	9.12e-05	0.112244
cg26598649	chr18	3880086	-1.67926	0.186512	0.862139	0.429463	-3.91014	9.22e-05	0.113311
cg21617480	chr14	99811787	1.98664	7.29097	1.1063	0.508138	3.90964	9.24e-05	0.113348
cg18858739	chr1	167426278	-2.69048	0.0678485	1.45177	0.688324	-3.90874	9.28e-05	0.113576
cg26188290	chr14	102826882	2.45702	11.67	1.1409	0.628761	3.90772	9.32e-05	0.113858
cg06319522	chr9	37428531	1.26934	3.55852	0.691909	0.324936	3.90644	9.37e-05	0.11412
cg17451176	chr5	140743808	1.93159	6.9005	0.876233	0.494477	3.90634	9.37e-05	0.11412
cg24574966	chr5	122759034	1.38429	3.992	0.708482	0.354456	3.9054	9.41e-05	0.114277
cg06602542	chr11	46744544	-2.58572	0.0753417	1.22347	0.662126	-3.90518	9.42e-05	0.114277
cg07616879	chr10	134631386	-1.18958	0.304348	0.657297	0.304652	-3.90474	9.43e-05	0.11429
cg09857247	chr14	23510934	1.94423	6.98825	0.915817	0.49813	3.90305	9.5e-05	0.114892
cg16525968	chr10	95314872	-2.17882	0.113175	1.23996	0.558332	-3.90238	9.53e-05	0.114896
cg20078454	chr8	142367384	-1.12997	0.323044	0.522604	0.289581	-3.90207	9.54e-05	0.114896
cg14506158	chr12	48111918	2.31171	10.0917	1.38144	0.592471	3.90181	9.55e-05	0.114896
cg04709893	chr18	5232798	-2.1915	0.111749	1.02907	0.561911	-3.90009	9.62e-05	0.115215
cg26605073	chrX	100333473	-1.51398	0.220032	0.859056	0.388224	-3.89977	9.63e-05	0.115215
cg00776420	chr20	19677476	-1.84092	0.158671	0.823023	0.472082	-3.89958	9.64e-05	0.115215
cg10429747	chr2	16080121	2.69238	14.7667	1.19486	0.690441	3.8995	9.64e-05	0.115215
cg26561196	chr16	68344680	2.44652	11.5481	1.22445	0.627623	3.89808	9.7e-05	0.115681
cg00242035	chr11	47416358	1.66579	5.28987	0.845306	0.427377	3.89771	9.71e-05	0.115681
cg07034660	chr7	38670412	-2.13556	0.118179	1.19979	0.54799	-3.89707	9.74e-05	0.11576
cg13253378	chr11	64013845	2.67953	14.5783	1.53545	0.687635	3.89674	9.75e-05	0.11576
cg08719317	chr1	43317080	-2.48725	0.0831381	1.10141	0.638374	-3.89623	9.77e-05	0.115809
cg03384938	chr4	105412832	1.94134	6.96808	0.951704	0.49853	3.89412	9.86e-05	0.116624
cg12600153	chr20	36992172	-2.19789	0.111037	0.970869	0.564793	-3.8915	9.96e-05	0.117696
cg11275252	chr2	10216826	1.24878	3.48609	0.748521	0.320936	3.89106	9.98e-05	0.117715
cg27553955	chr2	42720326	-2.68181	0.0684392	1.52365	0.689309	-3.89057	0.0001	0.117755
cg05860212	chr10	112183774	1.39746	4.0449	0.759126	0.359269	3.88972	0.0001	0.11782
cg15105703	chr15	45421860	-1.46941	0.230061	0.725937	0.377776	-3.88964	0.0001	0.11782
cg13911690	chr8	144810854	-0.931258	0.394058	0.633472	0.239484	-3.8886	0.000101	0.118131
cg20750215	chr19	12901966	-1.81952	0.162104	0.835137	0.468032	-3.88759	0.000101	0.118424
cg24982556	chr2	1154858	-3.3899	0.0337119	1.48397	0.872088	-3.88711	0.000101	0.118465
cg17096500	chr17	18267550	-2.42611	0.0883799	1.13183	0.624235	-3.88654	0.000102	0.118551
cg20768919	chr8	96248248	-2.02151	0.132456	1.04864	0.52021	-3.88594	0.000101934	0.118646
cg22011316	chr2	144996219	-2.5939	0.0747277	1.30648	0.667656	-3.88509	0.000102	0.118731
cg08528231	chr16	12997261	-1.90778	0.14841	0.939026	0.491066	-3.88497	0.000102	0.118731
cg06262302	chr18	12947930	2.07726	7.98259	0.859513	0.534778	3.88435	0.000103	0.118829
cg15618473	chr11	71939744	-2.50244	0.081885	1.24204	0.644318	-3.88386	0.000103	0.118829
cg08303726	chr14	100934451	-2.20251	0.110525	0.879634	0.567133	-3.88358	0.000103	0.118829
cg12516305	chr8	110552794	1.57397	4.82578	0.815421	0.405471	3.88184	0.000104	0.119429
cg10427430	chr11	12783675	-2.52043	0.0804253	1.3639	0.649331	-3.88157	0.000104	0.119429
cg05168358	chr7	140692043	2.19038	8.93862	1.08208	0.564388	3.88099	0.000104	0.119523
cg17814717	chr7	151512049	1.89562	6.65665	0.972912	0.488577	3.87987	0.000105	0.11974
cg02521643	chr5	60139708	-3.19808	0.0408405	1.32015	0.82445	-3.87905	0.000105	0.11974
cg24491328	chr12	4040333	-2.8901	0.0555706	1.14002	0.745308	-3.87773	0.000105	0.11974
cg26988465	chr12	3150261	-1.40285	0.245895	0.785944	0.361799	-3.87743	0.000106	0.11974
cg17868307	chr7	73597649	-2.17828	0.113236	1.10924	0.561799	-3.87733	0.000106	0.11974
cg14253096	chr9	138911192	2.19115	8.94548	1.105	0.565145	3.87714	0.000106	0.11974
cg05931684	chr6	31865274	2.22085	9.21518	1.08662	0.572846	3.87688	0.000106	0.11974
cg06872243	chr16	20818527	1.18159	3.25957	0.731557	0.304845	3.87604	0.000106	0.11974
cg02102278	chr5	167589692	-1.94367	0.143177	0.854703	0.5015	-3.87572	0.000106	0.11974
cg11964216	chr8	144521570	-1.56582	0.208917	0.871902	0.404023	-3.87557	0.000106	0.11974
cg16010723	chr1	92764349	2.35607	10.5494	1.41958	0.607969	3.87531	0.000106	0.11974
cg18015746	chr8	19797134	-1.70357	0.182033	0.762028	0.43961	-3.87517	0.000107	0.11974
cg11585605	chr1	52401955	1.4209	4.14085	0.874154	0.366672	3.87513	0.000107	0.11974
cg00294620	chr7	151499272	1.77133	5.87864	0.837001	0.457105	3.87509	0.000107	0.11974
cg26716753	chr12	126105989	2.24366	9.42773	1.0121	0.579174	3.87389	0.000107	0.120099
cg14426015	chr7	116139391	-0.840795	0.431367	0.607508	0.217068	-3.87342	0.000107	0.120099
cg27485906	chr13	42136511	-2.75259	0.0637628	1.38984	0.710673	-3.87321	0.000107	0.120099
cg23080761	chr12	111857575	1.84823	6.34856	1.07736	0.477441	3.87111	0.000108	0.120895
cg02565647	chr5	174350186	-4.21995	0.0146993	2.0424	1.09019	-3.87083	0.000108	0.120895
cg13083260	chr15	25445171	-3.59309	0.0275132	1.6713	0.928613	-3.86931	0.000109	0.121465
cg16527728	chr16	86215579	1.28765	3.62425	0.619842	0.332879	3.86822	0.000109634	0.121817
cg23915701	chr1	235053896	-3.45594	0.0315577	1.47644	0.89361	-3.86739	0.00011	0.121903
cg25525709	chr17	73497130	-1.55881	0.210386	0.86129	0.403108	-3.86698	0.00011	0.121903
cg00492118	chr3	140771184	-1.45413	0.233604	0.853708	0.376045	-3.8669	0.00011	0.121903
cg12670295	chr11	129150579	-1.9029	0.149136	0.847562	0.492309	-3.86525	0.000111	0.122422
cg15716365	chr15	42385679	-1.24627	0.287575	0.719499	0.322442	-3.86511	0.000111	0.122422
cg00416492	chr6	14211855	-3.04632	0.0475337	1.46353	0.788427	-3.86379	0.000112	0.122623
cg15428792	chr12	11151430	-2.03673	0.130454	1.03484	0.527147	-3.86369	0.000112	0.122623
cg12066344	chr1	40594982	-1.89352	0.150542	0.819837	0.490102	-3.86351	0.000112	0.122623
cg15393197	chr17	37213172	2.44677	11.551	1.25439	0.633357	3.86318	0.000112	0.122623
cg00407457	chr6	168227261	1.69824	5.4643	0.80381	0.439636	3.86282	0.000112	0.122623
cg25970791	chr12	57445662	-1.23461	0.290949	0.7044	0.319707	-3.86169	0.000113	0.123004
cg11094938	chr16	28888844	-3.31114	0.0364747	1.56448	0.857866	-3.85974	0.000114	0.123619
cg04732345	chr11	6518313	-1.28209	0.277456	0.703497	0.332173	-3.85972	0.000114	0.123619
cg05240959	chr12	94654674	-3.59459	0.027472	1.60259	0.931418	-3.85927	0.000114	0.123657
cg14823876	chr11	12900636	1.91102	6.76	0.929641	0.495323	3.85814	0.000114	0.12395
cg14439762	chr2	105653907	-3.66054	0.0257187	1.61829	0.948832	-3.85794	0.000114	0.12395
cg08415281	chr4	57253721	-1.79575	0.166003	0.831635	0.465624	-3.85665	0.000115	0.124414
cg21154759	chr4	182870823	-3.27293	0.0378954	1.73575	0.848926	-3.85537	0.000116	0.124877
cg13425280	chr7	150522392	-4.06735	0.0171226	1.67337	1.05523	-3.85448	0.000116	0.125143
cg24880131	chr2	222808902	-2.36463	0.0939843	1.15632	0.613615	-3.8536	0.000116	0.125404
cg12984729	chr15	76633817	-1.52714	0.217156	0.748263	0.39649	-3.85164	0.000117	0.125838
cg04743294	chr20	62641886	-1.94412	0.143113	1.0611	0.504815	-3.85115	0.000118	0.125838
cg07018026	chr1	45106495	-1.65423	0.19124	0.717989	0.429544	-3.85112	0.000118	0.125838
cg23512499	chr19	40024009	2.52524	12.494	1.19436	0.655806	3.8506	0.000118	0.125838
cg21977467	chr3	19988404	-3.12941	0.0437438	1.5424	0.812744	-3.85042	0.000118	0.125838
cg02916118	chr19	12817466	-2.70274	0.0670215	1.06991	0.701961	-3.85027	0.000118	0.125838
cg00661970	chr12	115135027	2.14144	8.51171	1.12415	0.556195	3.85017	0.000118	0.125838
cg26902277	chr19	18885995	-2.1346	0.118292	0.980371	0.554708	-3.84814	0.000119	0.126594
cg14399569	chr9	27297335	2.60185	13.4886	1.13217	0.676162	3.84796	0.000119	0.126594
cg10405794	chr15	94899099	-1.84853	0.157469	0.90219	0.480467	-3.84736	0.000119	0.126619
cg07588561	chr17	48911983	0.969551	2.63676	0.535419	0.252037	3.84686	0.00012	0.126619
cg16637619	chr18	56338508	2.41398	11.1784	1.23515	0.627527	3.84682	0.00012	0.126619
cg02576892	chr1	2878813	1.65407	5.22819	0.850184	0.430143	3.84539	0.00012	0.12717
cg11522001	chr1	19122101	-1.32443	0.265953	0.925108	0.344457	-3.84499	0.000121	0.127187
cg20420774	chr7	141574800	2.67482	14.5097	1.73329	0.69593	3.84352	0.000121	0.127675
cg06487123	chr9	100752788	-3.18995	0.0411741	1.6273	0.830044	-3.84311	0.000121	0.127675
cg20363058	chr9	140969982	-1.14856	0.317094	0.591616	0.298873	-3.84296	0.000122	0.127675
cg14059959	chr13	111144447	-2.1165	0.120452	0.880183	0.550904	-3.84187	0.000122	0.127879
cg07764334	chr11	9915200	3.15343	23.4162	1.38762	0.820811	3.84184	0.000122	0.127879
cg09738190	chr5	172403349	2.58859	13.311	1.2201	0.674047	3.84037	0.000123	0.128461
cg10911850	chr2	228773090	-1.29173	0.274796	0.827865	0.336429	-3.83952	0.000123	0.128714
cg10165162	chr14	75330792	-1.59282	0.203352	0.883052	0.414895	-3.83908	0.000123	0.128757
cg15692420	chr11	19734892	-2.3513	0.0952452	1.05692	0.61275	-3.83729	0.000124	0.129394
cg01406758	chr17	27279400	1.87722	6.53532	1.05172	0.489223	3.83715	0.000124	0.129394
cg08916142	chr5	179279566	-1.38019	0.251531	0.829274	0.359798	-3.83601	0.000125	0.129743
cg15629568	chr6	33223026	-2.47	0.084585	1.35458	0.643938	-3.83577	0.000125	0.129743
cg24102776	chr1	6948482	-3.18339	0.0414451	1.50729	0.830145	-3.83473	0.000126	0.130094
cg07361759	chr1	32688314	1.60931	4.99936	0.855298	0.419742	3.83404	0.000126	0.130094
cg10497653	chr16	57136970	-1.9864	0.137188	0.967825	0.518098	-3.83403	0.000126	0.130094
cg08005411	chr12	69753742	2.54643	12.7614	1.04537	0.664266	3.83344	0.000126	0.130216
cg11047109	chr13	44716111	-2.1048	0.12187	0.854854	0.549169	-3.8327	0.000127	0.130421
cg02363409	chr10	65797118	1.54606	4.69293	0.752953	0.403449	3.8321	0.000127	0.13055
cg20195837	chr2	208022003	1.45866	4.30019	0.719577	0.380804	3.83047	0.000128	0.131126
cg16596755	chr4	5021778	-2.14524	0.11704	1.12431	0.560071	-3.8303	0.000128	0.131126
cg25030049	chr1	56169508	2.7962	16.3823	1.38598	0.73057	3.82743	0.000129	0.132478
cg06413398	chr6	110736865	-1.68296	0.185824	0.939324	0.440103	-3.82401	0.000131	0.133988
cg05155965	chr15	96873885	2.42195	11.2678	1.08565	0.633368	3.82392	0.000131	0.133988
cg23886141	chr19	52297519	-1.52944	0.216658	0.756741	0.400025	-3.82335	0.000132	0.134107
cg03157352	chr17	80637570	-1.39719	0.24729	0.732661	0.365479	-3.8229	0.000132	0.134153
cg22168197	chr6	1474404	-2.84881	0.0579135	1.2866	0.745261	-3.82256	0.000132	0.134153
cg04399091	chr11	35684645	1.32183	3.75027	0.575407	0.345886	3.82156	0.000133	0.134504
cg19181016	chr11	18765856	1.49906	4.4775	0.828654	0.392344	3.82079	0.000133	0.134735
cg02360775	chr16	57900213	1.40914	4.09243	0.942068	0.368871	3.82013	0.000133	0.134902
cg01932459	chr6	109703513	2.17471	8.79967	1.12554	0.56938	3.81944	0.000134	0.135086
cg05310882	chr15	83378778	1.41408	4.11271	0.862221	0.37035	3.81823	0.000134	0.135441
cg20991141	chr22	24035852	-1.94238	0.143363	0.987721	0.508729	-3.8181	0.000134	0.135441
cg16856131	chr2	127461631	-2.48476	0.0833454	1.40698	0.650902	-3.81741	0.000135	0.135519
cg05112574	chr17	76374542	3.80197	44.7895	1.84923	0.996001	3.81724	0.000135	0.135519
cg01542664	chr4	2289567	-2.11655	0.120446	0.938728	0.55452	-3.81691	0.000135	0.135519
cg24819451	chrX	71262878	1.44876	4.25783	0.684697	0.379671	3.81583	0.000136	0.135922
cg18061579	chr8	53321682	-2.57645	0.0760435	1.2023	0.675309	-3.81521	0.000136	0.136066
cg14317336	chr17	75904734	-2.55341	0.077816	1.36332	0.670032	-3.81088	0.000138	0.13817
cg13568213	chr9	136387235	-4.43698	0.0118316	2.27536	1.16434	-3.81073	0.000139	0.13817
cg04835846	chr2	20851465	-2.66698	0.0694619	1.30573	0.699986	-3.81005	0.000139	0.138181
cg03503796	chr3	63897274	-2.56936	0.0765846	1.28922	0.67437	-3.81002	0.000139	0.138181
cg18841399	chr2	129145122	-2.99221	0.0501764	1.40363	0.785609	-3.80878	0.00014	0.138298
cg24742550	chr12	104873221	-2.76184	0.0631753	1.15739	0.725148	-3.80866	0.00014	0.138298
cg26055840	chr14	100118833	-1.94784	0.142581	1.1599	0.511434	-3.80859	0.00014	0.138298
cg00284390	chr16	84492635	2.08847	8.07259	1.2284	0.548396	3.80833	0.00014	0.138298
cg12135953	chr8	116836685	2.27813	9.75841	1.06746	0.598296	3.8077	0.00014	0.138298
cg18264519	chr2	97214296	-1.926	0.14573	0.957575	0.505916	-3.80696	0.000141	0.138298
cg22251121	chr19	47935535	-1.23257	0.291541	0.605549	0.323799	-3.8066	0.000141	0.138298
cg02384255	chr3	16254193	-2.52091	0.0803866	1.16506	0.662277	-3.80642	0.000141	0.138298
cg07001414	chr14	21457871	-1.70265	0.1822	0.988956	0.447328	-3.80627	0.000141	0.138298
cg00424467	chr20	1377284	-1.93716	0.144113	1.19818	0.508953	-3.80616	0.000141	0.138298
cg18185472	chr1	39548454	-2.42996	0.0880408	1.17008	0.63845	-3.80603	0.000141	0.138298
cg04419258	chr4	159919861	-2.7424	0.0644158	1.25865	0.720629	-3.80556	0.000141	0.138309
cg15714021	chr10	103387783	-1.83831	0.159085	0.847765	0.48309	-3.80532	0.000142	0.138309
cg00971789	chr17	66342787	1.04365	2.83957	0.483219	0.274336	3.80428	0.000142	0.138687
cg15955499	chr6	158509770	-3.51301	0.029807	1.56923	0.923668	-3.80333	0.000143	0.138687
cg02331902	chr5	90610303	2.24872	9.47561	1.08687	0.591273	3.80319	0.000143	0.138687
cg10705306	chr8	37337009	-1.15826	0.314032	0.965839	0.304555	-3.80313	0.000143	0.138687
cg14994060	chr5	134376489	2.87105	17.6556	1.47747	0.754963	3.8029	0.000143	0.138687
cg17165841	chr2	207507001	-1.83239	0.16003	0.797537	0.481877	-3.80261	0.000143	0.138687
cg24098086	chr2	232585925	1.13197	3.10176	0.785968	0.297723	3.80209	0.000143	0.138689
cg25515052	chr10	65660913	-1.5884	0.204251	0.864666	0.417809	-3.80175	0.000144	0.138689
cg20645973	chr11	102402091	1.97856	7.23232	1.00748	0.520455	3.8016	0.000144	0.138689
cg16397541	chr15	45514367	1.50012	4.48221	0.764735	0.39465	3.80113	0.000144	0.138764
cg20599748	chr14	94759646	-2.21668	0.108971	0.926089	0.583386	-3.79968	0.000145	0.139265
cg11746362	chr12	132502402	-1.86018	0.155645	0.804737	0.489576	-3.79956	0.000145	0.139265
cg09180520	chr1	35355260	-3.0095	0.0493162	1.27614	0.792717	-3.79644	0.000147	0.140625
cg17379121	chr2	213680488	-1.31041	0.269709	0.878241	0.345178	-3.79634	0.000147	0.140625
cg07000480	chr12	124724894	1.82183	6.18316	0.972008	0.479957	3.79582	0.000147	0.140625
cg08019914	chr10	62334065	1.59536	4.9301	0.765433	0.420365	3.79518	0.000148	0.140625
cg03802803	chr16	5284529	1.74603	5.73182	0.886242	0.460094	3.79495	0.000148	0.140625
cg21135832	chr4	102268075	1.52929	4.61488	0.795074	0.40299	3.79485	0.000148	0.140625
cg05483505	chr11	59785552	1.91856	6.81116	0.948017	0.505647	3.79427	0.000148	0.140625
cg01109219	chr2	33660754	-1.6325	0.195441	0.937165	0.430286	-3.79398	0.000148254	0.140625
cg08077942	chr2	61596228	-1.87296	0.153669	0.931113	0.493704	-3.79369	0.000148	0.140625
cg18916488	chr2	45244898	2.50882	12.2904	1.09485	0.661361	3.79342	0.000149	0.140625
cg07106534	chr21	43351337	-0.731888	0.481	0.524766	0.192945	-3.79324	0.000149	0.140625
cg20114479	chr17	1328025	-2.288	0.10147	1.01269	0.603208	-3.79305	0.000149	0.140625
cg00092992	chr1	33596100	1.87784	6.53934	1.04087	0.495124	3.79266	0.000149	0.140625
cg16401704	chr4	6193451	1.8476	6.34458	0.799661	0.487189	3.79237	0.000149	0.140625
cg04497752	chr11	1228946	-2.51944	0.0805049	1.3412	0.66439	-3.7921	0.000149	0.140625
cg24535475	chr12	7167900	-1.81368	0.163053	0.762779	0.478311	-3.79184	0.00015	0.140625
cg02282083	chr18	59595161	1.89634	6.66147	0.86331	0.500345	3.79007	0.000151	0.140671
cg17472786	chr5	389355	-1.65191	0.191684	0.875374	0.435877	-3.78985	0.000151	0.140671
cg00396677	chr11	33278679	2.04598	7.73673	0.921786	0.539869	3.78977	0.000151	0.140671
cg21132931	chr17	43138592	3.10226	22.2481	1.46359	0.818665	3.78941	0.000151	0.140671
cg24632843	chr1	179557954	-2.55509	0.077685	1.147	0.674273	-3.7894	0.000151	0.140671
cg25003343	chr1	29508764	-1.57308	0.207405	0.774502	0.415127	-3.78939	0.000151	0.140671
cg19711782	chr3	50395925	-2.61373	0.0732608	1.37049	0.689821	-3.789	0.000151	0.140671
cg00902823	chr17	71162349	-1.56901	0.208251	0.771688	0.414112	-3.78886	0.000151	0.140671
cg17036389	chr5	137501870	2.08848	8.0726	1.17145	0.551266	3.78851	0.000152	0.140671
cg14034503	chr9	74384692	3.91809	50.3043	2.10172	1.03421	3.78849	0.000152	0.140671
cg16477098	chr20	2640655	1.38946	4.01269	0.813228	0.366793	3.78814	0.000152	0.140686
cg05848509	chr17	72857354	-2.39182	0.0914633	1.08501	0.631521	-3.78739	0.000152	0.140873
cg02893510	chr1	67462433	-2.30558	0.0997012	1.18106	0.608803	-3.78707	0.000152	0.140873
cg16485897	chr8	128555993	-1.70598	0.181594	0.982181	0.450589	-3.78612	0.000153	0.140873
cg03429431	chr13	33589786	-1.3019	0.272014	0.768304	0.343897	-3.78574	0.000153	0.140873
cg23165500	chr5	152949095	-1.8351	0.159597	0.892592	0.484766	-3.78554	0.000153	0.140873
cg09550768	chr4	169482515	-3.32378	0.0360165	1.40046	0.878022	-3.78553	0.000153	0.140873
cg10890501	chr3	170460555	2.81077	16.6227	1.34883	0.742538	3.78536	0.000153	0.140873
cg12942897	chr19	8527054	-2.01657	0.133111	1.00261	0.532748	-3.78523	0.000154	0.140873
cg06350404	chr18	3452443	-2.19702	0.111134	1.12384	0.580724	-3.78324	0.000155	0.141575
cg02657832	chr2	201450633	1.56095	4.76336	1.02167	0.412615	3.78308	0.000155	0.141575
cg08437466	chr20	55723639	1.54093	4.66891	0.959238	0.407331	3.78298	0.000155	0.141575
cg11238064	chr19	10220013	-2.50664	0.0815418	0.994009	0.662658	-3.78271	0.000155	0.141575
cg04195858	chr16	8839233	2.72649	15.2792	1.30411	0.721049	3.78128	0.000156	0.142204
cg24086592	chr1	211655732	-1.75825	0.172347	0.825718	0.465178	-3.77973	0.000157	0.142864
cg17716338	chr14	89718478	0.829647	2.29251	0.649052	0.219513	3.77949	0.000157	0.142864
cg21054693	chr16	9004193	-1.66338	0.189497	0.851276	0.440263	-3.77815	0.000158	0.143262
cg08659421	chr16	3117862	-0.948818	0.387199	0.598087	0.251135	-3.77811	0.000158	0.143262
cg20819956	chr3	114070695	-1.28055	0.277883	0.674034	0.338979	-3.77768	0.000158	0.143262
cg21017392	chr16	84875523	-1.0834	0.338442	0.594643	0.286802	-3.77753	0.000158	0.143262
cg03512007	chr8	90739332	-1.86352	0.155125	1.06719	0.493635	-3.7751	0.00016	0.144162
cg23132139	chr7	107719878	-1.97075	0.139352	1.11052	0.522093	-3.77472	0.00016	0.144162
cg25473293	chr6	116586278	-3.69135	0.0249384	1.94938	0.977917	-3.7747	0.00016	0.144162
cg08735141	chr7	157448241	-2.66585	0.0695405	1.17661	0.706255	-3.77462	0.00016	0.144162
cg15166348	chr1	120175441	-1.09541	0.334402	0.861076	0.290222	-3.77438	0.00016	0.144162
cg24950182	chr3	183948244	-1.73982	0.175551	0.937501	0.461025	-3.77382	0.000161	0.144308
cg12682507	chr18	32556794	2.72749	15.2945	1.2301	0.722844	3.77328	0.000161	0.144437
cg05135176	chr7	157620849	-1.95133	0.142085	1.36485	0.517193	-3.77292	0.000161	0.144461
cg22380161	chr11	64310371	-1.75151	0.173512	1.03441	0.46429	-3.77245	0.000162	0.144551
cg02262688	chr17	80082962	-1.92115	0.146438	0.874372	0.509363	-3.77168	0.000162	0.144819
cg09017603	chr9	137858522	-1.85892	0.15584	0.839548	0.49312	-3.76972	0.000163	0.145458
cg19156365	chr19	12721672	2.20147	9.03825	1.13834	0.583987	3.76972	0.000163	0.145458
cg15540596	chr8	92052817	-1.66537	0.18912	0.794839	0.441786	-3.76964	0.000163	0.145458
cg02376650	chr19	6360197	-2.09575	0.122978	0.89634	0.556253	-3.76762	0.000165	0.146212
cg16916914	chr17	73749694	-2.68824	0.0680008	1.33357	0.713532	-3.76751	0.000165	0.146212
cg16946439	chr11	12131814	2.24464	9.43704	1.23895	0.595805	3.76741	0.000165	0.146212
cg13356133	chr17	12877772	-1.70573	0.18164	0.924401	0.452826	-3.76686	0.000165	0.146353
cg10633838	chr6	33245359	-1.73925	0.175651	0.86154	0.461806	-3.7662	0.000166	0.146415
cg20242307	chr19	54704687	3.64669	38.3474	1.91799	0.968285	3.76613	0.000166	0.146415
cg12940420	chr20	30157350	-1.5705	0.207941	0.82161	0.417101	-3.76528	0.000166	0.146734
cg26981966	chr7	152598597	1.32528	3.76323	0.76083	0.352017	3.76481	0.000167	0.146819
cg12735025	chr18	44702766	-2.69899	0.0672738	1.63772	0.716955	-3.76451	0.000167	0.146819
cg14036698	chr11	65798768	-3.28528	0.0374301	1.48874	0.872892	-3.76367	0.000167	0.14697
cg10911865	chr3	44903235	3.35869	28.7516	1.84308	0.892498	3.76325	0.000168	0.14697
cg26363598	chr10	370690	-1.52091	0.218514	0.946012	0.404164	-3.76309	0.000168	0.14697
cg27225639	chr6	42381507	-1.67967	0.186436	0.82836	0.446387	-3.7628	0.000168	0.14697
cg20053123	chr5	172360543	-3.90194	0.0202027	1.59224	1.037	-3.7627	0.000168	0.14697
cg21559001	chr20	9893248	-2.57816	0.0759133	1.10829	0.685244	-3.7624	0.000168	0.14697
cg07046870	chr3	122803153	-3.0792	0.0459959	1.42515	0.818659	-3.76127	0.000169	0.147192
cg17430818	chr5	145583220	1.90395	6.71234	1.1149	0.506229	3.76104	0.000169	0.147192
cg24568178	chr2	113310828	-2.14356	0.117237	0.965496	0.57001	-3.76057	0.00017	0.147192
cg05413325	chr8	1397936	-1.82858	0.160642	1.00004	0.486258	-3.76051	0.00017	0.147192
cg19254463	chr16	31106320	1.86298	6.44289	1.25765	0.495408	3.76049	0.00017	0.147192
cg10315533	chr1	165322784	-1.79974	0.165341	0.900881	0.478752	-3.75924	0.00017	0.147618
cg09065322	chr22	42366427	-2.29253	0.10101	1.12723	0.609853	-3.75916	0.00017	0.147618
cg05270938	chr2	119616568	-2.52091	0.0803862	1.15889	0.670665	-3.75883	0.000171	0.147634
cg27551736	chr22	36855558	1.85536	6.39402	0.982864	0.493683	3.75821	0.000171	0.147817
cg08233746	chr13	111659279	-1.18036	0.307169	0.678587	0.314163	-3.75715	0.000172	0.148204
cg12386698	chr17	28701639	-1.49189	0.224947	0.801496	0.397102	-3.75695	0.000172	0.148204
cg23473617	chr4	88342685	-1.75706	0.172552	1.07709	0.467773	-3.75621	0.000173	0.14846
cg25635314	chr22	37678241	-0.965652	0.380735	0.520551	0.257136	-3.75542	0.000173	0.14875
cg07021447	chr14	69418951	1.29595	3.65447	0.62203	0.345252	3.75364	0.000174	0.149495
cg12063937	chr1	7731375	-1.69326	0.183919	0.979796	0.451107	-3.75356	0.000174	0.149495
cg10178905	chr15	63796301	1.97814	7.22931	1.10897	0.52708	3.75302	0.000175	0.149639
cg22016818	chr12	3000126	3.25558	25.9345	1.53765	0.867605	3.75237	0.000175	0.149846
cg08190027	chr1	195164833	-0.900411	0.406402	0.542025	0.240028	-3.75128	0.000176	0.150189
cg04179754	chr1	110070252	1.50257	4.49323	0.835361	0.400558	3.75119	0.000176	0.150189
cg24951824	chr3	50220170	-1.91844	0.146835	0.928559	0.51155	-3.75026	0.000177	0.150468
cg25453685	chr11	134152020	-0.670451	0.511478	0.435218	0.178781	-3.75013	0.000177	0.150468
cg23416307	chr4	858299	-1.89104	0.150915	0.987616	0.504402	-3.74907	0.000177	0.15092
cg08759689	chr7	99214442	1.46775	4.33944	0.606386	0.391539	3.74865	0.000178	0.150993
cg15114474	chr11	69451412	-1.33994	0.261862	0.611168	0.357542	-3.74764	0.000179	0.151053
cg09896120	chr11	46317577	-1.33098	0.264219	0.642132	0.355151	-3.74763	0.000179	0.151053
cg26843900	chr8	8283622	-1.66231	0.189701	0.847741	0.443579	-3.74748	0.000179	0.151053
cg26799656	chr16	88458669	-1.36131	0.256326	0.737079	0.363271	-3.74736	0.000179	0.151053
cg14417974	chr9	124058376	-2.00324	0.134898	0.946376	0.534616	-3.74706	0.000179	0.151053
cg00151176	chr1	57934955	-1.76607	0.171004	0.926968	0.471452	-3.74602	0.00018	0.1515
cg10752190	chr17	9604414	-2.83013	0.0590051	1.37714	0.755783	-3.74464	0.000181	0.151996
cg10260999	chr19	56652510	2.2148	9.15957	1.01057	0.591465	3.7446	0.000181	0.151996
cg15327709	chr4	160423371	-1.69109	0.184318	0.869543	0.451718	-3.7437	0.000181	0.152365
cg13572787	chr2	70198823	-2.03126	0.13117	1.20462	0.542716	-3.74277	0.000182	0.152749
cg20831041	chr11	464554	-1.58807	0.204319	0.852664	0.424419	-3.74176	0.000183	0.153055
cg02040828	chr9	140689278	-2.28398	0.101878	1.28367	0.610451	-3.74146	0.000183	0.153055
cg25233950	chr4	8412007	-1.93479	0.144455	0.958719	0.517141	-3.74131	0.000183	0.153055
cg10298898	chr8	22132678	-1.38854	0.24944	0.642066	0.37116	-3.74108	0.000183	0.153055
cg05335388	chr11	34418450	-1.88815	0.151351	1.07777	0.504774	-3.74058	0.000184	0.153176
cg20166548	chr17	29650042	-0.805463	0.446881	0.476495	0.215604	-3.73585	0.000187	0.155727
cg01405662	chr19	45690985	-1.3351	0.263132	0.677969	0.357394	-3.73564	0.000187	0.155727
cg09738881	chr10	99527219	-1.74862	0.174015	0.758933	0.468107	-3.7355	0.000187	0.155727
cg01313622	chr1	213031735	-1.47848	0.227983	0.862798	0.395819	-3.73525	0.000188	0.155727
cg16140890	chr1	1082406	-1.70551	0.18168	0.863467	0.456677	-3.73461	0.000188	0.155877
cg08250918	chr7	50467921	-1.83679	0.159327	0.831349	0.491855	-3.73442	0.000188	0.155877
cg16793394	chr14	57278084	1.5979	4.94262	0.951731	0.427967	3.73369	0.000189	0.156147
cg10335612	chr21	43507256	-1.35933	0.256833	0.725573	0.364265	-3.7317	0.00019	0.157095
cg07119336	chr12	48589869	-2.76238	0.0631414	1.39471	0.74027	-3.73158	0.00019	0.157095
cg01896848	chr4	149365876	1.92523	6.85676	0.89338	0.515996	3.73111	0.000191	0.157208
cg01852977	chr19	18154762	-2.08243	0.124626	1.05161	0.558237	-3.73038	0.000191	0.157482
cg17896249	chr16	67225987	-2.01567	0.133231	0.886121	0.540449	-3.72962	0.000192	0.157775
cg14912143	chr12	3814083	1.27861	3.59164	0.744639	0.342953	3.72823	0.000193	0.15837
cg06602208	chr19	8106115	-2.48747	0.0831201	1.13841	0.667225	-3.72808	0.000193	0.15837
cg12584100	chr6	3023894	-1.61083	0.199722	0.794517	0.432195	-3.72709	0.000194	0.158814
cg22388943	chr14	103799756	-2.83879	0.0584965	1.20842	0.761869	-3.72609	0.000194	0.159167
cg21156457	chr17	3660396	-1.72096	0.178894	0.831042	0.461947	-3.72545	0.000195	0.159167
cg01258061	chr17	43275464	-2.02162	0.132441	1.03869	0.542672	-3.7253	0.000195	0.159167
cg09750400	chr16	30110280	-2.42892	0.0881318	1.08886	0.652023	-3.72521	0.000195	0.159167
cg22530146	chr16	88498101	3.11063	22.4351	1.60428	0.835051	3.72508	0.000195	0.159167
cg09587365	chr18	13239713	1.3581	3.88879	0.71261	0.364655	3.72434	0.000196	0.159447
cg03640114	chr17	47492405	-1.66059	0.190026	0.881977	0.445956	-3.72368	0.000196	0.159551
cg03852680	chr12	6586824	-1.70651	0.181498	0.790259	0.458296	-3.7236	0.000196	0.159551
cg25463742	chr1	10839574	-3.37523	0.0342103	1.54186	0.90652	-3.72328	0.000197	0.15957
cg09883131	chr7	35077755	1.50718	4.51399	0.77396	0.40499	3.72153	0.000198	0.160461
cg01783386	chr3	53164389	1.50278	4.49416	0.794727	0.403832	3.7213	0.000198	0.160461
cg11352430	chr2	178556488	2.61642	13.6866	1.28933	0.703184	3.72082	0.000199	0.160585
cg01397223	chr5	85756331	-1.91478	0.147375	0.922588	0.514662	-3.72046	0.000199	0.160632
cg05163237	chr9	98787418	-2.27243	0.103062	1.04605	0.610952	-3.71948	0.0002	0.160893
cg16294168	chr8	1810433	-0.991895	0.370873	0.550279	0.266696	-3.7192	0.0002	0.160893
cg11884611	chr19	12915070	-2.07279	0.125834	1.14898	0.557362	-3.71894	0.0002	0.160893
cg13080029	chr1	34639624	1.55708	4.74496	0.832875	0.418775	3.71818	0.000201	0.160893
cg22873953	chr11	70165311	-3.20329	0.0406282	1.62005	0.861619	-3.71776	0.000201	0.160893
cg05997641	chr7	155303443	-1.50877	0.221182	0.786515	0.405833	-3.71771	0.000201	0.160893
cg13698361	chr1	110293166	2.67418	14.5004	1.25525	0.719461	3.71692	0.000202	0.160893
cg01122899	chr17	45742438	-1.73862	0.175763	0.951802	0.467762	-3.71689	0.000202	0.160893
cg12907172	chr22	36700484	1.34019	3.81977	0.776255	0.36058	3.71676	0.000202	0.160893
cg01106114	chr5	169532702	-1.10783	0.330275	0.576851	0.298065	-3.71674	0.000202	0.160893
cg18047794	chr19	55770732	2.40722	11.103	1.14442	0.647685	3.71664	0.000202	0.160893
cg01062937	chr16	88537260	-3.93977	0.0194527	1.90315	1.06011	-3.71637	0.000202	0.160893
cg23576092	chr2	28543298	-1.97718	0.138459	0.829985	0.53205	-3.71616	0.000202	0.160893
cg25253948	chr15	93956996	2.04864	7.75731	1.05468	0.551293	3.71605	0.000202	0.160893
cg25703784	chr6	33255181	2.58912	13.318	1.34174	0.696948	3.71493	0.000203	0.161428
cg02206382	chr11	107992767	1.34925	3.85454	0.764428	0.363269	3.71419	0.000204	0.161428
cg23687015	chr20	48885875	-2.34895	0.0954689	1.19131	0.632443	-3.7141	0.000204	0.161428
cg01926725	chr8	54308857	2.31661	10.1412	1.14815	0.623801	3.7137	0.000204	0.161428
cg13487682	chr9	140151706	2.50881	12.2903	1.19141	0.675557	3.71369	0.000204	0.161428
cg08427631	chr9	98577710	-1.72131	0.178832	0.885378	0.463526	-3.71352	0.000204	0.161428
cg00400760	chr4	15789286	1.49892	4.47685	0.851344	0.403678	3.71315	0.000205	0.161428
cg13764116	chr3	121906957	-1.47472	0.228843	0.890863	0.397258	-3.71225	0.000205	0.161428
cg15273575	chr6	145090803	-2.274	0.102899	1.00103	0.612602	-3.71204	0.000206	0.161428
cg12446722	chr1	226374380	-2.54059	0.0788199	1.3198	0.684437	-3.71194	0.000206	0.161428
cg08399308	chr4	83506843	-1.59673	0.202558	0.942734	0.430195	-3.71163	0.000206	0.161428
cg24501036	chr7	44752734	4.83082	125.314	2.48208	1.30159	3.71149	0.000206	0.161428
cg20029026	chr9	127631368	-2.27716	0.102575	1.24176	0.613561	-3.71138	0.000206	0.161428
cg05729948	chr12	57522952	-2.46794	0.0847593	1.45814	0.665003	-3.71117	0.000206	0.161428
cg05797186	chr1	33116178	2.19098	8.94399	1.12525	0.590425	3.71086	0.000207	0.161428
cg22782446	chr6	30685087	-2.13623	0.118099	1.08449	0.575692	-3.71072	0.000207	0.161428
cg22309939	chr11	60196432	-2.00105	0.135193	0.958296	0.539348	-3.71013	0.000207	0.161461
cg06532262	chr16	3283971	1.6677	5.29996	0.8982	0.44953	3.70987	0.000207	0.161461
cg20323915	chr17	26501574	-1.43979	0.236978	0.794696	0.388108	-3.70976	0.000207	0.161461
cg24934906	chr6	6393421	2.02213	7.55437	1.09955	0.545113	3.70956	0.000208	0.161461
cg18275445	chr14	74254023	1.09832	2.99913	0.654568	0.296182	3.70826	0.000209	0.161699
cg23724106	chr4	110481086	2.81627	16.7143	1.36381	0.75946	3.70825	0.000209	0.161699
cg26480626	chr5	176514355	-3.4396	0.0320774	1.54993	0.927587	-3.70812	0.000209	0.161699
cg14656180	chr9	137701344	-1.7893	0.167077	0.858886	0.482541	-3.70808	0.000209	0.161699
cg13543706	chr8	141058087	1.29804	3.6621	0.683719	0.350157	3.70701	0.00021	0.161999
cg26242531	chr14	104190678	1.44287	4.23281	0.933074	0.389277	3.70653	0.00021	0.161999
cg07954157	chr22	42473309	-1.18275	0.306434	0.656529	0.319109	-3.70642	0.00021	0.161999
cg04525270	chr9	71939435	-2.02049	0.132591	1.08773	0.545186	-3.70605	0.000211	0.161999
cg17555168	chr11	3031668	-1.94875	0.142452	0.896361	0.525853	-3.70589	0.000211	0.161999
cg14288399	chr11	64110785	-1.57755	0.20648	0.793114	0.425716	-3.70564	0.000211	0.161999
cg16318349	chr1	154917307	-0.894511	0.408808	0.6702	0.241414	-3.7053	0.000211	0.161999
cg13141636	chr17	7187948	-2.0196	0.132709	1.04605	0.545059	-3.70528	0.000211	0.161999
cg15140562	chr3	48659193	-2.48965	0.0829394	1.31496	0.671945	-3.70513	0.000211	0.161999
cg18093030	chr20	62236271	-1.83568	0.159505	0.868892	0.495496	-3.70474	0.000212	0.162075
cg27186878	chr16	1662073	1.22534	3.40531	0.714819	0.330868	3.70341	0.000213	0.16271
cg20949951	chr15	35599116	1.80475	6.07847	0.978729	0.487376	3.703	0.000213	0.16271
cg14010323	chr3	14525007	-1.35011	0.259212	0.845429	0.364606	-3.70293	0.000213	0.16271
cg10433453	chr8	10797637	-1.45917	0.23243	0.741478	0.394202	-3.70157	0.000214	0.163408
cg03626299	chr2	175190273	-1.44285	0.236254	0.816697	0.389884	-3.70071	0.000215	0.163615
cg07318287	chr1	154377429	-1.93998	0.143707	1.0099	0.524223	-3.70068	0.000215	0.163615
cg00397522	chr1	94478401	-1.05226	0.349148	0.514693	0.284361	-3.70043	0.000215	0.163615
cg02312497	chr19	19708827	1.52169	4.57996	0.751814	0.411283	3.69986	0.000216	0.16381
cg12284600	chr5	11589704	-3.57654	0.0279722	1.57369	0.966757	-3.69953	0.000216	0.163849
cg03950166	chr15	80988613	-1.66385	0.189409	1.08074	0.449984	-3.69757	0.000218	0.164939
cg10276301	chr11	2011971	-1.73823	0.175831	0.77363	0.470232	-3.69654	0.000219	0.165336
cg26161024	chr1	27693840	-3.65736	0.0258005	1.83821	0.989433	-3.69642	0.000219	0.165336
cg10820904	chr17	64412745	-1.37965	0.251666	0.766702	0.37332	-3.69563	0.000219	0.165672
cg14999035	chr3	15840275	1.03136	2.80486	0.720438	0.279146	3.69468	0.00022	0.166122
cg03495053	chr6	169650832	1.41356	4.11056	0.742536	0.382662	3.69402	0.000221	0.166224
cg03690162	chr10	121410453	-1.29003	0.275264	0.582405	0.349224	-3.69398	0.000221	0.166224
cg24203937	chr8	11277700	-3.05389	0.0471752	1.49658	0.826891	-3.69321	0.000221	0.16655
cg08732879	chr17	41180520	-2.20401	0.11036	1.24896	0.596845	-3.69276	0.000222	0.166558
cg13378503	chr10	64271910	-1.57939	0.2061	0.689897	0.427712	-3.69266	0.000222	0.166558
cg06696905	chr3	57539284	-2.35359	0.0950275	1.05646	0.637527	-3.69175	0.000223	0.166977
cg26875450	chr1	150530531	2.03351	7.64089	1.02797	0.550873	3.69144	0.000223	0.166977
cg03790464	chr13	50944978	0.882053	2.41585	0.674919	0.23896	3.69122	0.000223	0.166977
cg17797973	chr11	8710205	1.69707	5.45791	0.704351	0.459902	3.69006	0.000224	0.167564
cg05108866	chr1	109496070	-2.05644	0.127909	1.00179	0.55736	-3.68961	0.000225	0.167638
cg22873562	chr3	133969914	2.30869	10.0613	1.10087	0.625762	3.68941	0.000225	0.167638
cg26516759	chr20	55840973	3.23432	25.3891	1.70284	0.876883	3.68843	0.000226	0.16811
cg01468514	chr5	10563358	-1.24366	0.288327	0.8529	0.337218	-3.688	0.000226	0.168218
cg13005999	chr14	104928055	1.7049	5.50082	0.821424	0.462345	3.6875	0.000226	0.168337
cg22102798	chr19	42860334	2.49683	12.144	1.12453	0.677147	3.68729	0.000227	0.168337
cg04273661	chr19	18896581	-1.53539	0.215371	0.989524	0.416467	-3.68671	0.000227	0.168427
cg03152139	chr3	45970474	-2.02543	0.131938	1.09458	0.549399	-3.68662	0.000227	0.168427
cg09908510	chr1	998347	-3.38552	0.0338599	1.86221	0.91844	-3.68617	0.000228	0.168549
cg26347745	chr3	129159008	3.35906	28.7621	1.97194	0.911383	3.68567	0.000228	0.168553
cg09654242	chr11	19823091	-1.88089	0.152455	0.805534	0.51033	-3.68563	0.000228	0.168553
cg00049914	chr6	42952033	-1.94794	0.142567	1.04749	0.528567	-3.68532	0.000228	0.16858
cg01943766	chr8	106329625	-2.69942	0.0672446	1.19902	0.732742	-3.684	0.00023	0.169119
cg09775238	chr16	86580410	-1.77874	0.168851	0.817705	0.482946	-3.6831	0.00023	0.169119
cg04865412	chr17	30677064	1.47941	4.39035	0.669611	0.40168	3.68305	0.00023	0.169119
cg01225525	chr4	164393802	2.10583	8.21388	0.986638	0.571823	3.68265	0.000231	0.169119
cg12912529	chr5	12794800	-1.8074	0.164079	0.767778	0.490866	-3.68207	0.000231	0.169119
cg16318768	chr5	158533774	1.73447	5.66594	0.834637	0.471087	3.68185	0.000232	0.169119
cg05888362	chr17	20013887	-2.03101	0.131203	0.934967	0.551628	-3.68185	0.000232	0.169119
cg03923900	chr17	46099490	1.47891	4.38817	0.84151	0.401683	3.68179	0.000232	0.169119
cg20435463	chr8	19796533	-1.22149	0.29479	0.590419	0.331771	-3.68173	0.000232	0.169119
cg01268704	chr6	108500356	-0.752902	0.470998	0.445221	0.204499	-3.68169	0.000232	0.169119
cg09990537	chr3	55515017	1.25509	3.50814	0.831169	0.340907	3.68161	0.000232	0.169119
cg13122937	chr2	25073155	-2.20381	0.110381	0.941566	0.598714	-3.68091	0.000232	0.169336
cg25206146	chr11	47383181	-2.59472	0.0746667	1.27904	0.704966	-3.68063	0.000233	0.169336
cg06103746	chr8	13133823	1.70602	5.50702	0.90219	0.46353	3.6805	0.000233	0.169336
cg08859132	chr17	45051618	1.68842	5.41092	0.875865	0.45887	3.67952	0.000234	0.16966
cg15959611	chr16	72911371	2.13577	8.4636	0.993968	0.580477	3.67935	0.000234	0.16966
cg11117099	chr17	43325657	1.46917	4.34562	1.0444	0.399332	3.67906	0.000234	0.16966
cg15173079	chr6	3154078	-1.59549	0.20281	0.764484	0.433677	-3.67897	0.000234	0.16966
cg08305038	chr3	79817148	-1.48225	0.227126	0.849706	0.40296	-3.67841	0.000235	0.169754
cg08235477	chr2	242774153	-2.07278	0.125835	1.15503	0.563515	-3.67831	0.000235	0.169754
cg14120119	chr12	16758447	-1.86117	0.15549	0.796102	0.506187	-3.67685	0.000236	0.170556
cg17649588	chr1	117602748	1.92715	6.86988	1.02889	0.524175	3.67653	0.000236	0.170596
cg10501036	chr14	103058097	-2.26897	0.103418	1.05903	0.617448	-3.67476	0.000238	0.171607
cg14302662	chr12	113623332	1.99192	7.32958	0.891381	0.542114	3.67436	0.000238	0.171705
cg15391359	chr11	14995536	-2.47997	0.0837459	1.3069	0.675198	-3.67295	0.00024	0.172397
cg12830185	chr15	39813469	-2.60949	0.0735724	1.35344	0.710487	-3.67281	0.00024	0.172397
cg07825606	chr16	3075575	-3.36518	0.034556	1.70343	0.91642	-3.67209	0.000241	0.172711
cg15839673	chr15	90895473	2.09431	8.11981	0.978831	0.570427	3.67147	0.000241	0.172956
cg06887170	chr14	94596104	1.32092	3.74687	0.733666	0.359869	3.67056	0.000242	0.173147
cg06761873	chr12	7865652	-1.96771	0.139776	1.0848	0.536099	-3.67043	0.000242	0.173147
cg06470298	chr3	126465770	-1.92327	0.146128	1.08507	0.523993	-3.67041	0.000242	0.173147
cg21787206	chr12	122326515	-1.76506	0.171177	0.880335	0.480986	-3.66966	0.000243	0.173483
cg08365816	chr5	157603837	-2.21063	0.109631	1.01925	0.602608	-3.66845	0.000244	0.174133
cg12448920	chr11	12020934	-2.93401	0.0531834	1.43263	0.800043	-3.66731	0.000245	0.174732
cg07337095	chr5	126479118	-2.14513	0.117053	0.932033	0.585086	-3.66634	0.000246	0.175219
cg15558634	chr1	1553405	2.20133	9.03704	1.05137	0.600624	3.66507	0.000247	0.175914
cg17432459	chr16	57405075	-2.07069	0.126099	0.920815	0.565054	-3.66459	0.000248	0.176051
cg13021456	chr11	23186659	-2.12043	0.119981	1.0397	0.578689	-3.66419	0.000248	0.176051
cg07664029	chr4	58050932	-1.61336	0.199217	0.796126	0.440332	-3.66396	0.000248	0.176051
cg01712976	chr14	45722289	-3.20789	0.0404419	1.36876	0.875585	-3.66371	0.000249	0.176051
cg11036438	chr2	219135936	-0.641184	0.526669	0.408186	0.175015	-3.66359	0.000249	0.176051
cg20712946	chr1	39888404	1.73296	5.65739	0.928588	0.47308	3.66315	0.000249	0.176112
cg16418258	chr15	42840397	-2.75389	0.0636796	1.20405	0.752041	-3.66189	0.00025	0.176112
cg08459627	chr1	3773958	2.20573	9.07685	1.04218	0.60235	3.66187	0.00025	0.176112
cg05348708	chr17	79520615	1.70521	5.50254	0.898647	0.465673	3.66182	0.00025	0.176112
cg07396115	chr6	137243891	-1.5988	0.202138	0.76033	0.436616	-3.66181	0.00025	0.176112
cg09283219	chr12	59776631	1.14879	3.15437	0.745515	0.313728	3.66174	0.000251	0.176112
cg18507129	chr3	142839903	1.55259	4.72368	0.822631	0.424005	3.66173	0.000251	0.176112
cg22840650	chr10	99271879	-1.77348	0.169741	0.912279	0.484439	-3.6609	0.000251	0.176474
cg23637605	chr8	31996079	-0.841316	0.431143	0.671189	0.229824	-3.66069	0.000252	0.176474
cg23628720	chr2	242194833	1.87665	6.53159	1.0134	0.512719	3.66019	0.000252	0.176645
cg10558642	chr20	47749876	-1.71664	0.179669	0.923552	0.469059	-3.65975	0.000252	0.176775
cg27170782	chr17	46800028	-2.78203	0.0619129	1.15814	0.760405	-3.65861	0.000254	0.176826
cg01045612	chr14	100438192	-3.91252	0.0199901	1.83783	1.06949	-3.6583	0.000254	0.176826
cg07288869	chr11	45826537	2.15194	8.60154	0.980158	0.58826	3.65815	0.000254	0.176826
cg17183723	chr8	99057617	-1.50484	0.222053	0.756045	0.411404	-3.65782	0.000254	0.176826
cg25122204	chr5	96864924	-3.14131	0.043226	1.47665	0.858804	-3.65778	0.000254	0.176826
cg03327297	chr10	89837801	-2.71266	0.0663603	1.59277	0.741617	-3.65776	0.000254	0.176826
cg03154950	chr3	113652696	2.15952	8.66702	1.04511	0.590438	3.65749	0.000255	0.176826
cg17003736	chr3	147111308	2.25364	9.52238	1.08761	0.61618	3.65745	0.000255	0.176826
cg27505582	chr10	134942159	-1.77896	0.168814	0.826152	0.486397	-3.65741	0.000255	0.176826
cg26655440	chr22	36122486	-2.15982	0.115345	1.13847	0.590585	-3.65709	0.000255	0.176872
cg14974223	chr1	1953109	-1.59214	0.20349	0.853812	0.435429	-3.65648	0.000256	0.177123
cg24684972	chr12	27025721	2.14903	8.57657	1.10921	0.587931	3.65525	0.000257	0.177585
cg02139787	chr6	148929695	-2.37593	0.0929281	1.23837	0.650017	-3.65518	0.000257	0.177585
cg05615281	chr7	127733277	-1.41819	0.242151	0.873442	0.388031	-3.65485	0.000257	0.177585
cg02758987	chr7	100080527	-2.23665	0.106815	1.39485	0.612023	-3.65453	0.000258	0.177585
cg06639788	chr1	100503523	1.77697	5.91192	0.873356	0.486286	3.65417	0.000258	0.177585
cg01816146	chr22	48952883	2.14742	8.56272	0.977851	0.58771	3.65387	0.000258	0.177585
cg11986810	chr1	28157740	-1.34406	0.260784	0.707307	0.36787	-3.65364	0.000259	0.177585
cg16492377	chr18	28622811	1.26672	3.5492	0.83795	0.346725	3.65339	0.000259	0.177585
cg13544195	chr12	57571021	-1.57161	0.207711	0.806201	0.430186	-3.65332	0.000259	0.177585
cg02577023	chr8	56362445	-2.10481	0.121869	0.992416	0.576136	-3.65332	0.000259	0.177585
cg20075319	chr1	112332718	-2.42045	0.0888814	1.21397	0.662636	-3.65277	0.000259	0.177798
cg07606326	chr22	43291214	-2.46346	0.0851402	1.2749	0.674751	-3.65091	0.000261	0.17876
cg18951082	chr22	33049912	-4.01709	0.0180052	2.04799	1.1005	-3.65026	0.000262	0.17876
cg11535366	chr2	128422284	-0.952714	0.385693	0.634165	0.261046	-3.6496	0.000263	0.17876
cg06511545	chr15	68347407	1.95371	7.05479	1.01657	0.535366	3.64929	0.000263	0.17876
cg02445958	chr16	66911914	1.35857	3.89064	0.80512	0.372308	3.64906	0.000263	0.17876
cg08703324	chr15	43785408	-2.08969	0.123726	1.11328	0.572683	-3.64894	0.000263	0.17876
cg14399863	chr9	707166	1.32149	3.74901	0.721032	0.362166	3.64886	0.000263	0.17876
cg16444641	chr2	10567628	-1.47382	0.229049	0.793046	0.40394	-3.64861	0.000264	0.17876
cg18036535	chr8	55087818	-1.99729	0.135703	0.961009	0.547429	-3.64849	0.000264	0.17876
cg07577397	chr11	57520456	-1.64701	0.192625	0.730051	0.451452	-3.64826	0.000264	0.17876
cg26080111	chr7	559651	1.97673	7.21908	1.00673	0.541836	3.6482	0.000264	0.17876
cg00588920	chr8	72917147	1.59573	4.93193	0.943589	0.437402	3.6482	0.000264	0.17876
cg06871439	chr20	23345342	1.99842	7.37741	0.957479	0.54779	3.64815	0.000264	0.17876
cg15111978	chr12	69512829	-2.67383	0.0689873	1.37386	0.732972	-3.64793	0.000264	0.17876
cg25284728	chr11	47198863	2.31717	10.1469	1.12376	0.635364	3.647	0.000265	0.17924
cg13288495	chr19	55036900	-2.28646	0.101626	1.18275	0.627128	-3.64592	0.000266	0.179754
cg09835278	chr22	26425557	0.960544	2.61312	0.797202	0.263492	3.64544	0.000267	0.179754
cg09099022	chr1	90024622	-1.35032	0.259156	0.693864	0.370429	-3.6453	0.000267	0.179754
cg26070434	chr18	12308012	3.67668	39.5152	1.91042	1.00867	3.64509	0.000267	0.179754
cg17118523	chr17	79364241	1.28791	3.62519	0.771075	0.353348	3.64486	0.000268	0.179754
cg25916404	chr2	242170007	-3.2418	0.0390935	1.6013	0.8895	-3.64452	0.000268	0.179754
cg25240814	chr14	77608147	-2.02722	0.131701	0.978143	0.556271	-3.64431	0.000268	0.179754
cg02900927	chr19	16488667	-1.63096	0.195742	0.838692	0.447564	-3.64408	0.000268	0.179754
cg10888995	chr22	38058426	1.81377	6.13355	0.829651	0.497733	3.64407	0.000268	0.179754
cg15167646	chr17	47653306	4.82282	124.315	2.08887	1.32366	3.64356	0.000269	0.17991
cg19152024	chr3	50374954	-3.15928	0.0424565	1.68165	0.867141	-3.64333	0.000269	0.17991
cg24185913	chr12	68575158	-2.34122	0.0962106	1.73596	0.642679	-3.6429	0.00027	0.17991
cg07597706	chr17	55963458	2.54223	12.708	1.23147	0.697954	3.64241	0.00027	0.17991
cg09444258	chr7	6628598	2.04494	7.72872	1.07014	0.561493	3.64198	0.000271	0.17991
cg26632177	chr12	110555921	-2.46967	0.0846131	1.21093	0.678187	-3.64157	0.000271	0.17991
cg22727670	chr14	62090838	-1.93534	0.144376	0.891096	0.531492	-3.64133	0.000271	0.17991
cg06706170	chr1	165912313	-1.54893	0.212476	0.914691	0.425384	-3.64124	0.000271	0.17991
cg22638977	chr2	75122953	-1.45736	0.23285	0.790312	0.40026	-3.64103	0.000272	0.17991
cg13473179	chr9	15422943	0.890093	2.43536	0.528483	0.244467	3.64096	0.000272	0.17991
cg13097573	chr17	47957986	-2.87152	0.0566128	1.50707	0.788685	-3.64089	0.000272	0.17991
cg09461185	chr1	186649631	1.91097	6.75961	0.9953	0.524888	3.64071	0.000272	0.17991
cg08173973	chr20	5131657	1.41215	4.10478	0.747358	0.387878	3.64071	0.000272	0.17991
cg13547268	chr1	111746963	-6.47347	0.00154386	2.69064	1.77847	-3.63992	0.000273	0.180115
cg24122283	chr11	74457222	-1.9268	0.145613	1.14603	0.529371	-3.63979	0.000273	0.180115
cg08829283	chr1	201029943	1.48758	4.42637	0.719956	0.40871	3.6397	0.000273	0.180115
cg01223512	chr4	129784819	-1.54894	0.212474	0.809758	0.425701	-3.63855	0.000274	0.180716
cg07822388	chr16	48481839	-1.37933	0.251746	0.815898	0.379109	-3.63836	0.000274	0.180716
cg00049616	chr13	100308186	1.80718	6.09322	0.930791	0.496734	3.63812	0.000275	0.180716
cg18634690	chr7	2827233	-1.24685	0.287408	0.744721	0.342758	-3.6377	0.000275	0.18076
cg14166756	chr15	90894880	-2.42301	0.0886548	1.31	0.666107	-3.63756	0.000275	0.18076
cg08940351	chr8	41292302	-3.07718	0.046089	1.38478	0.846011	-3.63728	0.000276	0.18076
cg22381929	chr10	75174496	-1.23738	0.290144	0.786114	0.340228	-3.63691	0.000276	0.18076
cg07222113	chr8	104427719	1.01057	2.74716	0.547547	0.277868	3.63687	0.000276	0.18076
cg04964571	chr10	100206770	2.2078	9.09565	0.997794	0.607114	3.63654	0.000276	0.180771
cg02512267	chr5	43120873	1.9437	6.98454	0.892954	0.534576	3.63597	0.000276941	0.180771
cg16725510	chr1	19403146	-2.72297	0.0656794	1.34613	0.748959	-3.63567	0.000277	0.180771
cg05311611	chr11	66323689	-2.4372	0.087405	1.26737	0.670389	-3.63551	0.000277	0.180771
cg00714323	chrX	15697533	-1.35051	0.259108	0.960498	0.371487	-3.63543	0.000278	0.180771
cg11344566	chr2	124782885	0.81031	2.24861	0.44214	0.222893	3.63542	0.000278	0.180771
cg15789106	chr11	563990	-4.43905	0.0118072	2.40762	1.22114	-3.63517	0.000278	0.180771
cg06908778	chr10	22634602	1.59711	4.93875	0.803525	0.439428	3.63452	0.000278	0.180771
cg02824386	chr12	114882603	1.39491	4.0346	0.673619	0.383797	3.63449	0.000279	0.180771
cg04348422	chr19	38913270	-2.64523	0.0709891	1.20019	0.727814	-3.63448	0.000279	0.180771
cg22027385	chr16	54882261	-1.73768	0.175928	1.06591	0.478156	-3.63413	0.000279	0.180856
cg20204745	chr19	35476780	1.11553	3.05119	0.695649	0.307019	3.63343	0.00028	0.181182
cg09569258	chr4	57844912	3.34413	28.3359	1.90036	0.920471	3.63307	0.00028	0.181229
cg06030619	chr16	30194484	-1.58754	0.204428	0.84957	0.437023	-3.63262	0.000281	0.181229
cg14445116	chr14	70488057	-2.00935	0.134075	0.893821	0.553157	-3.63252	0.000281	0.181229
cg24662533	chr6	53694270	1.84989	6.3591	1.13884	0.509271	3.63242	0.000281	0.181229
cg18656667	chr12	14924100	1.18565	3.2728	0.585749	0.326459	3.63184	0.000281	0.181232
cg01438979	chr5	156476308	-2.09597	0.122951	1.00628	0.577124	-3.63175	0.000282	0.181232
cg04714088	chr16	81478359	1.3142	3.72178	0.698854	0.361888	3.63152	0.000282	0.181232
cg19979773	chr1	27702651	-2.52173	0.0803202	1.17562	0.694427	-3.63139	0.000282	0.181232
cg25099637	chr17	17018381	-2.4657	0.0849497	1.1415	0.679022	-3.63125	0.000282	0.181232
cg16644245	chr16	1453364	-2.36225	0.0942081	1.47752	0.650594	-3.63091	0.000282	0.181304
cg02409364	chr20	35199934	1.24154	3.46095	0.779789	0.341967	3.63059	0.000283	0.181365
cg23534766	chr11	860157	-1.67675	0.18698	0.86287	0.46199	-3.62941	0.000284	0.181905
cg21513728	chr4	23932841	0.923694	2.51858	0.675624	0.254506	3.62936	0.000284	0.181905
cg01645113	chr3	159482413	-1.3383	0.26229	0.54864	0.368801	-3.6288	0.000285	0.182116
cg05786256	chr19	13023385	-1.80444	0.164567	0.870389	0.497283	-3.62859	0.000285	0.182116
cg18994205	chr22	36743284	-1.8855	0.151753	1.02195	0.519734	-3.62781	0.000286	0.182456
cg21038547	chr20	50295327	1.27759	3.58797	0.706887	0.35218	3.62765	0.000286	0.182456
cg07416811	chr20	3083885	-2.59185	0.0748815	1.28112	0.714844	-3.62575	0.000288	0.183369
cg01962143	chr13	24825649	-2.35715	0.0946899	1.12233	0.650115	-3.62574	0.000288	0.183369
cg00163576	chr3	86331369	-1.11463	0.328036	0.650637	0.307428	-3.62566	0.000288	0.183369
cg07811421	chr11	45948337	1.37622	3.9599	0.697654	0.379609	3.62536	0.000289	0.183419
cg03261682	chr10	6233757	-1.63587	0.194783	0.780786	0.451369	-3.62424	0.00029	0.183971
cg19999829	chr3	10289974	2.12942	8.40997	1.11192	0.587568	3.62412	0.00029	0.183971
cg12977334	chr19	1080697	-1.79758	0.165699	0.744236	0.496113	-3.62333	0.000291	0.183981
cg17915486	chr6	158437755	1.42656	4.16434	0.925893	0.393719	3.62329	0.000291	0.183981
cg15377586	chr2	171571853	1.66097	5.26441	1.04073	0.458468	3.62287	0.000291	0.183981
cg14556188	chr8	144523541	-1.25792	0.284245	0.778885	0.347243	-3.62259	0.000292	0.183981
cg15643430	chr3	25465860	2.53756	12.6488	1.16842	0.700484	3.62258	0.000292	0.183981
cg13543286	chr9	35738146	1.58653	4.88678	0.816066	0.437972	3.62245	0.000292	0.183981
cg02330507	chr12	56333313	-1.46824	0.23033	0.8226	0.405351	-3.62215	0.000292	0.183981
cg13400321	chr17	56744093	-1.71083	0.180716	1.00016	0.472326	-3.62213	0.000292	0.183981
cg27478303	chr1	168957043	1.63866	5.14829	0.943446	0.452472	3.62158	0.000293	0.183981
cg01266006	chrX	130110146	-1.07184	0.342377	0.622759	0.295964	-3.62153	0.000293	0.183981
cg16881603	chr8	131556784	1.00714	2.73776	0.640712	0.278106	3.62142	0.000293	0.183981
cg20352351	chr12	124870274	-1.71224	0.180461	0.815862	0.472819	-3.62135	0.000293	0.183981
cg27264384	chr10	134671625	-2.24093	0.106359	1.06036	0.618888	-3.6209	0.000294	0.184138
cg20488244	chr18	57026141	3.94949	51.9089	1.77508	1.09088	3.62047	0.000294	0.184285
cg04745673	chr12	103359368	1.89585	6.65823	0.931138	0.523781	3.61955	0.000295	0.184681
cg22736789	chr7	138561753	1.33832	3.81262	0.754739	0.369771	3.61931	0.000295	0.184681
cg00033580	chr1	46034265	-2.39282	0.0913721	1.24706	0.661192	-3.61894	0.000296	0.184681
cg01316152	chr10	116168351	-2.22577	0.107984	1.60293	0.615049	-3.61885	0.000296	0.184681
cg02179478	chr3	35785377	-2.07645	0.125374	1.12262	0.573801	-3.61877	0.000296	0.184681
cg10773526	chr4	143327279	-1.90599	0.148675	0.990361	0.526839	-3.61778	0.000297	0.185147
cg03302438	chr1	154155826	-1.81138	0.163428	1.38964	0.500705	-3.61766	0.000297	0.185147
cg07499005	chr1	168074980	-1.90185	0.149293	0.802355	0.525764	-3.61731	0.000298	0.185183
cg14497348	chr9	6757781	1.30944	3.7041	0.634605	0.362008	3.61716	0.000298	0.185183
cg01641509	chr2	136844587	-1.4722	0.22942	0.720364	0.407146	-3.6159	0.000299	0.185879
cg07354440	chr1	161168889	-2.64763	0.0708187	1.18718	0.732253	-3.61573	0.000299	0.185879
cg10053879	chr16	571091	-2.69125	0.0677963	1.31023	0.744378	-3.61543	0.0003	0.185936
cg04706044	chr12	127208176	0.983723	2.67439	0.630226	0.272143	3.61473	0.000301	0.186277
cg15570070	chr7	154568373	-1.24761	0.287191	0.861447	0.345179	-3.61439	0.000301	0.186359
cg12508994	chr14	82001197	1.29199	3.64001	0.685541	0.357493	3.61402	0.000301	0.186457
cg00632260	chr16	68798793	-2.23749	0.106726	1.13647	0.619152	-3.6138	0.000302	0.186457
cg02510618	chr10	134946066	-1.83243	0.160024	1.01259	0.507129	-3.61335	0.000302	0.186622
cg18107231	chr3	134599098	-1.05359	0.348684	0.761183	0.291641	-3.61262	0.000303	0.186915
cg08635528	chr7	117110958	0.898661	2.45631	0.662739	0.24878	3.61227	0.000304	0.186915
cg09586879	chr2	70900488	-1.55582	0.211017	0.798385	0.430713	-3.61219	0.000304	0.186915
cg05408698	chr9	93572467	1.6129	5.01733	0.998397	0.446534	3.61204	0.000304	0.186915
cg25286711	chr12	48866340	-1.39288	0.248359	0.728498	0.385707	-3.61124	0.000305	0.187107
cg03620551	chr4	128886807	1.80358	6.07135	0.932203	0.499481	3.61091	0.000305	0.187107
cg03186999	chr17	7165420	1.40434	4.07285	0.802511	0.388929	3.61079	0.000305	0.187107
cg11191653	chr22	40742327	-1.94844	0.142496	0.985249	0.539637	-3.61065	0.000305	0.187107
cg15923298	chr1	153541104	-3.06316	0.0467396	1.45301	0.848368	-3.61065	0.000305	0.187107
cg26056315	chr11	12291044	-1.97173	0.139216	0.961016	0.546173	-3.61007	0.000306	0.187329
cg22611900	chr10	99281262	-1.85992	0.155686	0.947901	0.515265	-3.60963	0.000307	0.187329
cg08879305	chr18	30536724	2.51832	12.4077	1.06691	0.697693	3.60949	0.000307	0.187329
cg19151030	chr10	102802634	-1.43228	0.238764	0.76367	0.396816	-3.60943	0.000307	0.187329
cg09429583	chr22	30987606	-1.34986	0.259278	0.719454	0.374008	-3.60916	0.000307	0.187329
cg22033764	chr5	115230238	-2.72016	0.065864	1.20337	0.753716	-3.609	0.000307	0.187329
cg02770443	chr10	71217109	2.14933	8.57915	1.02689	0.595595	3.60872	0.000308	0.187377
cg01304201	chr22	42724956	2.25096	9.49688	1.17096	0.623942	3.60765	0.000309	0.187791
cg08526519	chr15	22921405	-2.65053	0.0706139	1.33928	0.734732	-3.60748	0.000309	0.187791
cg21470993	chr1	19828942	2.29277	9.9023	1.28328	0.63556	3.60748	0.000309	0.187791
cg07014126	chr6	169717713	-1.49341	0.224605	0.708684	0.414114	-3.60629	0.000311	0.188269
cg01016289	chr10	129679744	-2.22758	0.107789	0.985307	0.617725	-3.6061	0.000311	0.188269
cg22309237	chr13	22488937	-1.86922	0.154243	1.08823	0.518381	-3.60589	0.000311	0.188269
cg16261871	chr5	59189788	1.90196	6.69902	1.20537	0.52746	3.60589	0.000311	0.188269
cg26891598	chr10	70585961	2.37663	10.7686	1.24052	0.659144	3.60564	0.000311	0.188269
cg01953622	chr12	112456606	-2.2281	0.107733	1.2011	0.617973	-3.60549	0.000312	0.188269
cg19654224	chr2	242519616	-1.43108	0.23905	0.853226	0.397016	-3.6046	0.000313	0.188575
cg09158909	chr20	3800762	-2.46198	0.0852656	1.22863	0.683025	-3.60453	0.000313	0.188575
cg07769816	chr13	78271036	-1.87042	0.154059	0.949579	0.518927	-3.6044	0.000313	0.188575
cg08197592	chr11	118502888	-1.78242	0.16823	0.891434	0.494691	-3.60311	0.000314	0.189238
cg06576557	chr20	31828749	1.08826	2.9691	0.576024	0.302042	3.60301	0.000315	0.189238
cg21449567	chr3	155022360	-1.52546	0.217521	0.846595	0.423433	-3.6026	0.000315	0.189238
cg13488201	chr10	128077323	-2.00851	0.134189	1.06558	0.557532	-3.6025	0.000315	0.189238
cg26084617	chr5	77843973	-1.73167	0.176989	0.856423	0.480699	-3.60239	0.000315	0.189238
cg09273376	chr1	32622267	-2.30647	0.0996123	1.2244	0.640384	-3.6017	0.000316	0.189388
cg27510182	chr1	58715553	2.21651	9.17524	1.2967	0.615414	3.60166	0.000316	0.189388
cg27201534	chr20	42379020	1.80035	6.05175	0.93451	0.499884	3.60153	0.000316	0.189388
cg14551562	chr9	130461838	-1.32629	0.265461	0.799515	0.36829	-3.60121	0.000317	0.189457
cg05087903	chr1	180472065	3.29657	27.0199	1.46981	0.915561	3.60061	0.000317	0.189739
cg19702176	chr2	221801949	1.89141	6.62868	1.05605	0.525389	3.60001	0.000318	0.189988
cg03986620	chr16	58073906	2.86026	17.4661	1.30993	0.794556	3.59983	0.000318	0.189988
cg15783786	chr16	85750743	1.9702	7.17214	1.18399	0.547389	3.59928	0.000319	0.190112
cg19796351	chr3	129239142	1.39435	4.03233	0.988024	0.387405	3.59919	0.000319	0.190112
cg12651137	chr2	95996355	-2.63605	0.0716435	1.26179	0.732439	-3.59901	0.000319	0.190112
cg12149594	chr10	13839214	1.54756	4.69997	0.817897	0.430081	3.59829	0.00032	0.190437
cg05625330	chr2	60522569	-1.67724	0.18689	0.893529	0.466142	-3.59812	0.000321	0.190437
cg13903282	chr9	128819969	-1.91923	0.146721	0.957778	0.533556	-3.59705	0.000322	0.191031
cg27054084	chr5	122851781	-4.02382	0.0178844	2.03384	1.11873	-3.59679	0.000322	0.191031
cg10455557	chr16	2984768	-1.5753	0.206946	0.844822	0.437989	-3.59666	0.000322	0.191031
cg14371817	chr14	68000632	-1.60051	0.201795	1.09397	0.445081	-3.59599	0.000323	0.191368
cg25592513	chr5	140729614	-1.37334	0.25326	0.755566	0.381996	-3.59516	0.000324	0.191813
cg27501293	chr10	81697500	-2.32781	0.097509	1.02369	0.647611	-3.59446	0.000325	0.192148
cg23451876	chr7	116449640	-1.70767	0.181288	0.913925	0.475108	-3.59428	0.000325	0.192148
cg08387133	chr10	853943	-2.18216	0.112798	1.13496	0.607318	-3.59311	0.000327	0.192804
cg18781313	chr5	10856116	-1.60142	0.201611	0.713074	0.445721	-3.59287	0.000327	0.192804
cg06075261	chr9	130524915	2.09243	8.10456	1.09886	0.582438	3.59253	0.000327	0.192804
cg27238311	chr15	77733280	-2.23146	0.107372	1.11914	0.621139	-3.59252	0.000327	0.192804
cg24446242	chr6	32185340	-2.0286	0.131519	1.00901	0.564777	-3.59187	0.000328	0.193008
cg04631528	chr6	168795411	-1.65175	0.191713	0.768383	0.459878	-3.59172	0.000328	0.193008
cg16119835	chr14	23306850	-2.46469	0.0850353	1.40066	0.686255	-3.59151	0.000329	0.193008
cg22034432	chr1	85040327	-1.61713	0.198468	0.806318	0.450306	-3.59118	0.000329	0.193008
cg13862258	chr1	3711826	1.14014	3.12721	0.758758	0.317486	3.59115	0.000329	0.193008
cg05301359	chr2	27886888	3.4888	32.7466	1.73546	0.971588	3.59082	0.00033	0.193008
cg04332526	chr16	3707039	-2.71831	0.0659864	1.37605	0.757078	-3.59052	0.00033	0.193008
cg15997773	chr7	43798081	1.89023	6.62088	0.896096	0.52646	3.59045	0.00033	0.193008
cg03752935	chr10	128592524	-1.47339	0.229147	0.683181	0.41038	-3.59031	0.00033	0.193008
cg14840782	chr7	157280331	-3.52358	0.0294938	1.6078	0.981801	-3.58889	0.000332	0.193904
cg12886942	chr2	66802661	-3.07153	0.0463502	1.68673	0.856128	-3.5877	0.000334	0.19443
cg03081743	chr16	1630880	-2.33826	0.0964958	1.13908	0.651744	-3.58769	0.000334	0.19443
cg00843411	chr8	22626778	-1.51571	0.219653	0.928655	0.422492	-3.58754	0.000334	0.19443
cg01427043	chr14	56472186	-1.92585	0.145751	1.03291	0.536883	-3.5871	0.000334	0.194596
cg08060386	chr3	44637866	-1.73343	0.176677	0.991465	0.483321	-3.5865	0.000335	0.194888
cg10798267	chr2	240461061	1.61722	5.03906	0.870538	0.450957	3.5862	0.000336	0.194953
cg15206243	chr3	56627686	-1.38365	0.250662	0.919823	0.385906	-3.58546	0.000336	0.195342
cg08028842	chr20	34978072	-1.10321	0.331804	0.825404	0.307732	-3.58497	0.000337	0.195384
cg00592695	chr8	134545685	-2.76472	0.0629935	1.35291	0.771203	-3.58495	0.000337	0.195384
cg23792311	chr13	37010850	2.11523	8.2915	1.1679	0.590089	3.5846	0.000338	0.195384
cg06841648	chr16	85479053	-2.3848	0.0921077	1.32035	0.665297	-3.58456	0.000338	0.195384
cg06494421	chr11	130356164	-2.01092	0.133865	0.825682	0.561104	-3.58387	0.000339	0.19554
cg18534116	chr17	19365228	-1.77513	0.169462	0.8626	0.495315	-3.58383	0.000339	0.19554
cg03268072	chr18	46532995	-1.34227	0.261251	0.889225	0.374576	-3.58344	0.000339	0.19554
cg05842620	chr17	74985055	-2.21256	0.10942	1.08971	0.617458	-3.58335	0.000339	0.19554
cg02650972	chr5	138897794	1.21389	3.36656	0.603041	0.338765	3.58329	0.000339	0.19554
cg12103626	chr17	14204310	-2.49358	0.082614	1.18408	0.696116	-3.58213	0.000341	0.196134
cg06851817	chr6	167810395	1.61019	5.00375	1.00308	0.449555	3.58174	0.000341	0.196134
cg00190228	chr11	119362985	1.65844	5.25111	0.991707	0.463029	3.58172	0.000341	0.196134
cg07212104	chr5	17204609	-1.79204	0.16662	0.988814	0.500361	-3.5815	0.000342	0.196134
cg10864501	chr22	43011545	2.1775	8.82425	1.09321	0.607997	3.58144	0.000342	0.196134
cg26744490	chr13	101327444	-1.76807	0.170662	1.04708	0.493776	-3.58071	0.000343	0.196371
cg06501790	chr5	176811257	3.46642	32.0218	1.52807	0.968084	3.5807	0.000343	0.196371
cg22638173	chr1	70750350	-2.77199	0.0625376	1.39095	0.774205	-3.58043	0.000343	0.196414
cg23663131	chr9	138419025	-1.22181	0.294695	0.654474	0.341301	-3.57988	0.000344	0.1966
cg24319206	chr18	13227114	1.49151	4.4438	0.901358	0.416668	3.57961	0.000344	0.1966
cg22639541	chr7	100184144	-3.16308	0.0422951	1.29435	0.883654	-3.57955	0.000344	0.1966
cg15358984	chr12	132845530	-1.78515	0.167772	0.884798	0.498758	-3.57919	0.000345	0.196632
cg17447008	chr9	99260562	-2.67515	0.0688965	1.45639	0.747444	-3.57907	0.000345	0.196632
cg08354401	chr5	177824353	-0.981365	0.374799	0.670657	0.274216	-3.5788	0.000345	0.196632
cg02691806	chr11	119487653	-1.38012	0.251548	0.737999	0.385653	-3.57867	0.000345	0.196632
cg04976226	chr7	4794924	-1.18839	0.304713	0.551875	0.332167	-3.57767	0.000347	0.197139
cg03487897	chr15	37110777	-1.23449	0.290983	0.70143	0.345063	-3.57758	0.000347	0.197139
cg02572739	chr4	26577898	-2.08133	0.124764	0.920969	0.581836	-3.57717	0.000347	0.197285
cg07617361	chr17	80023853	-1.566	0.208879	0.829343	0.437825	-3.57677	0.000348	0.197432
cg20396557	chr3	71275993	-2.24746	0.105668	1.12186	0.628412	-3.5764	0.000348	0.197551
cg01447572	chr19	44274909	2.76481	15.876	1.14996	0.773151	3.57603	0.000349	0.197678
cg14793611	chr10	11917683	-1.43053	0.239181	0.740311	0.400152	-3.57498	0.00035	0.197984
cg01102638	chr10	87679282	0.848514	2.33617	0.812598	0.237353	3.5749	0.00035	0.197984
cg05723054	chr20	22614917	-1.74502	0.174642	0.975873	0.488144	-3.57481	0.00035	0.197984
cg13826154	chr19	45754942	-1.58623	0.204696	0.855395	0.443754	-3.57457	0.000351	0.197984
cg20312489	chr19	46523947	-1.71163	0.180571	0.883938	0.478867	-3.57433	0.000351	0.197984
cg21107436	chr7	24929502	-1.41635	0.242599	0.656208	0.39627	-3.57419	0.000351	0.197984
cg24158506	chr19	58019025	-2.85911	0.0573197	1.37263	0.799938	-3.57417	0.000351	0.197984
cg15435170	chr17	46681135	0.725514	2.06579	0.420627	0.20304	3.57325	0.000353	0.19823
cg04202465	chr17	55840041	-1.30546	0.271048	0.715374	0.365375	-3.57293	0.000353	0.19823
cg03854581	chr9	27573966	-1.43105	0.239058	0.670421	0.40055	-3.57271	0.000353	0.19823
cg24074785	chr1	242161881	-1.83908	0.158964	0.929621	0.514765	-3.57266	0.000353	0.19823
cg13900348	chr5	76114646	-1.11382	0.328301	0.66091	0.311775	-3.57253	0.000354	0.19823
cg06513764	chr8	38422593	-1.57689	0.206617	0.854351	0.441394	-3.57253	0.000354	0.19823
cg24618387	chr13	114917640	1.77731	5.91394	0.946536	0.497513	3.57239	0.000354	0.19823
cg00191177	chr5	32465537	3.24576	25.6813	1.59737	0.908819	3.57141	0.000355	0.198695
cg24505241	chr3	106937732	-1.68522	0.185403	0.904577	0.471871	-3.57136	0.000355	0.198695
cg10984043	chr14	93249970	-1.45991	0.232257	0.70795	0.408812	-3.57111	0.000355	0.198695
cg01520586	chr3	50280404	1.65032	5.20866	0.937638	0.462152	3.57095	0.000356	0.198695
cg07129443	chr12	43672200	1.44876	4.25782	0.690413	0.405835	3.56982	0.000357	0.1994
cg05386249	chr13	111574089	-1.71869	0.179301	0.821889	0.481494	-3.56949	0.000358	0.199465
cg07138854	chr18	77678609	-1.16392	0.312261	0.650965	0.326097	-3.56923	0.000358	0.199465
cg18404335	chr6	166869078	-2.23431	0.107066	1.12254	0.626013	-3.56911	0.000358	0.199465
cg02125191	chr6	41755473	-1.41034	0.24406	0.706066	0.39518	-3.56885	0.000359	0.199507
cg05249946	chr1	233116430	-2.61633	0.0730709	1.18557	0.733182	-3.56845	0.000359	0.199627
cg04268784	chr11	64426627	-2.27529	0.102767	1.22024	0.63768	-3.56807	0.00036	0.199627
cg01800735	chr17	745664	-1.31376	0.268807	0.778879	0.368201	-3.56806	0.00036	0.199627
cg10022526	chr11	27744557	-2.1811	0.112918	0.917252	0.611315	-3.56788	0.00036	0.199627
cg12017315	chr14	75352178	-2.60551	0.0738657	1.20422	0.730371	-3.56738	0.000361	0.199853
cg05863755	chr12	3333812	-1.00458	0.366198	0.617076	0.28163	-3.56703	0.000361	0.199962
cg06799756	chr16	2026325	1.19579	3.30615	0.620051	0.335265	3.56669	0.000362	0.200067
cg08488708	chr2	20551572	-1.8408	0.158691	1.0834	0.516152	-3.56638	0.000362	0.200097
cg07288049	chr4	1657304	-1.12592	0.324353	0.624233	0.315717	-3.56624	0.000362	0.200097
cg24154948	chr12	66061959	-2.18817	0.112121	1.30573	0.613635	-3.56592	0.000363	0.200185
cg14031213	chr19	32087907	2.28557	9.83131	1.10904	0.641013	3.56556	0.000363	0.200303
cg01984097	chr10	11836124	-1.09269	0.335313	0.693117	0.306541	-3.56458	0.000364	0.20086
cg12601945	chr1	18958924	1.96074	7.10461	1.08359	0.550097	3.56436	0.000365	0.20086
cg03488202	chr16	84209273	-0.802142	0.448368	0.632702	0.225054	-3.56422	0.000365	0.20086
cg12926910	chr7	20192967	-1.22883	0.292636	0.855825	0.344794	-3.56395	0.000365	0.200896
cg22359217	chr5	41925772	-1.54763	0.212752	0.891498	0.434267	-3.56377	0.000366	0.200896
cg05599158	chr1	11380423	-3.37645	0.0341685	1.75332	0.947503	-3.56353	0.000366	0.200925
cg10950113	chr16	69166907	-2.68955	0.0679117	1.20974	0.754837	-3.56308	0.000367	0.20097
cg26483809	chr15	90377257	-1.94748	0.142634	1.0035	0.546574	-3.56306	0.000367	0.20097
cg08672410	chr17	74497109	-1.56391	0.209315	0.851846	0.438971	-3.56269	0.000367	0.201103
cg27625886	chr20	62060443	-1.73911	0.175676	0.981193	0.488188	-3.56238	0.000368	0.201181
cg19389031	chr8	95878932	-3.42252	0.0326301	1.54354	0.960911	-3.56175	0.000368	0.201514
cg20410109	chr6	16330154	-1.68917	0.184672	0.887347	0.474365	-3.56091	0.00037	0.202
cg08066755	chr14	58765184	2.65845	14.2741	1.08529	0.746671	3.5604	0.00037	0.202236
cg25190722	chr1	3801660	-1.12604	0.324316	0.647305	0.316298	-3.56005	0.000371	0.202351
cg00168694	chr21	40193056	-2.49165	0.0827734	1.46844	0.70002	-3.5594	0.000372	0.202701
cg07582845	chr6	125475328	1.9033	6.70799	0.848081	0.53479	3.55896	0.000372	0.202856
cg04879097	chr4	68231627	1.40557	4.07785	0.859771	0.394972	3.55865	0.000373	0.202856
cg00111359	chr2	26205029	-0.984188	0.373743	0.570242	0.276567	-3.55859	0.000373	0.202856
cg04340057	chr12	92793356	2.01441	7.49627	1.25595	0.566131	3.5582	0.000373	0.202895
cg04451703	chr10	70231397	-2.04678	0.129151	1.14317	0.575239	-3.55813	0.000374	0.202895
cg22466784	chr7	540176	-1.91147	0.147862	1.08693	0.537242	-3.55794	0.000374	0.202895
cg13591386	chr6	155441141	1.97897	7.23531	1.06679	0.556246	3.55773	0.000374	0.202899
cg12313702	chr12	54954849	1.65441	5.22997	0.923284	0.465076	3.55728	0.000375	0.203062
cg15927677	chr9	138879547	1.65641	5.24046	0.991314	0.465661	3.55712	0.000375	0.203062
cg05340844	chr15	90808742	-1.51816	0.219114	0.751119	0.426858	-3.5566	0.000376	0.203069
cg11340511	chr4	48751371	-2.10847	0.121423	1.09419	0.592835	-3.5566	0.000376	0.203069
cg00065385	chr9	111623395	3.60399	36.7444	1.69669	1.01345	3.55616	0.000376	0.203069
cg19868691	chr2	219744597	-1.43507	0.2381	0.793122	0.403586	-3.55579	0.000377	0.203069
cg10546696	chr20	61860315	-1.46754	0.230491	0.669225	0.412748	-3.55555	0.000377	0.203069
cg00118977	chr20	60073683	-0.873345	0.417553	0.549813	0.245636	-3.55545	0.000377	0.203069
cg20823793	chr7	156352957	0.543109	1.72135	0.509468	0.152758	3.55535	0.000377	0.203069
cg11656521	chr4	89080359	2.16066	8.67683	1.25495	0.60776	3.55512	0.000378	0.203069
cg16884706	chr1	19119903	-1.75267	0.17331	1.01038	0.493011	-3.55504	0.000378	0.203069
cg08743508	chr9	124363098	1.66733	5.29799	0.955745	0.469019	3.55493	0.000378	0.203069
cg16410556	chr8	21598308	-2.7191	0.0659342	1.34581	0.764893	-3.55487	0.000378	0.203069
cg01356115	chr16	1614807	2.03992	7.69002	1.08553	0.573867	3.5547	0.000378	0.203069
cg00591489	chr1	24829151	-1.70941	0.180972	0.969163	0.480913	-3.55452	0.000379	0.203069
cg21545206	chr4	40136087	-1.85413	0.156589	1.17822	0.521663	-3.55426	0.000379	0.20311
cg02759751	chr7	1491889	-2.46774	0.0847758	1.33265	0.694417	-3.55369	0.00038	0.203306
cg16819381	chr10	103070855	-2.64587	0.0709439	1.45132	0.744599	-3.55341	0.00038	0.203306
cg25579675	chr14	23846906	3.24679	25.7077	1.71138	0.913767	3.55319	0.000381	0.203306
cg16125281	chr14	35450692	-2.28718	0.101552	1.07519	0.643719	-3.55307	0.000381	0.203306
cg19052384	chr7	44622341	-1.65011	0.192029	0.950585	0.464426	-3.55301	0.000381	0.203306
cg21010458	chr6	13527018	2.48596	12.0127	1.23469	0.699714	3.55282	0.000381	0.203306
cg05335115	chr16	713023	-1.30977	0.269882	0.706922	0.368695	-3.55245	0.000382	0.203312
cg01689159	chr11	2818128	-1.20298	0.300299	0.69919	0.338655	-3.55222	0.000382	0.203312
cg21874494	chr21	36228910	-3.21965	0.0399689	1.51946	0.906377	-3.55222	0.000382	0.203312
cg18124977	chr11	10955530	-2.7163	0.066119	1.77251	0.764848	-3.55142	0.000383	0.203471
cg04569824	chr6	131321680	1.59804	4.94333	0.781485	0.449991	3.55127	0.000383	0.203471
cg26962595	chr11	72504889	-1.89808	0.149856	1.09054	0.534503	-3.55111	0.000384	0.203471
cg15943344	chr1	25302049	-3.64862	0.026027	1.79182	1.02746	-3.55109	0.000384	0.203471
cg18231617	chr5	172590743	3.22569	25.171	1.48265	0.908412	3.55091	0.000384	0.203471
cg23390014	chr12	80099794	2.00799	7.44836	1.12456	0.565516	3.55073	0.000384	0.203471
cg09970552	chr11	57520334	1.32545	3.76388	0.733565	0.373299	3.55064	0.000384	0.203471
cg09496695	chr9	135074004	2.22543	9.25746	1.19891	0.626849	3.55018	0.000385	0.203671
cg26335937	chr1	201142989	-1.63746	0.194474	0.834545	0.461316	-3.54953	0.000386	0.203985
cg03207054	chr3	62861184	-2.14925	0.116572	1.29953	0.605563	-3.54917	0.000386	0.203985
cg22194305	chr4	2264032	3.05355	21.1904	1.52758	0.860382	3.54906	0.000387	0.203985
cg15622619	chr1	2828135	-3.24136	0.0391106	1.34762	0.913339	-3.54891	0.000387	0.203985
cg16922012	chr13	21400325	-2.30303	0.0999556	1.31407	0.648997	-3.5486	0.000387	0.203985
cg01149264	chr16	644081	-1.75288	0.173274	0.843789	0.494005	-3.5483	0.000388	0.203985
cg26227411	chr5	22853464	2.24039	9.39703	1.15252	0.631459	3.54796	0.000388	0.203985
cg11395536	chr1	150521958	1.42227	4.14654	0.721403	0.400886	3.54783	0.000388	0.203985
cg18713450	chr17	79206060	1.51033	4.52822	0.758099	0.425717	3.54773	0.000389	0.203985
cg09593346	chr6	154756593	-1.45459	0.233496	0.851698	0.410025	-3.54757	0.000389	0.203985
cg07947220	chr12	49233755	-2.37657	0.0928687	1.17301	0.669935	-3.54746	0.000389	0.203985
cg05363081	chr10	133508442	1.5634	4.77502	0.979024	0.440712	3.54743	0.000389	0.203985
cg01204452	chr2	136814763	1.34945	3.8553	0.760269	0.38046	3.54689	0.00039	0.204062
cg25857986	chr10	101945974	1.71887	5.57821	0.991786	0.484624	3.54681	0.00039	0.204062
cg04689999	chr12	3274110	-3.32992	0.035796	1.50456	0.938891	-3.54665	0.00039	0.204062
cg14197487	chr15	101300705	-1.83915	0.158952	0.910469	0.518575	-3.54656	0.00039	0.204062
cg03734611	chr1	6741190	1.29663	3.65696	0.713643	0.365704	3.54558	0.000392	0.204513
cg24696775	chr12	52055178	-2.11805	0.120265	1.20761	0.597379	-3.54558	0.000392	0.204513
cg03891644	chr1	81510925	-1.54586	0.213128	1.09827	0.43602	-3.54539	0.000392	0.204513
cg15819352	chr1	1845940	-1.76117	0.171844	0.789481	0.496795	-3.54506	0.000393	0.204625
cg10045004	chr6	3372795	-1.42719	0.239983	0.800535	0.402668	-3.54432	0.000394	0.205044
cg25130134	chr4	78783676	-1.56887	0.208281	0.873119	0.442678	-3.54404	0.000394	0.205115
cg26942829	chr6	13408158	2.04512	7.73008	1.06165	0.577179	3.5433	0.000395	0.205422
cg02365303	chr5	147052498	-2.59336	0.0747685	1.13527	0.731913	-3.54326	0.000395	0.205422
cg22176903	chr16	57843979	-1.74285	0.175021	0.898825	0.491948	-3.54275	0.000396	0.205585
cg12869623	chr17	9548898	2.87367	17.7018	1.27066	0.81116	3.54266	0.000396	0.205585
cg07120461	chr3	13887978	1.37434	3.95248	0.810443	0.387985	3.54226	0.000397	0.205751
cg27639142	chr3	126072941	-1.99523	0.135983	1.02755	0.563298	-3.54205	0.000397	0.205765
cg00321065	chr1	40627063	-2.26516	0.103813	1.09868	0.639588	-3.5416	0.000398	0.205964
cg22599150	chr1	917118	-2.59147	0.0749097	1.39324	0.731816	-3.54115	0.000398	0.20604
cg05700881	chr7	47474420	-3.18331	0.0414483	1.48995	0.898965	-3.54108	0.000398	0.20604
cg03045345	chr17	74037077	-2.35015	0.0953553	1.23917	0.663771	-3.5406	0.000399	0.20604
cg18964839	chr1	8003277	2.03938	7.68584	1.01762	0.576026	3.54043	0.000399	0.20604
cg06808967	chr3	38178743	-1.95154	0.142055	0.976897	0.551239	-3.54028	0.0004	0.20604
cg05120501	chr22	30165841	-1.91998	0.14661	0.944051	0.542335	-3.54021	0.0004	0.20604
cg05501742	chr16	126892	2.21516	9.16288	1.21929	0.625724	3.54016	0.0004	0.20604
cg22873115	chr1	204176783	-2.61817	0.0729359	1.25953	0.739886	-3.53862	0.000402	0.206883
cg22425467	chr6	30131189	-2.32374	0.0979068	1.35022	0.656753	-3.53823	0.000403	0.206883
cg03337784	chr13	41768818	2.25004	9.48807	0.978638	0.635922	3.53822	0.000403	0.206883
cg04280779	chr9	33448372	-2.55422	0.0777527	1.48245	0.721954	-3.53793	0.000403	0.206883
cg11671925	chr11	67806426	-2.01264	0.133636	1.113	0.56888	-3.5379	0.000403	0.206883
cg05942306	chr11	124670450	1.71562	5.56014	0.914793	0.484951	3.53772	0.000404	0.206883
cg04846842	chr1	168147159	-2.40103	0.0906247	1.04202	0.67873	-3.53753	0.000404	0.206883
cg24096234	chr8	23193598	-1.5028	0.222507	1.12816	0.424834	-3.53738	0.000404	0.206883
cg03974383	chr20	62193117	1.29129	3.63747	0.725485	0.365043	3.53736	0.000404	0.206883
cg17940268	chr1	166124106	1.20045	3.3216	0.689951	0.339381	3.53717	0.000404	0.206885
cg26441632	chr13	44116851	2.531	12.566	1.50185	0.715631	3.53674	0.000405	0.206932
cg16545290	chr21	27163019	1.82221	6.18553	0.95376	0.515226	3.53673	0.000405	0.206932
cg21033655	chr19	13057124	1.98488	7.27818	0.968542	0.561276	3.53637	0.000406	0.207064
cg10762038	chr17	26728914	3.38524	29.5252	1.44511	0.957322	3.53616	0.000406	0.207081
cg02805551	chr20	48895510	-1.55144	0.211943	0.765123	0.438804	-3.5356	0.000407	0.207235
cg18817550	chr12	107974285	1.947	7.00763	1.07485	0.550794	3.5349	0.000408	0.207235
cg13308825	chr20	45446214	1.56157	4.76629	0.776983	0.441823	3.53437	0.000409	0.207235
cg16151745	chr5	176853158	-1.47972	0.227702	0.805932	0.418685	-3.5342	0.000409	0.207235
cg03889007	chr11	18425904	2.76256	15.8404	1.61369	0.781694	3.53407	0.000409	0.207235
cg21014051	chr11	47268958	-2.05446	0.128162	1.00941	0.581396	-3.53367	0.00041	0.207235
cg23615016	chr1	87794216	-2.16078	0.115235	1.07095	0.611489	-3.53364	0.00041	0.207235
cg05505248	chr19	54370999	2.86217	17.4994	1.71408	0.809981	3.53362	0.00041	0.207235
cg01307359	chr6	44214729	-1.85142	0.157014	0.908402	0.523954	-3.53356	0.00041	0.207235
cg08020273	chr17	2710894	2.22346	9.23927	1.22683	0.629265	3.53343	0.00041	0.207235
cg26925446	chr20	42294501	-2.03762	0.130339	1.29518	0.576723	-3.5331	0.000411	0.207235
cg09279646	chr11	133805547	-2.00935	0.134076	0.941856	0.568724	-3.53308	0.000411	0.207235
cg04276723	chr7	38670597	2.04111	7.69914	1.07887	0.577748	3.53287	0.000411	0.207235
cg24093300	chr7	157543805	1.73809	5.68648	0.897061	0.49198	3.53285	0.000411	0.207235
cg06615152	chr19	2250561	-0.832459	0.434978	0.646206	0.235645	-3.53268	0.000411	0.207235
cg16673088	chr1	9946604	-1.61313	0.199263	0.733886	0.456642	-3.53259	0.000412	0.207235
cg19059423	chr10	103051088	2.04524	7.73098	0.942522	0.578985	3.53245	0.000412	0.207235
cg08144931	chr12	39115589	-1.33908	0.262087	0.749457	0.379085	-3.5324	0.000412	0.207235
cg08707063	chr1	78444964	0.922647	2.51594	0.565149	0.261197	3.53238	0.000412	0.207235
cg03188724	chr14	94546857	1.71735	5.56972	0.973716	0.486208	3.53212	0.000412	0.207291
cg26693701	chr17	1821808	-2.32275	0.0980037	1.03935	0.657767	-3.53127	0.000414	0.207572
cg03279381	chr5	148433140	-2.15705	0.115666	1.21136	0.610849	-3.53123	0.000414	0.207572
cg24624126	chr6	147790137	1.21753	3.37884	0.682931	0.344828	3.53084	0.000414	0.207572
cg13952031	chr9	101706041	1.01971	2.7724	0.567589	0.288834	3.53045	0.000415	0.207572
cg01248010	chr2	242448543	-2.5601	0.0772972	1.36585	0.725151	-3.53043	0.000415	0.207572
cg02481256	chr19	11465868	2.58167	13.2192	1.51271	0.731287	3.53031	0.000415	0.207572
cg03653236	chr11	36288328	-2.16172	0.115127	1.11895	0.612346	-3.53023	0.000415	0.207572
cg03629843	chr20	23271029	-3.33206	0.0357193	1.64987	0.943988	-3.52977	0.000416	0.207572
cg19580408	chr20	52525786	1.52741	4.60624	0.950271	0.432724	3.52976	0.000416	0.207572
cg00683019	chr10	82422166	0.595155	1.81331	0.538053	0.168612	3.52974	0.000416	0.207572
cg14022313	chr17	79431017	-2.13821	0.117866	1.03569	0.605773	-3.52971	0.000416	0.207572
cg21849790	chr19	39523165	1.70603	5.50703	0.887038	0.48336	3.52951	0.000416	0.207581
cg18924382	chr20	55307072	-0.739909	0.477157	0.551473	0.209676	-3.52881	0.000417	0.207984
cg07402156	chr20	6054849	-0.566446	0.567539	0.393434	0.160541	-3.52836	0.000418	0.208193
cg17353431	chr22	21356784	1.14173	3.13217	0.632517	0.323643	3.52774	0.000419	0.208518
cg17025835	chr7	123673331	-2.8233	0.0594098	1.64339	0.80035	-3.52758	0.000419	0.208518
cg12278947	chr1	41224712	1.87416	6.51534	1.04132	0.531365	3.52707	0.00042	0.208683
cg13629784	chr20	24008323	1.76818	5.8602	1.34911	0.501328	3.527	0.00042	0.208683
cg07824710	chr7	150923535	-2.84801	0.0579597	1.72594	0.807542	-3.52676	0.000421	0.20869
cg09214699	chr5	6366106	-2.46829	0.08473	1.28892	0.700005	-3.5261	0.000422	0.20869
cg11718135	chr2	192110830	-1.01023	0.364135	0.709289	0.286564	-3.52533	0.000423	0.20869
cg25926358	chr13	22245174	2.4641	11.7529	1.39077	0.698983	3.52527	0.000423	0.20869
cg27402883	chr7	110231643	1.5959	4.93275	0.87534	0.452708	3.52523	0.000423	0.20869
cg14666006	chr8	27629879	-3.40414	0.0332353	1.90313	0.965689	-3.52509	0.000423	0.20869
cg10495115	chr11	67797673	2.33498	10.3292	1.25462	0.662407	3.52499	0.000423	0.20869
cg02611240	chr12	72149634	-0.978594	0.375839	0.563898	0.277617	-3.52498	0.000424	0.20869
cg25805763	chr4	157936352	2.15896	8.66213	1.02014	0.612521	3.52471	0.000424	0.20869
cg08246275	chr12	53895069	1.86889	6.48111	0.93183	0.530255	3.52452	0.000424	0.20869
cg25969983	chr1	200975291	-1.3941	0.248056	0.82788	0.395569	-3.52429	0.000425	0.20869
cg11917125	chr2	778527	-1.59246	0.203425	0.932358	0.451864	-3.5242	0.000425	0.20869
cg12966738	chr5	73399693	-1.11364	0.328361	0.690269	0.316005	-3.52412	0.000425	0.20869
cg15095327	chr3	9944512	-1.65776	0.190566	1.10257	0.470405	-3.52411	0.000425	0.20869
cg27091642	chr19	1816368	-2.14996	0.116489	1.08708	0.610086	-3.52403	0.000425	0.20869
cg19184362	chr12	125034431	-2.05583	0.127986	1.21523	0.583394	-3.52392	0.000425	0.20869
cg27296059	chr18	9663543	-2.76234	0.0631437	1.43651	0.783897	-3.52386	0.000425	0.20869
cg21282054	chr17	76127608	-2.24831	0.105578	1.06382	0.638096	-3.52347	0.000426	0.208825
cg09797875	chr17	80314451	2.21844	9.19296	1.15672	0.629661	3.52323	0.000426	0.208825
cg10665181	chr6	33745495	-1.76166	0.17176	0.938202	0.500035	-3.52307	0.000427	0.208825
cg13699963	chr17	71548861	1.15691	3.1801	0.580452	0.328392	3.52296	0.000427	0.208825
cg17968422	chr3	59050018	-2.39351	0.0913091	1.09583	0.679442	-3.52275	0.000427	0.208843
cg14489594	chr8	38323844	-2.38663	0.0919386	1.17718	0.677791	-3.52119	0.00043	0.209929
cg00717859	chr2	47200870	-2.61107	0.073456	1.24552	0.741681	-3.52048	0.000431	0.210209
cg15814314	chr16	82487497	-2.0179	0.132934	1.20812	0.57319	-3.52047	0.000431	0.210209
cg15933120	chr14	102102737	-2.20745	0.10998	1.08445	0.627123	-3.51997	0.000432	0.210469
cg14446658	chr5	6845744	2.43327	11.3961	1.25661	0.691511	3.51877	0.000434	0.21119
cg00479208	chr22	50656893	1.76219	5.82518	0.898184	0.500808	3.51869	0.000434	0.21119
cg24400059	chr19	10989131	-3.31806	0.0362229	1.58387	0.943154	-3.51805	0.000435	0.211411
cg00961325	chr7	41547329	2.98045	19.6966	1.37296	0.847197	3.51801	0.000435	0.211411
cg02426464	chr17	1481305	3.74513	42.3147	1.65934	1.0646	3.51787	0.000435	0.211411
cg04476874	chr19	345778	-1.75881	0.17225	1.17144	0.500035	-3.51737	0.000436	0.211496
cg02331322	chr7	1220356	-2.87696	0.0563059	1.33329	0.818016	-3.51699	0.000436	0.211496
cg17263602	chr17	59433766	1.23855	3.45059	0.68867	0.352188	3.51672	0.000437	0.211496
cg11557069	chr3	13369696	-1.4947	0.224315	0.789245	0.425029	-3.51671	0.000437	0.211496
cg16890051	chr15	37175029	1.30483	3.68707	0.684122	0.371072	3.51639	0.000437	0.211496
cg19085105	chr2	9563659	2.36	10.5909	1.24432	0.671179	3.5162	0.000438	0.211496
cg04011470	chr8	22079330	1.2965	3.65646	0.660134	0.368725	3.51616	0.000438	0.211496
cg22300282	chr6	72130553	-2.86019	0.0572578	1.45976	0.813457	-3.51609	0.000438	0.211496
cg09209510	chr14	100288389	2.2251	9.25444	1.19651	0.632836	3.51608	0.000438	0.211496
cg27542747	chr13	26252771	-2.01104	0.133849	1.58489	0.571977	-3.51595	0.000438	0.211496
cg24641276	chr5	170743715	-2.35329	0.0950555	1.26915	0.669492	-3.51504	0.00044	0.212047
cg16743289	chr1	174968144	-1.2638	0.282577	1.05945	0.359588	-3.51459	0.00044	0.212047
cg03617487	chr15	43803877	-2.40829	0.0899693	1.28347	0.685235	-3.51454	0.000441	0.212047
cg12252443	chr2	198364630	1.75719	5.79614	1.0137	0.499978	3.51454	0.000441	0.212047
cg15981268	chr4	154535798	-1.67427	0.187445	0.970342	0.476416	-3.5143	0.000441	0.212097
cg00483256	chr15	57940135	-1.79907	0.165452	1.05346	0.511986	-3.51391	0.000442	0.212138
cg01306259	chr7	132107402	-1.64138	0.193713	0.862921	0.467117	-3.51385	0.000442	0.212138
cg02164492	chr11	46414469	2.49539	12.1265	1.24327	0.710187	3.51371	0.000442	0.212138
cg12669473	chr2	242823318	-0.947761	0.387608	0.580122	0.269747	-3.51352	0.000442	0.212149
cg09410317	chr10	3168669	-2.33978	0.0963491	1.30134	0.666025	-3.51305	0.000443	0.212196
cg23313755	chr10	112180280	-1.34289	0.26109	0.96322	0.38226	-3.51303	0.000443	0.212196
cg06186155	chr17	46648582	-2.62677	0.072312	1.22833	0.747745	-3.51292	0.000443	0.212196
cg08468995	chr16	18812428	-1.77135	0.170103	0.958561	0.504279	-3.51263	0.000444	0.212281
cg01565083	chr17	80042523	-1.2388	0.289731	0.672922	0.352699	-3.51235	0.000444	0.212362
cg24245406	chr7	77167726	2.84366	17.1785	1.40455	0.809697	3.512	0.000445	0.212499
cg21787249	chr3	39230144	-1.78214	0.168278	1.05385	0.507514	-3.5115	0.000446	0.212617
cg26500801	chr19	10613855	-1.76823	0.170635	0.869634	0.503564	-3.51143	0.000446	0.212617
cg12515774	chr13	89873659	2.65601	14.2394	1.4432	0.756426	3.51126	0.000446	0.212617
cg07123579	chr3	66789196	-1.73794	0.175882	0.85118	0.495003	-3.51098	0.000446	0.212617
cg01805124	chr17	30814031	1.93576	6.92932	1.12413	0.551348	3.51096	0.000446	0.212617
cg24143374	chr1	3824378	-1.28293	0.277224	0.78172	0.36545	-3.51054	0.000447	0.21272
cg18120376	chr4	142054254	1.203	3.33008	0.763305	0.342715	3.51019	0.000448	0.21272
cg00594252	chr7	5374311	1.72422	5.60813	0.872282	0.491225	3.51004	0.000448	0.21272
cg10160276	chr16	52583062	-1.45967	0.232314	0.798547	0.415865	-3.50996	0.000448	0.21272
cg20390883	chr4	25874495	-1.25005	0.286491	0.703345	0.356145	-3.50994	0.000448	0.21272
cg04977088	chr10	128233767	1.44531	4.24319	0.792711	0.411807	3.50969	0.000449	0.212779
cg17326372	chr17	49816628	-4.01891	0.0179726	1.71859	1.14521	-3.50932	0.000449	0.212932
cg12457376	chr22	19928061	-1.98412	0.137501	1.07597	0.565652	-3.50768	0.000452	0.21411
cg17063595	chr5	153498464	-1.87164	0.15387	1.01691	0.533672	-3.50711	0.000453	0.214428
cg13284181	chr12	133657374	2.3873	10.8841	1.22666	0.68074	3.50692	0.000453	0.214432
cg21948796	chr20	35965169	-1.91347	0.147568	0.906624	0.54567	-3.50664	0.000454	0.21445
cg15977246	chr14	93799786	1.8253	6.20466	0.901957	0.520547	3.50651	0.000454	0.21445
cg25384740	chr7	150924674	1.98683	7.29237	0.894674	0.566634	3.50637	0.000454	0.21445
cg20702642	chr16	1637288	1.14101	3.12992	0.605233	0.325479	3.50562	0.000456	0.214572
cg13006890	chr22	49176993	-1.4657	0.230916	1.00379	0.418112	-3.50552	0.000456	0.214572
cg07560588	chr1	67884788	2.07949	8.00039	1.11687	0.593251	3.50525	0.000456	0.214572
cg02520598	chr5	166406661	-2.18314	0.112688	1.03224	0.622821	-3.50524	0.000456	0.214572
cg25967975	chr1	211705638	2.60032	13.468	1.44232	0.741845	3.5052	0.000456	0.214572
cg08344813	chr15	31570759	-1.84543	0.157957	0.95472	0.52649	-3.50516	0.000456	0.214572
cg15970621	chr16	30760244	-1.47069	0.229767	0.699548	0.419642	-3.50463	0.000457	0.214778
cg04290396	chr1	156426945	2.31354	10.1101	1.02808	0.660153	3.50455	0.000457	0.214778
cg16882804	chr2	80531840	-1.45002	0.234565	0.826968	0.413867	-3.50359	0.000459	0.215202
cg06577223	chr11	2243955	-1.25686	0.284547	0.720338	0.358785	-3.50309	0.00046	0.215202
cg01623751	chr5	6466933	1.01805	2.7678	0.665832	0.290629	3.50292	0.00046	0.215202
cg03133970	chr7	8241235	-2.33358	0.0969478	1.20688	0.666244	-3.5026	0.000461	0.215202
cg05674863	chr14	74231652	2.72922	15.3209	1.74803	0.779202	3.50258	0.000461	0.215202
cg02285278	chr19	6517069	2.23861	9.38028	1.09579	0.639162	3.50241	0.000461	0.215202
cg16466314	chr16	2014942	2.28558	9.83135	1.06027	0.652583	3.50236	0.000461	0.215202
cg17308661	chr14	57857235	-1.84021	0.158784	0.914426	0.525441	-3.50221	0.000461	0.215202
cg10136622	chr8	128902970	-1.72672	0.177866	0.831331	0.49307	-3.50198	0.000462	0.215202
cg12864116	chr19	44191141	-3.70798	0.0245269	1.57223	1.05892	-3.50166	0.000462	0.215202
cg01841651	chr7	105672016	-1.87384	0.153533	0.921544	0.535131	-3.50165	0.000462	0.215202
cg01869186	chr7	100423987	-2.51146	0.0811493	1.39145	0.717245	-3.50154	0.000463	0.215202
cg25932741	chr3	139304701	-1.63169	0.195599	0.888674	0.465994	-3.50153	0.000463	0.215202
cg10476773	chr5	177412688	-2.59623	0.0745543	1.38491	0.741482	-3.5014	0.000463	0.215202
cg20743651	chr11	82783388	-1.25008	0.286483	0.658741	0.357023	-3.5014	0.000463	0.215202
cg12984320	chr19	13412599	-1.17853	0.307731	0.667404	0.33662	-3.50107	0.000463	0.215322
cg04199077	chr17	53902780	-1.31832	0.267584	0.858086	0.376721	-3.49946	0.000466	0.216128
cg09146491	chr3	28282853	1.65155	5.21504	1.03935	0.471971	3.49926	0.000467	0.216128
cg19367933	chr8	141948545	-2.43174	0.0878834	1.31098	0.694974	-3.49904	0.000467	0.216128
cg02566391	chr1	67805528	-1.80763	0.164043	1.10441	0.516635	-3.49885	0.000467	0.216128
cg20070460	chr19	29904983	-1.6864	0.185185	0.956149	0.481988	-3.49884	0.000467	0.216128
cg17596003	chr15	70193347	-1.67252	0.187773	0.926403	0.478039	-3.49871	0.000468	0.216128
cg11540007	chr2	145274975	-3.81271	0.0220882	2.11505	1.08984	-3.49841	0.000468	0.216128
cg07065220	chr3	193987540	0.550981	1.73495	0.431653	0.157497	3.49835	0.000468	0.216128
cg10039080	chr2	88927811	-1.6977	0.183104	0.852247	0.485296	-3.49828	0.000468	0.216128
cg21714581	chr7	149535134	-1.23859	0.289792	0.901769	0.354067	-3.49818	0.000468	0.216128
cg05214427	chr11	393938	-1.62349	0.197209	0.736039	0.464108	-3.49809	0.000469	0.216128
cg01295994	chr19	51924572	-2.82905	0.059069	1.2721	0.808783	-3.49791	0.000469	0.216128
cg11857225	chr1	46217582	2.46358	11.7468	1.19448	0.704358	3.49763	0.000469	0.216128
cg26933112	chr1	24429773	-2.0094	0.13407	0.916669	0.574536	-3.49742	0.00047	0.216128
cg08992759	chr12	49392438	-1.8129	0.163181	0.849499	0.518367	-3.49732	0.00047	0.216128
cg22668918	chr10	50808273	2.25983	9.58149	1.52639	0.646165	3.4973	0.00047	0.216128
cg01885859	chr5	153569823	2.32144	10.1903	1.26609	0.663879	3.49678	0.000471	0.216312
cg26967100	chr14	61104032	1.23329	3.4325	0.729908	0.352698	3.49673	0.000471	0.216312
cg00824973	chr6	170614892	3.28963	26.833	1.60567	0.941309	3.49474	0.000475	0.217772
cg12502176	chr12	107677620	2.00207	7.40435	1.18358	0.572906	3.49459	0.000475	0.217772
cg03465049	chr16	1331495	1.15797	3.18345	0.682769	0.331382	3.49435	0.000475	0.21782
cg12012886	chr7	92168191	1.52806	4.60922	0.951826	0.43732	3.49414	0.000476	0.217854
cg11763795	chr15	26028816	1.67184	5.32196	1.05726	0.478521	3.49376	0.000476	0.21802
cg18237398	chr1	22645936	-2.95109	0.0522827	1.43194	0.844726	-3.49355	0.000477	0.218056
cg18081104	chr1	151826123	1.33067	3.78358	0.883289	0.380981	3.49275	0.000478	0.218487
cg01000051	chr15	70389062	-1.66801	0.188621	1.0183	0.477574	-3.49268	0.000478	0.218487
cg01603434	chr4	164475398	1.84013	6.29736	0.981928	0.526913	3.49229	0.000479	0.218667
cg03168721	chr6	155505514	2.63174	13.8979	1.54981	0.753644	3.49201	0.000479	0.21875
cg24574692	chr2	241926608	2.97258	19.5422	1.88337	0.851319	3.49173	0.00048	0.218815
cg06594849	chr11	117198438	1.34331	3.83171	0.757843	0.384728	3.49159	0.00048	0.218815
cg23863323	chr6	110868967	-2.48216	0.0835622	1.22625	0.711188	-3.49017	0.000483	0.219799
cg09276750	chr8	1165964	-1.92954	0.145215	1.19876	0.552901	-3.48984	0.000483	0.219799
cg18721304	chr13	102938604	-1.87387	0.153528	1.43098	0.536965	-3.48975	0.000483	0.219799
cg23098818	chr10	88279453	1.06129	2.8901	0.722767	0.30412	3.48971	0.000484	0.219799
cg17255817	chr1	202135771	1.80512	6.0807	1.12573	0.517324	3.48934	0.000484	0.219847
cg27654476	chr14	77503345	-1.79116	0.166767	0.847691	0.513329	-3.48931	0.000484	0.219847
cg22225577	chr1	1221823	-1.12791	0.323708	0.651954	0.32331	-3.48865	0.000485	0.220251
cg19115272	chr6	30139538	1.41744	4.12653	0.751522	0.406346	3.48825	0.000486	0.220361
cg20475650	chr19	48216537	-1.38163	0.251169	0.676084	0.39609	-3.48817	0.000486	0.220361
cg26986451	chr20	18448640	-0.981625	0.374702	0.622843	0.281461	-3.4876	0.000487	0.220555
cg15628953	chr12	64238424	-0.699607	0.496781	0.418342	0.200599	-3.48759	0.000487	0.220555
cg01374654	chr3	32432921	-2.10946	0.121304	0.974043	0.604977	-3.48684	0.000489	0.220711
cg21531380	chr6	143857318	1.47425	4.36775	0.751824	0.422806	3.48682	0.000489	0.220711
cg06704589	chr13	113097900	-0.806876	0.44625	0.484309	0.231432	-3.48645	0.000489	0.220711
cg11828509	chr1	26146223	1.02221	2.77933	0.609338	0.2932	3.4864	0.00049	0.220711
cg24838240	chr19	14721367	1.94332	6.9819	0.96711	0.557406	3.48637	0.00049	0.220711
cg16510548	chr8	65488167	-0.914529	0.400705	0.697797	0.262318	-3.48633	0.00049	0.220711
cg20491726	chr2	242820622	-0.998471	0.368442	0.633137	0.286438	-3.48582	0.000491	0.220711
cg12998785	chr5	172276443	-2.42578	0.0884091	1.14557	0.695911	-3.48576	0.000491	0.220711
cg10627206	chr19	11494058	-1.73351	0.176663	0.858427	0.497339	-3.48557	0.000491	0.220711
cg03431137	chr16	50059103	-3.24143	0.0391077	1.73259	0.930004	-3.4854	0.000491	0.220711
cg03234557	chr4	99404186	-1.70179	0.182356	0.890116	0.488296	-3.48517	0.000492	0.220711
cg18760317	chr7	117864927	1.42244	4.14724	0.856919	0.40815	3.4851	0.000492	0.220711
cg19562890	chr12	91971553	1.08925	2.97204	0.645912	0.312564	3.48488	0.000492	0.220711
cg03879992	chr16	5270799	-1.41265	0.243497	0.890324	0.405398	-3.4846	0.000493	0.220711
cg20708254	chr11	84029797	0.988701	2.68774	0.670713	0.283745	3.48447	0.000493	0.220711
cg05133254	chr9	91002856	-1.9288	0.145322	0.960937	0.553594	-3.48415	0.000494	0.220711
cg01835013	chr14	94578103	-2.26049	0.1043	1.03692	0.648793	-3.48414	0.000494	0.220711
cg15246712	chr8	25815496	-0.992158	0.370776	0.788066	0.284771	-3.48405	0.000494	0.220711
cg03182218	chr17	7100221	2.19994	9.02449	0.96029	0.631459	3.4839	0.000494	0.220711
cg24836175	chr6	31633040	1.44184	4.22848	0.679044	0.413871	3.4838	0.000494354	0.220711
cg25409140	chr1	167132065	-2.2423	0.106214	1.48854	0.643652	-3.48371	0.000495	0.220711
cg15175985	chr5	122110695	4.04018	56.8365	1.8358	1.15974	3.48368	0.000495	0.220711
cg00135870	chr16	22203854	-1.68627	0.18521	0.878601	0.484202	-3.48257	0.000497	0.221335
cg09141397	chr3	129277059	-1.13729	0.320688	0.844713	0.326607	-3.48213	0.000497	0.221335
cg04651240	chr11	18229519	3.45426	31.635	1.73888	0.992012	3.48208	0.000498	0.221335
cg05723277	chr11	44372579	-1.54419	0.213485	0.82407	0.443484	-3.48195	0.000498	0.221335
cg25750469	chr22	43485335	1.79645	6.02823	0.891933	0.515973	3.48168	0.000498	0.221335
cg25164204	chr19	40771398	1.75381	5.77657	0.912776	0.503759	3.48145	0.000499	0.221335
cg22602513	chr1	160429714	-0.658569	0.517592	0.43585	0.189182	-3.48114	0.000499	0.221335
cg07206643	chr13	107220746	2.17349	8.78893	1.03344	0.624371	3.48109	0.000499	0.221335
cg24101654	chr1	111780737	1.96253	7.1173	1.07116	0.56377	3.48108	0.000499	0.221335
cg10599688	chr4	169392139	-2.15097	0.116371	1.20253	0.617921	-3.48099	0.0005	0.221335
cg16771344	chr9	87282797	-1.28907	0.275527	0.724321	0.37032	-3.48096	0.0005	0.221335
cg09863094	chr10	134546253	-3.33127	0.0357477	1.50063	0.957035	-3.48082	0.0005	0.221335
cg17848496	chr2	227661213	-2.38327	0.0922485	1.12725	0.684701	-3.48074	0.0005	0.221335
cg26223836	chr5	28809552	-1.28154	0.277609	0.75807	0.368231	-3.48026	0.000501	0.221594
cg12588638	chr12	83080208	-2.6507	0.070602	1.0754	0.761699	-3.47998	0.000501	0.221691
cg03431560	chr2	67551722	2.20472	9.06767	1.25048	0.633579	3.47978	0.000502	0.221721
cg18553939	chr12	124069758	-1.53832	0.214743	0.815322	0.442094	-3.47961	0.000502	0.221721
cg07885635	chr6	16541807	-1.9578	0.141169	1.03049	0.562689	-3.47936	0.000503	0.221787
cg24300981	chr1	3059626	-1.74885	0.173974	1.00211	0.502735	-3.47867	0.000504	0.222049
cg02158130	chr5	17438811	-1.19365	0.303113	0.71788	0.343163	-3.47837	0.000504	0.222049
cg09989134	chr12	52463648	-2.06227	0.127165	0.933065	0.592886	-3.47836	0.000504	0.222049
cg04524811	chr10	63581106	-1.4905	0.22526	0.829394	0.428514	-3.4783	0.000505	0.222049
cg11216487	chr9	85896287	-1.50297	0.222469	0.838167	0.432109	-3.47822	0.000505	0.222049
cg14503473	chr3	12238473	-1.91455	0.147408	0.933213	0.550526	-3.47768	0.000506	0.22235
cg21962903	chr4	83151739	1.7498	5.75346	0.93264	0.503175	3.47752	0.000506	0.22235
cg04210800	chr10	114153974	-2.9264	0.0535895	1.32728	0.841566	-3.47733	0.000506	0.22237
cg25372357	chr4	56659770	1.13599	3.11426	0.518896	0.326716	3.47699	0.000507	0.222455
cg11105022	chr16	88845043	1.48513	4.41553	0.802051	0.427149	3.47684	0.000507	0.222455
cg27538928	chr6	159063891	-1.60932	0.200023	1.10499	0.462883	-3.47673	0.000508	0.222455
cg14880499	chr13	25745768	1.74024	5.69871	0.892383	0.50064	3.47603	0.000509	0.22284
cg09198634	chr8	135878442	2.96721	19.4376	1.25528	0.853672	3.47582	0.000509	0.22284
cg02839013	chr19	55395616	-1.5132	0.220203	0.723993	0.435358	-3.47577	0.000509	0.22284
cg00876432	chr16	55669950	-3.37832	0.0341046	1.43283	0.972057	-3.47544	0.00051	0.222979
cg01646938	chr6	36417162	2.04054	7.69479	1.19889	0.587297	3.47447	0.000512	0.223551
cg02157636	chr11	68476835	-2.07146	0.126001	1.25914	0.596219	-3.47433	0.000512	0.223551
cg25136646	chr10	45900112	1.8306	6.23763	1.07582	0.526904	3.47426	0.000512	0.223551
cg24686224	chr2	223520411	-1.39765	0.247177	0.71735	0.402329	-3.4739	0.000513	0.223673
cg11833157	chr12	121699704	-2.17102	0.114061	1.02847	0.624973	-3.47378	0.000513	0.223673
cg11948874	chr20	36147327	-1.24494	0.287959	0.743269	0.358452	-3.47309	0.000515	0.223837
cg17104429	chr20	572111	1.57597	4.83542	0.834222	0.453831	3.47259	0.000515	0.223837
cg09111198	chr19	8384146	-2.31294	0.0989696	1.26859	0.666083	-3.47245	0.000516	0.223837
cg01649433	chr2	27517400	2.18152	8.85977	0.857204	0.628242	3.47242	0.000516	0.223837
cg05538754	chr3	13240628	-1.07237	0.342196	0.702461	0.308835	-3.47231	0.000516	0.223837
cg16532223	chr1	6542083	-2.17742	0.113334	1.14431	0.627095	-3.47223	0.000516	0.223837
cg00388521	chr10	94050649	-2.90933	0.0545125	1.5968	0.837892	-3.4722	0.000516	0.223837
cg00463760	chr19	18913292	-1.55699	0.21077	0.864391	0.448439	-3.47202	0.000517	0.223837
cg23701599	chr8	29940337	1.49771	4.47146	0.76296	0.431372	3.47198	0.000517	0.223837
cg03838641	chr8	95254549	1.72159	5.59341	0.775421	0.495858	3.47194	0.000517	0.223837
cg17081479	chr4	69235316	1.08908	2.97154	0.780568	0.31371	3.47162	0.000517	0.223837
cg12663665	chr11	120705715	2.15526	8.63011	1.31151	0.620864	3.47139	0.000518	0.223837
cg26264032	chr17	46045115	-1.17205	0.30973	0.651937	0.337633	-3.47138	0.000518	0.223837
cg22425438	chr7	157807917	-1.41892	0.241975	0.872351	0.408759	-3.47129	0.000518	0.223837
cg06816055	chr11	122527360	-2.40997	0.089818	1.18986	0.694322	-3.47097	0.000519	0.223964
cg11920856	chr7	5185347	1.7442	5.7213	1.09225	0.502557	3.47064	0.000519	0.224104
cg26161795	chr7	43946371	-3.34283	0.0353369	1.75329	0.96325	-3.47036	0.00052	0.224198
cg14496301	chr5	75789013	-1.84784	0.157578	1.04268	0.532533	-3.4699	0.000521	0.2244
cg24966406	chr20	366345	-1.79058	0.166864	0.991477	0.516047	-3.4698	0.000521	0.2244
cg06391325	chr19	35504859	-3.3645	0.0345794	2.27459	0.969798	-3.46928	0.000522	0.224699
cg18512232	chr11	1365408	-1.08292	0.338604	0.552601	0.312166	-3.46906	0.000522	0.22474
cg16520522	chr2	3621878	-1.76427	0.171312	1.01294	0.508681	-3.46832	0.000524	0.224876
cg07096248	chrX	16888596	-1.39655	0.24745	0.877266	0.402668	-3.46824	0.000524	0.224876
cg14966726	chr4	148653882	-3.39177	0.033649	1.79247	0.978036	-3.46794	0.000524	0.224876
cg03705319	chr12	12848516	-2.32304	0.097975	1.09556	0.669892	-3.46779	0.000525	0.224876
cg11659304	chr6	56391169	-2.14765	0.116758	0.926302	0.619348	-3.4676	0.000525	0.224876
cg19537645	chr5	172199418	2.9155	18.4581	1.49647	0.840788	3.46759	0.000525	0.224876
cg06018197	chr2	1944656	1.52304	4.58613	0.79835	0.439236	3.46747	0.000525	0.224876
cg04431254	chr22	46684772	-4.67494	0.00932611	2.10656	1.34831	-3.46725	0.000526	0.224876
cg02147224	chr16	90148484	2.37206	10.7194	1.12168	0.68415	3.46716	0.000526	0.224876
cg25386534	chr7	148845555	2.53885	12.6651	1.1957	0.732309	3.46692	0.000526	0.224876
cg22140920	chr2	171095457	-1.6924	0.184077	0.821446	0.488176	-3.46679	0.000527	0.224876
cg13900542	chr1	74888995	-2.08365	0.124474	1.13399	0.601055	-3.46666	0.000527	0.224876
cg20490199	chr8	104033148	0.562361	1.75481	0.271889	0.162221	3.46663	0.000527	0.224876
cg06398244	chr1	22446521	-1.26287	0.282841	0.608527	0.364302	-3.46655	0.000527	0.224876
cg11531998	chr19	42463692	1.46709	4.33659	0.751795	0.423231	3.4664	0.000527	0.224876
cg13186790	chr4	10117514	-1.43096	0.23908	0.65906	0.412841	-3.46613	0.000528	0.224876
cg10332437	chr4	1901078	1.96469	7.1327	0.981203	0.566854	3.46595	0.000528	0.224876
cg06428394	chr11	118476029	-2.00435	0.134748	1.03689	0.578316	-3.46583	0.000529	0.224876
cg05276315	chr2	27468827	-1.98282	0.13768	1.28838	0.572133	-3.46567	0.000529	0.224876
cg09606588	chr7	92618408	-2.36512	0.0939383	0.955954	0.682455	-3.4656	0.000529	0.224876
cg12082615	chr1	150898693	-2.22861	0.107678	1.18279	0.643085	-3.4655	0.000529	0.224876
cg17749127	chr20	43079698	-1.44006	0.236913	0.910012	0.415727	-3.46397	0.000532	0.226027
cg20887363	chr4	184908582	-1.19788	0.301832	0.587674	0.345848	-3.46362	0.000533	0.226141
cg07942842	chr22	18574492	1.68582	5.39686	0.949753	0.486737	3.46351	0.000533	0.226141
cg26460717	chr22	28103459	1.48933	4.43414	0.996643	0.430041	3.46324	0.000534	0.226151
cg03823863	chr5	1672612	-0.93412	0.392932	0.631213	0.269734	-3.46311	0.000534	0.226151
cg23916516	chr1	207158870	1.77954	5.92711	0.935731	0.513886	3.4629	0.000534	0.226151
cg04387836	chr13	28631710	3.20664	24.6959	1.40843	0.926009	3.46286	0.000534	0.226151
cg09494573	chr6	20534700	-1.92868	0.14534	0.941054	0.557024	-3.46248	0.000535	0.22624
cg14446588	chr1	156542647	-4.53187	0.0107605	2.63689	1.30906	-3.46193	0.000536	0.22624
cg02272429	chr15	25756044	1.31983	3.74279	0.705652	0.381246	3.4619	0.000536	0.22624
cg01939212	chr16	85644243	-2.70285	0.0670145	1.37409	0.780747	-3.46187	0.000536	0.22624
cg16579351	chr14	105708255	-1.69743	0.183154	0.906506	0.490345	-3.46171	0.000537	0.22624
cg00272951	chr5	77590791	1.127	3.08638	0.624278	0.325573	3.46159	0.000537	0.22624
cg24002098	chr2	242935226	-2.58049	0.075737	1.37959	0.745472	-3.46155	0.000537	0.22624
cg17971330	chr17	41004727	1.40514	4.07612	0.801369	0.405939	3.46147	0.000537	0.22624
cg09259934	chr11	44983234	-2.36349	0.0940909	1.37032	0.682871	-3.46111	0.000538	0.226295
cg22871707	chr11	126297193	-1.82021	0.161992	0.988495	0.525926	-3.46097	0.000538	0.226295
cg21535828	chr20	39656598	2.17649	8.81528	1.19936	0.628874	3.46093	0.000538	0.226295
cg21245629	chr10	20234292	-1.45338	0.23378	0.738142	0.419972	-3.46065	0.000539	0.226397
cg19412900	chr2	176990595	1.08542	2.96069	0.78922	0.313665	3.46045	0.000539	0.226432
cg15204912	chr17	60784362	-1.94761	0.142615	0.891123	0.562917	-3.45985	0.00054	0.226798
cg17765294	chr6	31632889	1.21183	3.35963	0.71481	0.350295	3.45946	0.000541	0.226872
cg25966976	chr3	39170681	-1.68079	0.186227	0.952935	0.485854	-3.45945	0.000541	0.226872
cg09666654	chr2	192110658	-1.95674	0.141318	0.93783	0.565669	-3.45917	0.000542	0.22697
cg13394182	chr8	144403454	-1.54031	0.214316	0.924706	0.445324	-3.45884	0.000542	0.22711
cg00025405	chr5	2135863	1.97905	7.23584	1.16198	0.57223	3.45848	0.000543	0.227284
cg14561360	chr9	124857534	2.17061	8.76362	0.97969	0.627688	3.4581	0.000544	0.227343
cg26306638	chr5	139722098	-1.67725	0.186887	0.846174	0.485023	-3.45809	0.000544	0.227343
cg07059972	chr9	139011824	-1.33294	0.263701	0.70736	0.385484	-3.45783	0.000545	0.227377
cg18061756	chr1	151011219	-1.49345	0.224598	0.908923	0.431914	-3.45774	0.000545	0.227377
cg27428723	chr11	65145742	-3.02036	0.0487837	1.83466	0.873555	-3.45755	0.000545	0.227378
cg05091983	chr10	112263327	1.03389	2.81197	0.647483	0.299034	3.45742	0.000545	0.227378
cg01243513	chr12	58003151	-2.53482	0.0792762	1.24285	0.73327	-3.45687	0.000546	0.227692
cg19101853	chr1	68639841	1.33568	3.80257	0.792081	0.386427	3.45648	0.000547	0.227692
cg10270719	chr2	25564402	-3.47417	0.0309877	2.02783	1.0052	-3.45618	0.000548	0.227692
cg24495528	chr10	112402748	-1.90083	0.149445	1.13285	0.549979	-3.45618	0.000548	0.227692
cg20294812	chr2	85919996	-1.57357	0.207304	0.951805	0.455317	-3.45599	0.000548	0.227692
cg00074132	chr2	136499303	-4.33076	0.0131575	2.0346	1.25318	-3.45581	0.000549	0.227692
cg15849276	chr6	129083324	-2.59089	0.0749536	1.34767	0.749768	-3.45558	0.000549	0.227692
cg02102483	chr12	133263944	-3.63262	0.0264467	1.97374	1.05134	-3.45523	0.00055	0.227692
cg11325716	chr17	19398468	1.20403	3.33352	0.71685	0.348481	3.45508	0.00055	0.227692
cg03432275	chr11	119612342	2.95032	19.112	1.50855	0.853938	3.45496	0.00055	0.227692
cg27283943	chr16	1382846	-1.94351	0.1432	1.0779	0.562547	-3.45484	0.000551	0.227692
cg18357526	chr6	26021779	-1.14932	0.316852	0.857763	0.332672	-3.45482	0.000551	0.227692
cg09319108	chr10	93834052	-1.74768	0.174178	0.986911	0.505884	-3.4547	0.000551	0.227692
cg24569399	chr3	56591097	-2.04912	0.128848	1.20678	0.593143	-3.45469	0.000551	0.227692
cg16144493	chr9	140066470	-1.85928	0.155785	0.924602	0.538238	-3.45437	0.000552	0.227692
cg03242448	chr4	183251827	-2.51698	0.0807031	1.29975	0.728643	-3.45434	0.000552	0.227692
cg16048163	chr22	18121127	1.50574	4.50749	0.874468	0.435899	3.45433	0.000552	0.227692
cg25156317	chr2	217016042	-2.91726	0.0540819	1.33177	0.84455	-3.45421	0.000552	0.227692
cg18290640	chr10	108568782	-1.98667	0.137151	1.01128	0.575249	-3.45359	0.000553	0.227963
cg05370094	chr16	88946905	-1.52016	0.218677	0.846405	0.440183	-3.45347	0.000553	0.227963
cg27031093	chr9	35808274	-3.05911	0.0469296	1.40828	0.885819	-3.45342	0.000554	0.227963
cg21383558	chr16	74352897	1.34112	3.82331	0.738417	0.388397	3.45295	0.000554	0.228226
cg22467321	chr1	11826109	-1.25672	0.284587	0.814853	0.36401	-3.45242	0.000556	0.228441
cg06573604	chr2	160760825	-1.10559	0.331015	0.640978	0.320242	-3.45236	0.000556	0.228441
cg01711061	chr6	108951696	-2.57068	0.0764838	1.5748	0.744642	-3.45223	0.000556	0.228441
cg01365452	chr4	7043077	-1.19373	0.303088	0.690696	0.345822	-3.45187	0.000557	0.228616
cg20280925	chr18	77588682	-2.31108	0.0991541	1.28415	0.669604	-3.45141	0.000558	0.228711
cg10260857	chr4	77804334	-0.782121	0.457435	0.500928	0.226609	-3.45141	0.000558	0.228711
cg06445944	chr5	67586928	2.32953	10.2731	1.19422	0.67498	3.45126	0.000558	0.228711
cg27235052	chr16	15698200	-1.85491	0.156466	1.19362	0.53748	-3.45113	0.000558	0.228711
cg20170063	chr2	20446355	-2.2552	0.104853	1.07784	0.653611	-3.45037	0.00056	0.229098
cg11025235	chrX	23017133	-1.72846	0.177558	0.864409	0.500958	-3.4503	0.00056	0.229098
cg05069044	chr21	46001422	-0.695542	0.498804	0.517796	0.201613	-3.44989	0.000561	0.229098
cg20897776	chr7	32110525	3.49596	32.982	1.76199	1.0134	3.44975	0.000561	0.229098
cg14334258	chr9	110595657	-2.65293	0.0704445	1.19745	0.769147	-3.44918	0.000562	0.229098
cg02358111	chr1	32671452	-1.23787	0.290002	0.753728	0.358887	-3.44918	0.000562	0.229098
cg05448404	chr4	779173	-1.41824	0.242139	0.800239	0.411185	-3.44917	0.000562	0.229098
cg00017546	chr1	28659475	-1.69373	0.183833	0.91009	0.491056	-3.44916	0.000562	0.229098
cg16398108	chr12	66331507	-1.63107	0.19572	0.876338	0.47291	-3.44901	0.000563	0.229098
cg09619390	chr2	19553546	-1.61148	0.199592	1.14683	0.467233	-3.44899	0.000563	0.229098
cg25225871	chr6	150077077	-1.42262	0.241081	0.819006	0.412478	-3.44897	0.000563	0.229098
cg13239951	chr10	95235086	-1.90338	0.149064	0.919527	0.551945	-3.44849	0.000564	0.229372
cg23977256	chr6	30123461	-1.09296	0.335223	0.767293	0.317006	-3.44776	0.000565	0.229863
cg05447336	chr1	39733810	-1.17571	0.3086	0.796175	0.341074	-3.44708	0.000567	0.230199
cg10147018	chr8	118876321	2.16532	8.71738	1.23271	0.628165	3.44705	0.000567	0.230199
cg04605287	chr1	54953486	0.209051	1.23251	0.115792	0.0606654	3.44597	0.000569	0.230629
cg18859544	chr19	19779618	3.39447	29.799	1.88215	0.985084	3.44587	0.000569	0.230629
cg03684497	chr19	6471245	1.18358	3.26603	0.814493	0.343502	3.44561	0.00057	0.230629
cg13384724	chr2	169415752	2.44451	11.5249	1.50377	0.709471	3.44554	0.00057	0.230629
cg00320749	chr22	39715143	0.53844	1.71333	0.316395	0.156274	3.44548	0.00057	0.230629
cg25656096	chr2	237990400	-1.96243	0.140516	1.06866	0.569568	-3.44547	0.00057	0.230629
cg20269582	chr16	27541618	1.41752	4.12686	0.731608	0.41142	3.44543	0.00057	0.230629
cg19792604	chr8	10375674	2.479	11.9294	1.15597	0.719529	3.44532	0.00057	0.230629
cg21708767	chr2	25565514	3.10923	22.4037	1.67215	0.902733	3.44424	0.000573	0.231347
cg17469668	chr5	142261891	-2.66976	0.0692691	1.34717	0.775153	-3.44417	0.000573	0.231347
cg05341116	chr2	220152744	-2.78002	0.0620371	1.53465	0.807233	-3.44389	0.000573	0.231384
cg20724589	chr1	42231065	1.7219	5.59516	0.931853	0.500017	3.44369	0.000574	0.231384
cg04968473	chr15	75040734	1.30537	3.68906	0.808408	0.379073	3.44359	0.000574	0.231384
cg20713852	chr19	36248996	0.688384	1.9905	0.4418	0.199909	3.44348	0.000574	0.231384
cg08302003	chr7	100435192	-1.63857	0.194258	0.704905	0.475887	-3.44319	0.000575	0.231384
cg23301322	chr15	81241280	1.32994	3.78081	0.688361	0.386254	3.44317	0.000575	0.231384
cg05900648	chr2	129243364	1.62515	5.07918	0.829174	0.472014	3.44301	0.000575	0.231384
cg18302605	chr14	76976137	1.75353	5.77496	1.10038	0.509318	3.4429	0.000576	0.231384
cg12076048	chr18	54306080	-1.92775	0.145475	1.09219	0.559955	-3.44268	0.000576	0.231419
cg24012919	chr4	38969699	-1.65664	0.190778	0.952733	0.481226	-3.44255	0.000576	0.231419
cg24660030	chr5	34656560	-3.26978	0.0380148	1.73536	0.949876	-3.44232	0.000577	0.231442
cg10313167	chr1	157485456	2.55782	12.9076	1.41758	0.743164	3.44179	0.000578	0.231442
cg06740703	chr5	56152491	-2.34424	0.0959196	1.29499	0.681157	-3.44156	0.000578	0.231442
cg25997480	chr10	90833994	-1.88809	0.151361	1.00224	0.548641	-3.44139	0.000579	0.231442
cg01792616	chr16	4289562	-1.59013	0.203899	0.881805	0.462079	-3.44125	0.000579	0.231442
cg06710853	chr16	30510824	1.51908	4.56802	0.816434	0.441439	3.4412	0.000579	0.231442
cg02997962	chr20	20036779	1.37897	3.97083	0.835143	0.400756	3.44094	0.00058	0.231442
cg22466400	chr7	4772377	2.41703	11.2126	1.41587	0.702443	3.4409	0.00058	0.231442
cg00653790	chr15	78031418	-0.973724	0.377674	0.71193	0.282987	-3.44088	0.00058	0.231442
cg10532807	chr17	935766	1.19454	3.30204	0.656379	0.347182	3.44067	0.00058	0.231442
cg24288446	chr1	2227082	2.82698	16.8944	1.25038	0.821657	3.44059	0.00058	0.231442
cg09284703	chr19	36207534	-1.6167	0.198554	0.836959	0.469898	-3.44052	0.000581	0.231442
cg05256903	chr14	88650491	-1.3902	0.249026	0.733505	0.404074	-3.44045	0.000581	0.231442
cg26564960	chr1	6082758	-1.41467	0.243006	0.741828	0.411195	-3.44039	0.000581	0.231442
cg17675080	chr16	1605067	1.63523	5.13063	0.900439	0.475347	3.44008	0.000582	0.23158
cg09238196	chr2	75348993	-2.64192	0.0712244	1.38478	0.768075	-3.43966	0.000582	0.231803
cg16060664	chr8	42010866	2.26043	9.58718	1.24799	0.657326	3.43882	0.000584	0.232373
cg16602806	chr5	7870060	0.492994	1.63721	0.424489	0.14337	3.43862	0.000585	0.232373
cg08551680	chr6	31926781	1.26433	3.54071	0.742758	0.367693	3.43854	0.000585	0.232373
cg23308950	chr13	113378301	1.93229	6.90528	0.997027	0.561977	3.43837	0.000585	0.232392
cg19496448	chr13	100344159	-1.23124	0.29193	0.690407	0.358124	-3.43803	0.000586	0.232403
cg15850870	chr13	112904449	-1.44832	0.234964	0.654825	0.421314	-3.43764	0.000587	0.232403
cg06207823	chr7	80275814	1.03188	2.80632	0.582512	0.300177	3.43755	0.000587	0.232403
cg04195136	chr4	141445022	-0.975513	0.376999	0.575675	0.283783	-3.43753	0.000587	0.232403
cg00495493	chr7	6213211	-1.68847	0.184803	0.838594	0.491188	-3.43752	0.000587	0.232403
cg07140188	chr2	190627930	-2.36656	0.0938026	1.29927	0.688464	-3.43745	0.000587	0.232403
cg21767537	chr5	141276911	-2.19215	0.111677	1.1334	0.637766	-3.43723	0.000588	0.232409
cg02993250	chr10	5726650	-1.68548	0.185356	0.873892	0.490372	-3.43714	0.000588	0.232409
cg26656300	chr4	79472821	-1.82094	0.161873	0.918372	0.529851	-3.4367	0.000589	0.232561
cg24788333	chr7	53255203	-1.58131	0.205705	0.967808	0.46013	-3.43666	0.000589	0.232561
cg16856049	chr12	115134709	-1.53438	0.215589	0.720377	0.44651	-3.43639	0.00059	0.232666
cg03079549	chr15	45879223	-1.39047	0.248958	0.808596	0.404714	-3.43569	0.000591	0.23314
cg04305469	chr1	95205334	-1.21701	0.296114	0.778573	0.354248	-3.43548	0.000592	0.233193
cg01226029	chr4	8588929	-1.34761	0.259862	0.779035	0.392312	-3.43503	0.000592	0.233445
cg20829648	chr2	114831555	-2.90407	0.0547999	1.50621	0.845638	-3.43417	0.000594	0.233818
cg11218872	chr3	193988737	-1.17594	0.30853	0.695973	0.34244	-3.43399	0.000595	0.233818
cg24892948	chr19	36001897	-1.40106	0.246336	0.910278	0.408015	-3.43383	0.000595	0.233818
cg04761352	chr6	149551885	1.94306	6.9801	0.924765	0.565923	3.43344	0.000596	0.233818
cg02295509	chr17	48256402	1.05152	2.86199	0.683368	0.306257	3.43344	0.000596	0.233818
cg23997218	chr16	24528550	-2.1759	0.113506	1.21199	0.63376	-3.43332	0.000596	0.233818
cg05502081	chr16	58549679	0.852596	2.34573	0.496837	0.248335	3.43326	0.000596	0.233818
cg18689691	chr21	46703750	-1.99043	0.136637	0.991413	0.579749	-3.43326	0.000596	0.233818
cg14578366	chr13	76109220	-3.084	0.0457756	1.56157	0.89835	-3.43297	0.000597	0.233818
cg07762788	chr16	68833306	2.25865	9.5702	1.05188	0.657933	3.43295	0.000597	0.233818
cg04554004	chr17	49230881	1.77382	5.89331	1.2469	0.516734	3.43275	0.000597	0.233818
cg02824064	chr7	4767580	1.22919	3.41846	0.76333	0.358097	3.43256	0.000598	0.233818
cg10994839	chr18	56746754	-2.28176	0.102104	1.01666	0.664747	-3.43253	0.000598	0.233818
cg27124296	chr16	30457684	-2.1928	0.111604	1.24429	0.63886	-3.43237	0.000598	0.233818
cg00125100	chr14	94642395	-1.32929	0.264666	0.942644	0.387288	-3.4323	0.000598	0.233818
cg27485189	chr12	124086218	-1.93227	0.144819	1.0159	0.562998	-3.4321	0.000599	0.233818
cg04853543	chr17	77974147	-1.14099	0.319504	0.68082	0.33245	-3.43205	0.000599	0.233818
cg27241276	chr20	56674461	-2.11429	0.120719	1.12372	0.61611	-3.43168	0.0006	0.234017
cg14304014	chr19	1625356	-2.18547	0.112425	1.08672	0.63696	-3.43109	0.000601	0.234185
cg20718483	chr13	31948315	-1.6204	0.197819	0.803265	0.472283	-3.43099	0.000601	0.234185
cg21428650	chr1	203019655	-2.192	0.111693	1.10849	0.638892	-3.43094	0.000601	0.234185
cg03833948	chr12	21678044	1.16247	3.19783	0.641036	0.338826	3.43088	0.000602	0.234185
cg19649172	chr10	134499266	1.62184	5.06241	0.883597	0.47275	3.43066	0.000602	0.234254
cg20382995	chr4	80118495	-2.56767	0.0767139	1.17266	0.748615	-3.4299	0.000604	0.234462
cg03681640	chr2	6647183	1.48739	4.42554	0.698137	0.433663	3.42983	0.000604	0.234462
cg11851604	chr19	7953707	-3.11482	0.0443867	1.8249	0.908155	-3.42983	0.000604	0.234462
cg21818713	chr3	22413582	0.994336	2.70293	0.549469	0.289911	3.4298	0.000604	0.234462
cg21011186	chr7	137311778	1.47253	4.36024	0.883599	0.429355	3.42963	0.000604	0.234462
cg23467659	chr2	6150293	0.736175	2.08793	0.52027	0.214663	3.42945	0.000605	0.234462
cg16545664	chr12	48186963	-2.53699	0.0791043	1.31785	0.739781	-3.42938	0.000605	0.234462
cg12850165	chr1	113250044	-1.56775	0.208514	0.892791	0.457196	-3.42906	0.000606	0.234583
cg19633487	chr1	2522370	-1.89747	0.149947	1.0627	0.55337	-3.42894	0.000606	0.234583
cg21123203	chr4	15471301	1.42447	4.15563	0.766269	0.415479	3.42849	0.000607	0.234842
cg17774528	chr16	57552762	2.40072	11.0311	1.32026	0.700258	3.42833	0.000607	0.234857
cg07839697	chr9	132042653	2.62569	13.8141	1.35757	0.765959	3.42797	0.000608	0.235035
cg06209924	chr1	87168148	-2.49182	0.0827592	1.50173	0.727063	-3.42724	0.00061	0.235495
cg24667400	chr6	122816886	1.32627	3.76696	0.997952	0.386989	3.42715	0.00061	0.235495
cg21950525	chr7	99155767	2.16364	8.70274	1.3395	0.631453	3.42645	0.000612	0.235976
cg24353779	chr10	102133219	-1.93346	0.144647	0.919049	0.564342	-3.42605	0.000612	0.236196
cg02968537	chr16	55176084	-2.65587	0.070238	1.46896	0.77524	-3.42587	0.000613	0.236225
cg12670073	chr20	56287532	2.26265	9.60856	1.24384	0.660515	3.42559	0.000613	0.236335
cg07424440	chr1	45453003	-1.56646	0.208782	1.0669	0.457315	-3.42535	0.000614	0.236416
cg18904552	chr10	93624759	-2.21002	0.109698	1.0682	0.645263	-3.42499	0.000615	0.236598
cg22264813	chr7	158710861	-2.00529	0.134621	1.00147	0.585533	-3.42473	0.000615	0.236703
cg03216043	chr19	10928639	-1.96456	0.140217	0.998477	0.57372	-3.42425	0.000616	0.236902
cg22035959	chr19	951681	1.24018	3.45622	0.664532	0.362195	3.42406	0.000617	0.236902
cg14772913	chr2	209120237	1.71713	5.56852	0.946262	0.50149	3.42406	0.000617	0.236902
cg04615235	chr19	50337747	-1.19568	0.302497	0.773225	0.349272	-3.42335	0.000619	0.237197
cg09764761	chr17	44105544	0.777702	2.17646	0.53358	0.22719	3.42313	0.000619	0.237197
cg07729269	chr11	66233744	-1.17695	0.308219	0.74721	0.343823	-3.42311	0.000619	0.237197
cg08783913	chr3	179391295	-1.32539	0.2657	0.766303	0.38719	-3.4231	0.000619	0.237197
cg17434472	chr1	35496883	-1.71896	0.179252	0.936583	0.502183	-3.42298	0.000619	0.237197
cg18411103	chr17	33700255	2.35357	10.5231	1.61012	0.687638	3.42269	0.00062	0.237327
cg14810343	chr5	139028149	0.710081	2.03416	0.376396	0.207546	3.42132	0.000623	0.238058
cg02036581	chr19	1267269	3.04095	20.9251	1.74581	0.88885	3.42121	0.000623	0.238058
cg01474658	chr12	57006789	-2.22871	0.107668	1.11619	0.651466	-3.42106	0.000624	0.238058
cg16175497	chrX	48328591	-2.01126	0.13382	1.35624	0.587924	-3.42095	0.000624	0.238058
cg02886591	chr17	45773570	-1.0188	0.361029	0.653399	0.297844	-3.42057	0.000625	0.238058
cg02488934	chr1	156422580	2.5476	12.7764	1.5794	0.744822	3.42042	0.000625	0.238058
cg04635280	chr4	170788531	-0.295786	0.743946	0.290786	0.0864774	-3.42039	0.000625	0.238058
cg03221702	chr19	10792991	2.39962	11.019	1.29363	0.701572	3.42035	0.000625	0.238058
cg06348187	chr7	899806	1.05158	2.86216	0.690815	0.30745	3.42032	0.000625	0.238058
cg20298273	chr1	156897330	-1.58987	0.203952	0.703843	0.464856	-3.42014	0.000626	0.238058
cg00026362	chr6	43858741	-2.25417	0.104961	1.41442	0.6591	-3.42007	0.000626	0.238058
cg08320225	chr16	54689252	-1.26223	0.283022	0.75413	0.369099	-3.41976	0.000627	0.238058
cg26178732	chr5	153860476	-4.06889	0.0170964	2.01842	1.18983	-3.41971	0.000627	0.238058
cg27576209	chr16	777489	-1.75635	0.172674	0.880762	0.513595	-3.41971	0.000627	0.238058
cg16524716	chr19	53794618	1.09716	2.99566	0.74079	0.32085	3.41955	0.000627	0.238058
cg00556697	chr12	56872238	-2.21343	0.109325	1.02217	0.647294	-3.41952	0.000627	0.238058
cg23716859	chr14	25448095	-2.44434	0.0867833	1.17355	0.714879	-3.41924	0.000628	0.238113
cg01075805	chr15	60298519	-2.08401	0.12443	0.979355	0.60951	-3.41916	0.000628	0.238113
cg19194233	chr22	50523801	-0.977543	0.376234	0.587926	0.285945	-3.41864	0.000629	0.238113
cg01090834	chr21	38081193	-1.299	0.272805	0.880412	0.379978	-3.41862	0.000629	0.238113
cg11563859	chr19	19766578	-1.61602	0.198689	0.964656	0.472732	-3.41847	0.00063	0.238113
cg04134859	chr7	73097692	1.60118	4.95888	0.844562	0.468423	3.41823	0.00063	0.238113
cg06198088	chr2	42275672	2.44517	11.5325	1.14705	0.715374	3.41804	0.000631	0.238113
cg01835576	chr16	66835530	-1.38598	0.250079	0.857201	0.405499	-3.41797	0.000631	0.238113
cg12088663	chr20	32381603	-1.29422	0.274112	0.675931	0.378671	-3.4178	0.000631	0.238113
cg03803002	chr8	141110260	2.47039	11.827	1.34316	0.72284	3.41761	0.000632	0.238113
cg08491805	chr8	52812311	2.12127	8.34173	0.936668	0.620704	3.41752	0.000632	0.238113
cg09010160	chr22	35837856	-1.99241	0.136366	1.1432	0.58301	-3.41745	0.000632	0.238113
cg24830524	chr2	238249152	-2.34567	0.0957835	1.15393	0.686381	-3.41744	0.000632	0.238113
cg06976770	chr5	140479793	1.22991	3.42091	0.731369	0.359922	3.41715	0.000633	0.238113
cg16535788	chr17	80395405	1.302	3.67663	0.646244	0.381025	3.41709	0.000633	0.238113
cg18254186	chr10	105413756	-2.75246	0.0637709	1.55355	0.805511	-3.41703	0.000633	0.238113
cg06740598	chr2	26467551	1.80445	6.07665	0.991203	0.528109	3.41682	0.000634	0.238113
cg04686571	chr1	8591268	-1.97021	0.139428	1.14304	0.576629	-3.41677	0.000634	0.238113
cg01888621	chr16	24620199	1.66137	5.26651	0.893729	0.486266	3.41658	0.000634	0.238113
cg04683496	chr10	443561	-1.56646	0.208783	0.881124	0.45849	-3.41656	0.000634	0.238113
cg26433505	chr3	118914139	1.98345	7.26778	1.2566	0.58062	3.41609	0.000635	0.238399
cg00476944	chr7	157411142	0.883947	2.42043	0.526392	0.258777	3.41587	0.000636	0.238451
cg06178915	chr13	103498655	1.52739	4.60614	0.786655	0.447184	3.41557	0.000636	0.238451
cg20151452	chr11	86290281	1.58102	4.8599	0.994263	0.462887	3.41556	0.000637	0.238451
cg26555401	chr1	93811631	-3.48297	0.030716	1.95919	1.01977	-3.41545	0.000637	0.238451
cg13911393	chr17	37894944	1.80046	6.05243	1.01339	0.527258	3.41476	0.000638	0.238873
cg10904266	chr11	118692470	-3.0696	0.0464399	1.34849	0.898939	-3.41469	0.000639	0.238873
cg05593167	chr20	43380294	-1.31001	0.269817	0.791577	0.383684	-3.4143	0.000639	0.239087
cg26319827	chr4	6754822	-0.772199	0.461996	0.641048	0.22619	-3.41394	0.00064	0.239269
cg01756555	chr20	61780007	-1.48728	0.225986	0.850227	0.435684	-3.41367	0.000641	0.239269
cg07964178	chr8	22550957	1.92818	6.87698	1.07606	0.564842	3.41366	0.000641	0.239269
cg01274981	chr11	35560409	-0.917834	0.399383	0.557871	0.268883	-3.41351	0.000641	0.239274
cg17379749	chr12	119416855	-1.41651	0.242559	0.812597	0.414991	-3.41335	0.000642	0.23928
cg00245470	chr18	60057235	-1.42706	0.240014	0.901741	0.418097	-3.41322	0.000642	0.23928
cg17470184	chr11	118478236	-1.82516	0.161191	0.875847	0.53476	-3.41305	0.000642	0.239299
cg09458384	chr5	3030971	-1.2145	0.29686	0.677811	0.355867	-3.41278	0.000643	0.239417
cg08507975	chr10	130339186	1.69145	5.42737	1.07058	0.49566	3.41253	0.000644	0.239456
cg05025992	chr13	37021872	-3.19017	0.0411649	1.49569	0.934863	-3.41245	0.000644	0.239456
cg02890250	chr19	16243834	-1.44202	0.236451	0.832556	0.422664	-3.41173	0.000646	0.239774
cg11798358	chr17	48613081	1.62573	5.08211	0.823165	0.476517	3.41169	0.000646	0.239774
cg17335494	chr14	75077385	-1.26895	0.281127	0.957837	0.371975	-3.41138	0.000646	0.239774
cg16969623	chr19	54024182	-1.28002	0.278032	0.716691	0.375231	-3.41129	0.000647	0.239774
cg08206682	chr21	45420795	1.05497	2.8719	0.614652	0.309274	3.41114	0.000647	0.239774
cg10119458	chr9	97960393	-1.89229	0.150726	0.904878	0.554799	-3.41078	0.000648	0.239774
cg04056669	chr3	195614059	-1.90547	0.148753	1.14675	0.558671	-3.41072	0.000648	0.239774
cg09990086	chr8	38643846	2.31073	10.0818	1.24369	0.677492	3.41071	0.000648	0.239774
cg02255184	chr3	51422832	3.36416	28.9091	1.80266	0.986362	3.41067	0.000648	0.239774
cg24660211	chr4	183685958	-1.38482	0.250368	0.755033	0.406028	-3.41066	0.000648	0.239774
cg23398508	chr17	70536199	-1.44465	0.235829	1.07721	0.423586	-3.41052	0.000648	0.239776
cg23978866	chr2	47230407	-1.42265	0.241074	0.849058	0.417166	-3.41028	0.000649	0.239859
cg04981611	chr2	47798477	1.26003	3.52552	0.632045	0.369562	3.40952	0.000651	0.240239
cg14708360	chr2	129396420	-1.47134	0.229618	0.862041	0.431555	-3.40939	0.000651	0.240239
cg14473643	chr6	33282885	0.202333	1.22426	0.152561	0.0593482	3.40925	0.000651	0.240239
cg12647333	chr20	32319621	1.43976	4.2197	1.0193	0.422314	3.40923	0.000651	0.240239
cg07290190	chr4	121992756	2.11551	8.29378	0.987409	0.620547	3.4091	0.000652	0.240239
cg02630819	chr2	97651765	-1.63176	0.195585	0.960972	0.478662	-3.409	0.000652	0.240239
cg10126234	chr14	104195533	1.67762	5.3528	1.00185	0.492161	3.40868	0.000653	0.240394
cg05361503	chr16	4475729	0.795881	2.21639	0.409517	0.233528	3.40807	0.000654	0.24081
cg14810355	chr2	219161722	-1.63568	0.19482	0.833856	0.480003	-3.40764	0.000655	0.241038
cg12286159	chr7	83304047	2.01576	7.50643	0.823869	0.591561	3.40753	0.000656	0.241038
cg06407441	chr5	78015816	-1.06937	0.343226	0.544727	0.313857	-3.40718	0.000656	0.241189
cg17135337	chr11	72293420	1.48322	4.40709	0.722192	0.435334	3.40707	0.000657	0.241189
cg05265414	chr13	110914574	1.79347	6.0103	0.968539	0.526443	3.40678	0.000657	0.241249
cg07940502	chr19	42532541	-2.21898	0.10872	1.27402	0.651352	-3.40672	0.000657	0.241249
cg02752765	chr10	102279896	0.537616	1.71192	0.328651	0.157835	3.4062	0.000659	0.241586
cg04732858	chr1	109779922	-2.12881	0.118979	1.08929	0.625036	-3.40589	0.000659	0.241732
cg06453019	chr9	82188754	-1.5491	0.212439	0.970044	0.454862	-3.40565	0.00066	0.241822
cg24469784	chr2	241723513	-1.31475	0.268541	0.707122	0.386126	-3.40498	0.000662	0.242272
cg15056119	chr7	107384245	3.74629	42.3635	1.85502	1.10033	3.40469	0.000662	0.242272
cg00552600	chr7	157091575	-2.15503	0.115899	1.30185	0.632971	-3.40463	0.000663	0.242272
cg13660249	chr5	24842031	2.18409	8.88252	1.25818	0.641514	3.40458	0.000663	0.242272
cg01717164	chr11	32816227	-1.75057	0.173675	1.11055	0.514226	-3.40428	0.000663	0.242418
cg25862140	chr3	70780437	-3.48493	0.0306559	1.72686	1.02399	-3.40329	0.000666	0.243078
cg03336500	chr8	61086216	-1.83896	0.158982	0.862617	0.540354	-3.40325	0.000666	0.243078
cg12267150	chr10	127770881	-1.493	0.224698	0.809441	0.43874	-3.40292	0.000667	0.243251
cg04568355	chr17	27949861	1.64265	5.16885	0.899961	0.48278	3.40248	0.000668	0.243515
cg22544231	chr12	132195441	2.68762	14.6966	1.13576	0.789974	3.40216	0.000669	0.243677
cg00624332	chr10	103880351	0.753312	2.12402	0.63737	0.221464	3.40151	0.00067	0.243722
cg10470489	chr8	41686324	-1.1889	0.304557	0.644752	0.349527	-3.40145	0.00067	0.243722
cg24296276	chr7	29026070	-0.875596	0.416614	0.553062	0.257422	-3.4014	0.00067	0.243722
cg03267620	chr7	99713012	1.43616	4.20453	0.785544	0.422233	3.40135	0.000671	0.243722
cg12176426	chr10	7860652	-2.21688	0.108948	1.00214	0.651777	-3.40129	0.000671	0.243722
cg15139258	chr9	111808542	-1.88919	0.151194	1.15819	0.555443	-3.40124	0.000671	0.243722
cg11577646	chr19	48281758	-2.10916	0.12134	1.03911	0.620136	-3.40113	0.000671	0.243722
cg23224619	chr2	234296988	-1.71214	0.180479	0.898768	0.503582	-3.39993	0.000674	0.24449
cg18636829	chr7	101559514	-1.85266	0.15682	1.03299	0.544923	-3.39985	0.000674	0.24449
cg07267845	chr7	157345566	0.915785	2.49874	0.59701	0.269365	3.39979	0.000674	0.24449
cg11944518	chr3	30789746	1.35499	3.87673	0.880927	0.398586	3.39949	0.000675113	0.24449
cg10320783	chr11	115097930	-1.46158	0.231868	0.9015	0.429946	-3.39946	0.000675	0.24449
cg09452319	chr9	37592804	1.61792	5.0426	0.813722	0.475943	3.3994	0.000675	0.24449
cg11118278	chr20	1029996	-1.56272	0.209566	0.823272	0.459722	-3.39927	0.000676	0.24449
cg07837729	chr11	63933778	0.559427	1.74967	0.393405	0.16458	3.39912	0.000676	0.24449
cg22488274	chr14	76044802	-1.51028	0.220847	0.792242	0.444343	-3.39891	0.000677	0.24449
cg01392273	chr7	99956107	-2.6617	0.0698293	1.37537	0.783113	-3.39887	0.000677	0.24449
cg14240304	chr11	65323116	-1.83147	0.160179	0.88926	0.538899	-3.39853	0.000677	0.244671
cg24933925	chr6	71276966	-1.57864	0.206256	0.811285	0.464533	-3.39833	0.000678	0.244723
cg04402205	chr16	85722510	2.26761	9.65626	1.17347	0.667334	3.39801	0.000679	0.244888
cg26199493	chr1	226497589	-1.25275	0.285719	0.69942	0.368688	-3.39785	0.000679	0.244905
cg06051581	chr20	21368840	2.6976	14.8441	1.41397	0.794005	3.39747	0.00068	0.245127
cg19843425	chr6	160537158	1.47524	4.37207	0.854057	0.43429	3.39689	0.000682	0.245515
cg25249386	chr14	57272396	1.98335	7.26702	0.987062	0.583908	3.39667	0.000682	0.245566
cg20510724	chr15	89346795	-1.76272	0.171578	1.11954	0.51898	-3.3965	0.000683	0.245566
cg12029721	chr4	26862605	1.43597	4.20373	0.946696	0.42279	3.39642	0.000683	0.245566
cg27184729	chr16	73881275	1.78896	5.98324	1.0004	0.526754	3.39621	0.000683	0.245635
cg15895526	chr3	193109674	-1.72489	0.178194	0.978863	0.507928	-3.39592	0.000684	0.245744
cg00832923	chr7	150270224	-1.96112	0.1407	1.02579	0.577535	-3.39568	0.000685	0.245744
cg09065135	chr1	149982836	-1.39287	0.248362	0.85459	0.410208	-3.39551	0.000685	0.245744
cg20660396	chr15	101725555	-1.22057	0.295061	0.665709	0.359472	-3.39546	0.000685	0.245744
cg05720608	chr4	76763272	2.31969	10.1725	1.21492	0.683191	3.39537	0.000685	0.245744
cg10585263	chr5	55033715	-2.05181	0.128502	1.17134	0.604317	-3.39525	0.000686	0.245744
cg00498010	chr7	4805943	-1.77343	0.16975	1.07808	0.522397	-3.39478	0.000687	0.245865
cg05031696	chr12	6793788	-2.82698	0.0591916	1.54423	0.832756	-3.39472	0.000687	0.245865
cg14972967	chr2	241374723	-3.97116	0.0188516	2.09306	1.16981	-3.3947	0.000687	0.245865
cg04497520	chr1	6673429	1.46221	4.3155	0.91337	0.430774	3.39439	0.000688	0.245865
cg10442101	chr7	16066532	1.49445	4.45688	0.849548	0.440276	3.39434	0.000688	0.245865
cg20555481	chr19	13875430	2.32901	10.2678	1.26802	0.686172	3.39421	0.000688	0.245865
cg07477009	chr13	96705395	-1.21486	0.296751	0.735814	0.357959	-3.39386	0.000689	0.245865
cg02183083	chr3	50339669	-2.07574	0.125463	1.05108	0.61162	-3.39384	0.000689	0.245865
cg02504716	chr11	124071642	2.50062	12.1901	1.47733	0.736847	3.39368	0.00069	0.245865
cg21586994	chr5	173930588	-2.17573	0.113525	1.21454	0.641155	-3.39346	0.00069	0.245865
cg04887437	chr19	39882046	0.916673	2.50096	0.451151	0.270134	3.39341	0.00069	0.245865
cg01899945	chr17	48754628	-1.98233	0.137748	0.929274	0.58424	-3.393	0.000691	0.245865
cg11336359	chr1	160338222	-1.32009	0.267113	0.785764	0.389061	-3.393	0.000691	0.245865
cg16308229	chr1	32381337	-2.43693	0.0874286	1.3215	0.71823	-3.39297	0.000691	0.245865
cg03656498	chr14	23822255	-1.88193	0.152296	0.970034	0.554662	-3.39293	0.000692	0.245865
cg07226481	chr2	202298388	1.78792	5.97701	1.0429	0.526961	3.39289	0.000692	0.245865
cg21820921	chr9	127054198	2.3599	10.5899	1.31396	0.695567	3.39278	0.000692	0.245865
cg06289182	chr10	133485190	-2.13894	0.117779	1.53955	0.630491	-3.3925	0.000693	0.245993
[truncated: 63,532 more rows]

## Sheet: Figure 1c
Gene	Chromsome	Region Sidák P-value	CpG Name	Position (Hg19)	Probe Mean Beta	Probe SD Beta	Probe Delta Beta	Probe SD Delta Beta	Regression Coefficient	Probe Regression P-value
USH2A	chr1	0.007565	cg13415466	215804951	0.835491	0.0298994	-0.0152102	0.0293996	-1.31322	2.69e-05
			cg08020100	215805150	0.614433	0.0282317	-0.00907886	0.0189846	-1.06177	0.00589072
PTDSS2	chr11	0.01232	cg20831041	464554	0.964378	0.00745985	-0.00490984	0.00886886	-1.58807	0.000183
			cg00184011	464353	0.932811	0.00902982	-0.0058674	0.0111518	-2.11686	0.00223453
SPTB	chr14	0.02852	cg08250735	65231319	0.624891	0.0334112	-0.0151997	0.0303931	-2.5155	2.23e-05
			cg08389316	65231406	0.37479	0.0235851	-0.00499121	0.0199628	-1.99691	0.0101388
ZDHHC7	chr16	0.01132	cg02142900	85007113	0.847682	0.0155173	-0.0111011	0.017907	-3.3586	3.43e-07
			cg02052797	85007184	0.93562	0.0108003	-0.0034785	0.0162473	-0.93419	0.0379302
AMH	chr19	0.007136	cg04052466	2251061	0.0717014	0.0330278	-0.0043092	0.0272313	-0.466923	3.84e-05
			cg23218559	2250956	0.0730471	0.0449451	-0.00583938	0.0204838	-0.202982	0.00143881
			cg26000619	2251067	0.18377	0.050557	-0.00948747	0.0326829	-0.272233	0.0445249
			cg05345154	2250901	0.239801	0.0655114	-0.0040272	0.0299816	-0.146579	0.186735
HDAC4	chr2	0.000671	cg21559747	240033412	0.910047	0.0224478	-0.0165366	0.0272505	-1.42843	2.87e-07
			cg03209251	240033164	0.889479	0.0238651	-0.0135133	0.0271285	-1.14461	0.0175204
			cg15713391	240033280	0.941416	0.0134811	-0.00248566	0.0140006	-0.920718	0.0389621
TIAM1	chr21	0.005991	cg05299823	32649215	0.943681	0.0286654	0.00248103	0.00663044	3.15679	4.36e-09
			cg27624212	32649177	0.953465	0.00815886	-0.00395055	0.00878834	-1.51612	0.0101511
			cg25943452	32649155	0.939665	0.00985647	-0.00225187	0.00804636	-0.9413	0.297443
TRIM39-RPP1	chr6	2.39e-09	cg17080697	30297382	0.498	0.0873977	-0.0212909	0.0564119	-2.95229	7.54e-06
			cg06230847	30297594	0.650562	0.0807763	-0.0150494	0.05059	-1.26398	0.00163762
			cg01383911	30297627	0.684679	0.0777963	-0.012072	0.0632867	-1.62566	0.00302611
			cg07905808	30297389	0.586232	0.0775609	-0.0201074	0.0472997	-2.242	0.00545536
			cg09020199	30297320	0.50054	0.0839296	-0.0151831	0.0539803	-2.11819	0.0102485
			cg03094134	30297174	0.448794	0.093192	-0.0233253	0.0575184	-1.80196	0.0130311
			cg04425551	30297338	0.492244	0.0880978	-0.0171689	0.0584197	-1.89143	0.0303519
			cg14066298	30297565	0.526501	0.0688469	-0.0141348	0.0484546	-1.80712	0.0351567
			cg13079571	30297257	0.527429	0.088377	-0.0138598	0.0573323	-1.41494	0.081825
ANLN	chr7	0.02489	cg27392902	36500566	0.946616	0.0170909	0.00254727	0.00676228	2.05753	5.83e-06
			cg00413606	36500624	0.949352	0.0113872	-0.00302563	0.00841939	-1.14469	0.0145165
KCNV2	chr9	0.0153	cg26428825	2717531	0.949523	0.0151928	-0.00600181	0.0107197	-2.5028	2.89e-08
			cg14341520	2717338	0.94621	0.0125665	-0.00454673	0.010705	-1.10122	0.0329232
			cg21331335	2717325	0.961684	0.00534682	-0.000174	0.00426211	0.858581	0.28978

## Sheet: Figure 2a
Twin Pair ID	Case Median	Case IQR	Control Median	Control IQR
1	0.863186	0.777504	0.864549	0.77353
2	0.846476	0.770425	0.861756	0.782797
3	0.848906	0.778023	0.859332	0.78791
4	0.864151	0.781608	0.861244	0.76576
5	0.861779	0.800454	0.868205	0.801555
9	0.865838	0.779581	0.870581	0.785409
13	0.859189	0.784092	0.858483	0.774352
14	0.727045	0.729753	0.720396	0.735321
17	0.852542	0.791592	0.856563	0.798618
19	0.863028	0.787682	0.862063	0.780752
20	0.863246	0.794844	0.86777	0.795824
21	0.858825	0.790433	0.866154	0.794157
24	0.861468	0.794157	0.861359	0.791811
26	0.862812	0.793151	0.866958	0.791735
27	0.848698	0.779724	0.857892	0.782684
30	0.855022	0.763238	0.865845	0.768952
32	0.851758	0.782274	0.855846	0.78192
33	0.864819	0.778543	0.86503	0.781385
34	0.864262	0.774036	0.86418	0.776488
37	0.868263	0.782641	0.861798	0.792618
41	0.869464	0.79013	0.8556	0.779188
42	0.869757	0.787078	0.863461	0.78474
43	0.864736	0.78483	0.861364	0.770822
44	0.861557	0.773185	0.855423	0.762321
47	0.862734	0.79221	0.860965	0.788089
49	0.862869	0.785291	0.864655	0.78505
51	0.842616	0.779675	0.865393	0.783964
56	0.853532	0.766374	0.855805	0.768301
58	0.86384	0.796025	0.864338	0.798392
60	0.863577	0.776046	0.86439	0.777954
61	0.825547	0.77669	0.839661	0.78937
63	0.842514	0.779887	0.852566	0.787637
69	0.857838	0.77809	0.847229	0.77508
71	0.849305	0.767964	0.859953	0.774658
75	0.865108	0.765735	0.8617	0.771848
76	0.86698	0.793609	0.861893	0.789831
77	0.842438	0.79087	0.85811	0.798103
79	0.858907	0.781145	0.857708	0.782937
80	0.857965	0.771503	0.869518	0.79209
83	0.862572	0.785359	0.863421	0.779865
84	0.85924	0.77879	0.863728	0.778547

## Sheet: Figure 2b
Region	Coefficient Direction	Frequency	Percentage in Region
All	Negative	409819	0.577
All	Positive	300191	0.423
Open Sea	Negative	228222	0.59
Open Sea	Positive	158886	0.41
Island	Negative	76982	0.533
Island	Positive	67578	0.467
Body	Negative	156153	0.595
Body	Positive	106283	0.405
CGI Shelf/Shore	Negative	52579	0.587
CGI Shelf/Shore	Positive	36971	0.413
TSS1500	Negative	50787	0.567
TSS1500	Positive	38788	0.433
5'UTR	Negative	35295	0.57
5'UTR	Positive	26589	0.43
TSS200	Negative	30824	0.53
TSS200	Positive	27326	0.47
3'UTR	Negative	10793	0.611
3'UTR	Positive	6859	0.389
Exon Bnd	Negative	2884	0.59
Exon Bnd	Positive	2006	0.41
1st Exon	Negative	12511	0.535
1st Exon	Positive	10865	0.465
1st Exon	Negative	12511	0.535
1st Exon	Positive	10865	0.465

## Sheet: Figurte 2c-d
	Median Delta Beta Values by Twin Pair (n = 41)
Twin Pair ID	All Probes	TSS200 Probes	TSS1500 Probes	3'UTR Probes	5'UTR Probes	Body Probes	Exon Bnd Probes	1st Exon Probes	Open Sea Probes	Island Probes	CGI Shelf/Shore Probes
1	-0.000232609	-0.0012746	-0.0010354	0.000676	-0.000558596	0.000277	0.00055	-0.000782	0.000688	-0.000971	-0.000892373
2	-0.00355353	0.000651	-0.001926	-0.0056574	-0.00190959	-0.0048867	-0.0054261	0.000554	-0.0058193	0.000727	-0.00407393
3	-0.00315128	0.000244	-0.001412	-0.0050485	-0.00177349	-0.0046244	-0.0064763	0.000219	-0.00589	0.000385	-0.00284526
4	-0.0020338	-0.0031448	-0.003238	-0.0016418	-0.0026297	-0.0012722	-0.000851	-0.0029476	-0.00086	-0.0030696	-0.00284079
5	-0.00281167	0.000597	-0.0015485	-0.0041554	-0.00151768	-0.0037929	-0.0044766	0.000455	-0.004736	0.000707	-0.00313781
9	-0.00169347	0.000189	-0.000747	-0.0033964	-0.000973744	-0.0026085	-0.0036757	0.000122	-0.0029676	0.000166	-0.00185278
13	-0.00191107	-0.0021636	-0.0025378	-0.0017062	-0.00219765	-0.001623	-0.0015731	-0.0020398	-0.0016261	-0.0020531	-0.00227448
14	0.0024494	1.56e-05	0.00137556	0.00429471	0.00117429	0.00344251	0.0045091	0.000397	0.0048123	0.000193	0.00279656
17	-0.00276514	0.00158029	-0.000742	-0.0053005	-0.000952502	-0.0043104	-0.0059565	0.00142437	-0.0054346	0.00162808	-0.0025807
19	-0.000578771	-0.001824	-0.0014205	0.000937	-0.00112016	0.000387	0.000921	-0.0016526	0.000676	-0.0016955	-0.000945391
20	-0.000879496	-0.0011054	-0.001	-0.000108	-0.000897434	-0.00056	-0.000528	-0.00103	-0.000853	-0.000958	-0.000784488
21	-0.00327317	-0.0014361	-0.0026756	-0.0066298	-0.00282696	-0.0047055	-0.0074233	-0.0013926	-0.0053008	-0.0014111	-0.00373055
24	-0.00277522	-4.92e-05	-0.0019681	-0.0052901	-0.00191365	-0.0040507	-0.0053406	-0.000169	-0.0045588	-0.000133	-0.00325238
26	0.00086115	-0.0011753	0.000186	0.0034388	0.000163249	0.00206402	0.00347349	-0.000769	0.00227337	-0.000894	0.00127204
27	-0.00472796	-0.000184	-0.0031664	-0.0070547	-0.0034387	-0.0061092	-0.0073051	-0.000294	-0.0068129	-0.000221	-0.00504824
30	-0.00431538	0.00173425	-0.0022068	-0.0064755	-0.00258658	-0.005856	-0.0069142	0.00144704	-0.0065455	0.00171496	-0.00448754
32	-0.00111625	-0.000669	-0.0011509	-0.0013124	-0.000976953	-0.0012643	-0.0013791	-0.000496	-0.0014279	-0.000463	-0.00162799
33	-0.00118183	-0.000469	-0.000919	-0.002202	-0.000944633	-0.0016701	-0.0025879	-0.000419	-0.0018885	-0.000399	-0.00120762
34	-0.000730685	0.0010176	-1.55e-05	-0.0022817	-9.80212e-05	-0.0016104	-0.002679	0.000998	-0.0019612	0.00106915	-0.000930943
37	0.00577115	0.00252991	0.00542709	0.00877157	0.00491834	0.00698272	0.00924651	0.00237966	0.00781699	0.0023096	0.00697256
41	0.005514	-0.000667	0.00219514	0.0101018	0.0031564	0.00815272	0.0112736	-0.000324	0.00949361	-0.000435	0.0048564
42	0.00262687	0.00104338	0.00200895	0.00395793	0.00207175	0.00338051	0.00467819	0.000847	0.00355826	0.00097	0.00283099
43	-0.00142926	-0.0024559	-0.0023668	-0.0010766	-0.00194102	-0.000695	-0.000396	-0.0023778	-0.000449	-0.0023908	-0.00189549
44	0.000768593	-0.000788	-0.000145	0.00171263	6.23994e-05	0.00164102	0.00238972	-0.000817	0.00215727	-0.000803	0.000880667
47	-0.000786564	-0.0011858	-0.0011351	-0.00074	-0.00107494	-0.000586	-0.000648	-0.0012172	-0.000296	-0.0012518	-0.000873754
49	0.00153449	0.00154989	0.00165512	0.00206569	0.00168774	0.00165604	0.00271361	0.00152053	0.00151526	0.00151963	0.00152635
51	-0.00740221	4.01e-07	-0.0042459	-0.0091068	-0.00475773	-0.0090123	-0.0094491	-0.000401	-0.0108947	-5.23e-05	-0.00708602
56	-0.00186675	0.000973	-0.000674	-0.0036888	-0.000883306	-0.0030527	-0.0038591	0.000751	-0.0036146	0.000866	-0.00180748
58	-0.00136607	-0.000702	-0.0010718	-0.0020091	-0.00112266	-0.0015833	-0.0015416	-0.000812	-0.0020456	-0.000726	-0.00118014
60	0.000719946	0.000872	0.000808	0.000903	0.000806417	0.000613	0.000611	0.000804	0.000589	0.000854	0.000820713
61	-0.00047332	0.00150363	0.000876	-0.000626	0.000573552	-0.0012566	-0.0012064	0.00123228	-0.0025291	0.00147795	-6.51548e-05
63	-0.00394634	0.00119822	-0.0013602	-0.0062224	-0.00211092	-0.0057036	-0.0074422	0.000927	-0.0064354	0.00112748	-0.00350557
69	0.00122352	-0.00033	0.000269	0.00130358	0.000480179	0.001708	0.00158629	-0.000202	0.00285654	-0.000391	0.00138788
71	-0.00226444	0.00180663	-0.000424	-0.0034426	-0.000547858	-0.0034931	-0.003275	0.00132006	-0.0044848	0.00171783	-0.00238612
75	-0.000729648	0.00263975	0.00110422	-0.003756	0.000672078	-0.0024127	-0.0032363	0.00213579	-0.0031244	0.00236183	-0.000580685
76	0.00306888	-0.000424	0.00155556	0.00578694	0.00170361	0.00460675	0.00642893	-0.000282	0.00511227	-0.000393	0.00344674
77	-0.00560676	0.00138211	-0.0027256	-0.007742	-0.00332314	-0.0073147	-0.007966	0.00103831	-0.0083084	0.00138152	-0.00563172
79	0.00288588	0.000425	0.00218287	0.00520932	0.00212885	0.00395127	0.00495336	0.00064	0.00410116	0.00066	0.00339041
80	-0.00450663	0.00358027	0.000624	-0.0085082	-0.000776066	-0.0073228	-0.0091423	0.00331627	-0.0083286	0.00358748	-0.003741
83	-0.00163415	-0.0010773	-0.0016987	-0.0020816	-0.00159416	-0.0017926	-0.001816	-0.0013544	-0.001794	-0.0012141	-0.00200312
84	-0.00346266	0.000211	-0.0020804	-0.006617	-0.00206352	-0.0051326	-0.0067758	0.000265	-0.0058475	0.000299	-0.00413911

## Sheet: Figure 2e-h
Globally Hypomethylated Pairs (n = 30, by row)
Twin Pair ID	Open Sea Delta Beta Median	Island Delta Beta Median	Promoter Delta Beta Median	Gene Delta Beta Median
1	0.000687511	-0.000970702	-0.00150397	-0.000168882
2	-0.0058193	0.000727245	0.00099435	-0.00648668
3	-0.00588997	0.000385488	0.000581033	-0.00268833
4	-0.000859973	-0.00306962	-0.00340907	-0.00125773
5	-0.00473596	0.000707117	0.000957204	-0.00395421
9	-0.00296764	0.000165546	0.000530193	-0.00247135
13	-0.00162615	-0.00205309	-0.00235722	-0.00149113
17	-0.00543465	0.00162808	0.00203624	-0.00377959
19	0.000675822	-0.00169547	-0.00206804	-1.80231e-07
20	-0.000852504	-0.000957925	-0.0010873	0.000847652
21	-0.00530082	-0.00141107	-0.00141711	-0.00348005
24	-0.00455876	-0.000133036	0.000173568	-0.00394097
27	-0.0068129	-0.000220519	0.000160886	-0.0057323
30	-0.00654554	0.00171496	0.00206604	-0.00627254
32	-0.00142793	-0.00046267	-0.000496565	-0.00211347
33	-0.00188846	-0.000398674	-0.000451051	-0.00133937
34	-0.00196121	0.00106915	0.00119599	-0.00130426
43	-0.000449166	-0.00239075	-0.00262708	-6.67949e-05
47	-0.000296167	-0.00125175	-0.00143298	0.000548162
51	-0.0108947	-5.23422e-05	0.000774513	-0.00819432
56	-0.00361455	0.000866073	0.00120807	-0.00229178
58	-0.00204556	-0.000725936	-0.000513335	-0.000347866
61	-0.00252906	0.00147795	0.00190642	-2.6378e-05
63	-0.00643545	0.00112748	0.00162284	-0.00591721
71	-0.00448476	0.00171783	0.00220846	-0.00331566
75	-0.00312444	0.00236183	0.00308795	-0.00219358
77	-0.00830836	0.00138152	0.00190472	-0.00725458
80	-0.00832855	0.00358748	0.00425957	-0.00685458
83	-0.00179397	-0.00121408	-0.00108898	-0.00215584
84	-0.00584748	0.000298581	0.000513994	-0.00509197
Globally Hypermethylated Pairs (n = 11, by row)
Twin Pair ID	Open Sea Delta Beta Median	Island Delta Beta Median	Promoter Delta Beta Median	Gene Delta Beta Median
14	0.0048123	0.000193258	-0.00026348	0.00105637
26	0.00227337	-0.000894012	-0.00113954	0.00142761
37	0.00781699	0.0023096	0.00227743	0.00704082
41	0.00949361	-0.000435045	-0.00109043	0.00644163
42	0.00355826	0.000969731	0.000732721	0.00329877
44	0.00215727	-0.000802777	-0.000926756	0.00165899
49	0.00151526	0.00151963	0.00168821	0.00084062
60	0.000589043	0.000853627	0.00075216	2.93629e-05
69	0.00285654	-0.000391023	-0.000633021	0.00157474
76	0.00511227	-0.000392648	-0.000768405	0.00506188
79	0.00410116	0.000660177	0.000257152	0.003954

## Sheet: Supplementary Figure 1
Twin Pair ID and Birth Order	ALL Case Status	CD8T	CD4T	Gran	NK	Bcell	Mono	nRBC
1_B	Case	0.0563904	0.187152	0.59893	0.0146304	0.04776	0.0871028	0
1_A	Control	0.0527834	0.154838	0.645275	0.012696	0.0476438	0.0872579	0
2_B	Case	0.030915	0.198354	0.594818	0	0.0119496	0.0978011	0.0370282
2_A	Control	0.0464023	0.251792	0.568088	0	0.0205594	0.0963118	0
3_B	Control	0.0319425	0.165553	0.530037	0.0613545	0.098446	0.0672647	0.0481555
3_A	Case	0.0504957	0.173822	0.446552	0.0720728	0.110151	0.0420869	0.102984
4_A	Case	0.048805	0.219302	0.58411	0.00594769	0.0527185	0.0811854	0
4_B	Control	0.0456432	0.238066	0.579724	0	0.0507935	0.0759955	0
5_A	Control	0.0393562	0.174955	0.561281	0.018953	0.0674177	0.135824	0.00910127
5_B	Case	0.0292087	0.0908738	0.680351	0.0193548	0.0548856	0.0865544	0.0367751
9_B	Control	0.103763	0.20062	0.534284	0.000360392	0.0795025	0.0715675	0.00490396
9_A	Case	0.106544	0.195292	0.534449	0.00196738	0.0734483	0.0688839	0.0094495
13_A	Control	0.026519	0.171995	0.67873	0.00481321	0.0367005	0.0580969	0.0199961
13_B	Case	0.053672	0.199872	0.64178	0.00288276	0.0381916	0.0440334	0.0121704
14_B	Control	0.0129943	0.0478492	0.0603876	0	0.0203713	0.0187241	0.888277
14_A	Case	0	0.0531314	0.138974	-6.49509e-20	0.0386979	0.0388794	0.758878
17_A	Case	-4.40375e-21	0.166044	0.622245	0	0.0273707	0.130225	0.0219993
17_B	Control	-3.8793e-21	0.183034	0.654064	0	0.0238612	0.106511	0.00448174
19_B	Control	0.106429	0.274105	0.394288	0.00353319	0.0938573	0.0768338	0.0372499
19_A	Case	0.107309	0.271227	0.388029	0.0102301	0.0678956	0.116786	0.0248498
20_A	Control	0.0197343	0.178119	0.758546	0	0.0286693	0.00501457	0
20_B	Case	0.0308098	0.190421	0.704328	0.00620173	0.0313514	0.0109048	0.0244235
21_B	Case	0.040932	0.181359	0.541439	0.00467731	0.0843495	0.0869241	0.0619753
21_A	Control	0.0153378	0.119564	0.61548	0.0245035	0.0650272	0.109544	0.0694394
24_A	Case	0.0465445	0.178793	0.663344	0.010506	0.0333995	0.0356539	0.0146502
24_B	Control	0.0522322	0.226841	0.579464	0.000533887	0.0337655	0.0789674	0.0117437
26_A	Control	0.0505104	0.279311	0.493577	0.00698577	0.0443246	0.101514	0
26_B	Case	0.025007	0.220412	0.524905	0.0199287	0.0663713	0.1263	0
27_A	Control	0.0428095	0.161846	0.642411	0	0.0472969	0.0921855	0
27_B	Case	0.0448367	0.16628	0.592829	0	0.0434937	0.10368	0.0214388
30_B	Case	0.0324403	0.314695	0.550749	0	0.026568	0.0447575	0
30_A	Control	0.032592	0.342355	0.557278	0	0.0227505	0.0304748	0
32_A	Case	0.0114424	0.165698	0.628081	0.0173674	0.0398597	0.102319	0.0211658
32_B	Control	0.0241611	0.211766	0.58248	0.00901975	0.0284005	0.117747	0.0101913
33_B	Control	0.0608922	0.162189	0.608463	0.00830214	0.0594918	0.0950995	0
33_A	Case	0.0874897	0.191983	0.560477	0.0171952	0.0556381	0.0791436	0
34_A	Case	0	0.220104	0.598548	0.0102599	0.0249053	0.129557	0.00991571
34_B	Control	0	0.20886	0.58365	0.026507	0.0238405	0.151174	0
37_B	Case	0.0266322	0.24127	0.557811	0.0116431	0.053564	0.107003	0
37_A	Control	0.032142	0.211983	0.59296	0.0086474	0.0442173	0.0970798	0
41_A	Control	0.0618913	0.207597	0.422185	0.0153008	0.0627882	0.200916	0.0167544
41_B	Case	0.0235913	0.150785	0.662768	0.000124599	0.0311531	0.128555	0
42_A	Case	0.0488989	0.483005	0.304311	0	0.0673393	0.0792997	0
42_B	Control	0.04362	0.484973	0.317862	2.72296e-19	0.0682109	0.061402	0
43_A	Case	0.0303286	0.16599	0.565802	0.0486912	0.0966829	0.0970726	0
43_B	Control	0.0336887	0.188505	0.523653	0.0612326	0.0789181	0.107688	0
44_A	Control	0.0659736	0.318922	0.392746	0.0121034	0.07603	0.0653363	0.0545331
44_B	Case	0.0531875	0.298308	0.501442	0.0134484	0.0719262	0.0317118	0.019746
47_A	Case	0.0139399	0.226953	0.65519	0	0.0288586	0.0554264	0
47_B	Control	0	0.177507	0.707498	2.16342e-20	0.011438	0.0794708	0
49_B	Control	0.0656247	0.379318	0.292076	0.0455777	0.102192	0.100153	0.0103682
49_A	Case	0.0338435	0.299759	0.434273	0.0320425	0.0794821	0.113016	0.0123677
51_B	Control	0.0874845	0.459463	0.20393	0.0299475	0.0830275	0.113812	-1.73472e-18
51_A	Case	0.0553855	0.288909	0.39995	0	0.0600013	0.0936503	0.0910204
56_A	Case	0.0678556	0.233428	0.509951	0.0131203	0.0499379	0.0617745	0.057966
56_B	Control	0.0428542	0.243081	0.527937	0.01448	0.0493509	0.080869	0.028619
58_A	Control	0	0.173142	0.713436	0.00229803	0.0604918	0.0420194	0
58_B	Case	0.026273	0.181863	0.60863	0.00979676	0.058866	0.0934906	0.020089
60_B	Control	0.0550403	0.187051	0.586025	0.0125124	0.0291839	0.125688	0
60_A	Case	0.0617114	0.190298	0.575546	0.0225201	0.0263385	0.118886	0
61_A	Case	0	0.119111	0.655249	-2.1672e-20	0.0143854	0.0366781	0.173778
61_B	Control	0	0.11696	0.704163	-2.20437e-20	0.0175449	0.0478067	0.105744
63_B	Case	0.0225521	0.11814	0.703001	-8.21512e-19	0.015345	0.101527	2.1684e-19
63_A	Control	0.0386265	0.111001	0.724572	2.20654e-19	0.00641128	0.0944702	0
69_B	Control	0.010434	0.128105	0.687617	0	0.0445822	0.0931482	0.0129449
69_A	Case	0.031008	0.189891	0.608157	0.00229176	0.0384708	0.0985659	0
71_A	Case	0.0439065	0.215291	0.538203	0.00117397	0.0481348	0.0862735	0.0518951
71_B	Control	0.0616494	0.271194	0.469107	0	0.067081	0.091514	0.0259449
75_A	Case	0.0567011	0.283165	0.415487	0.0104346	0.0504799	0.173487	0
75_B	Control	0.0493519	0.301132	0.393563	0.00760639	0.0960904	0.142946	3.46945e-18
76_B	Case	0.0876083	0.142085	0.577632	0	0.0543433	0.13556	0.00713986
76_A	Control	0.0818874	0.147131	0.587993	0	0.0674627	0.102571	0.000642998
77_A	Case	0.00873394	0.140894	0.660949	0	0.0357151	0.0983503	0.0273553
77_B	Control	0.00988159	0.184128	0.62068	0	0.052108	0.114668	0.00109974
79_A	Control	0.0395366	0.218122	0.606982	0	0.0417291	0.0701792	1.73472e-18
79_B	Case	0.0377475	0.21375	0.589232	0	0.0564559	0.0875468	0
80_B	Control	0.0140486	0.175672	0.712387	0	0.0427359	0.0542613	0
80_A	Case	0.0327177	0.192352	0.652495	0	0.0470036	0.0541394	0
83_A	Control	0.0235966	0.245334	0.577404	0.0124412	0.0500974	0.0870301	0
83_B	Case	0.0243795	0.238384	0.608446	0.0185862	0.0426114	0.0634957	0
84_B	Case	0.0690378	0.161295	0.619339	0.00370674	0.0440158	0.0775651	0.00994951
84_A	Control	0.0686595	0.201462	0.575074	0.00622873	0.0362735	0.091628	0.0165099

## Sheet: Supplementary Figure 2
Pairwise Spearman Correlation Coefficients for all CpG Probes (710,010) Across All Individuals Incldued in Study (n = 82)
Twin Pair ID and Birth Order	1_B	1_A	2_B	2_A	3_B	3_A	4_A	4_B	5_A	5_B	9_B	9_A	13_A	13_B	14_B	14_A	17_A	17_B	19_B	19_A	20_A	20_B	21_B	21_A	24_A	24_B	26_A	26_B	27_A	27_B	30_B	30_A	32_A	32_B	33_B	33_A	34_A	34_B	37_B	37_A	41_A	41_B	42_A	42_B	43_A	43_B	44_A	44_B	47_A
1_B	1	0.984665	0.977466	0.981954	0.973054	0.97209	0.980278	0.975046	0.96889	0.968217	0.97489	0.977431	0.975125	0.978863	0.888916	0.891174	0.975211	0.972775	0.972699	0.974927	0.968266	0.967339	0.973097	0.972098	0.977882	0.971134	0.976377	0.968145	0.975018	0.978915	0.979204	0.979237	0.971804	0.969807	0.979434	0.981862	0.97573	0.971344	0.976209	0.981626	0.978464	0.978106	0.968056	0.971283	0.97753	0.973098	0.978318	0.978409	0.979989
1_A	0.984665	1	0.973001	0.977747	0.969109	0.968109	0.975769	0.969532	0.962984	0.962621	0.970885	0.974368	0.970114	0.974438	0.880707	0.882182	0.972913	0.968996	0.972537	0.972952	0.962776	0.960899	0.972891	0.967859	0.973764	0.964622	0.973433	0.961501	0.968822	0.973593	0.974818	0.974618	0.96517	0.963561	0.974227	0.977486	0.97101	0.965476	0.970553	0.978695	0.978009	0.973922	0.962135	0.964978	0.972313	0.966782	0.976282	0.977886	0.975314
2_B	0.977466	0.973001	1	0.983275	0.971557	0.970275	0.978007	0.974605	0.970117	0.96996	0.972639	0.973302	0.975488	0.977166	0.89899	0.902076	0.972311	0.971663	0.963449	0.967622	0.969383	0.969383	0.963868	0.971293	0.974666	0.971937	0.972183	0.969451	0.976273	0.979307	0.977177	0.976949	0.974039	0.972444	0.978836	0.979	0.975191	0.972822	0.976606	0.975698	0.971501	0.977204	0.967947	0.970765	0.976451	0.974568	0.971236	0.969839	0.978238
2_A	0.981954	0.977747	0.983275	1	0.974099	0.972661	0.981963	0.978732	0.972966	0.971684	0.976725	0.977469	0.978661	0.981374	0.897174	0.900402	0.975581	0.974801	0.969109	0.973064	0.971996	0.97177	0.969122	0.974217	0.978641	0.975094	0.977046	0.972945	0.979421	0.981632	0.981216	0.981679	0.97685	0.975186	0.982344	0.983214	0.978992	0.976106	0.980152	0.980291	0.975469	0.980376	0.972246	0.975031	0.980269	0.977826	0.976211	0.975357	0.982273
3_B	0.973054	0.969109	0.971557	0.974099	1	0.985296	0.974234	0.973172	0.977546	0.977953	0.98135	0.980919	0.974115	0.974113	0.915354	0.917916	0.977832	0.977922	0.968439	0.971736	0.976231	0.977537	0.967842	0.981525	0.978116	0.978399	0.979481	0.978338	0.974819	0.975931	0.974295	0.97476	0.973213	0.97222	0.976861	0.975616	0.973157	0.97181	0.975234	0.969687	0.96694	0.975418	0.976905	0.977265	0.975706	0.974915	0.969825	0.968104	0.974595
3_A	0.97209	0.968109	0.970275	0.972661	0.985296	1	0.971777	0.969491	0.973305	0.974079	0.978786	0.979111	0.970893	0.972038	0.919464	0.920542	0.9755	0.9748	0.969368	0.972676	0.971814	0.974303	0.968689	0.978624	0.976218	0.975112	0.97822	0.975047	0.97096	0.973729	0.971981	0.972164	0.969353	0.968741	0.974149	0.974234	0.969401	0.96765	0.97146	0.969172	0.966936	0.971454	0.974785	0.976135	0.973048	0.971509	0.971277	0.969056	0.971552
4_A	0.980278	0.975769	0.978007	0.981963	0.974234	0.971777	1	0.985406	0.974932	0.973659	0.977804	0.977453	0.980324	0.9818	0.899899	0.903503	0.974968	0.975201	0.966747	0.970653	0.973874	0.973727	0.965898	0.9754	0.97778	0.976997	0.976959	0.975137	0.981032	0.981641	0.982399	0.983047	0.97872	0.977638	0.982875	0.982106	0.981248	0.979227	0.981865	0.977621	0.972264	0.980829	0.973912	0.975109	0.981841	0.980379	0.973676	0.97291	0.983101
4_B	0.975046	0.969532	0.974605	0.978732	0.973172	0.969491	0.985406	1	0.977994	0.97682	0.977863	0.975069	0.982508	0.981094	0.908291	0.913648	0.973552	0.97592	0.958853	0.963561	0.97703	0.977264	0.956852	0.976171	0.975053	0.979609	0.974706	0.978603	0.983956	0.981374	0.981995	0.983554	0.982705	0.982554	0.982965	0.979014	0.983245	0.983413	0.984041	0.97084	0.964377	0.981427	0.976097	0.975231	0.982136	0.984198	0.966806	0.965425	0.982151
5_A	0.96889	0.962984	0.970117	0.972966	0.977546	0.973305	0.974932	0.977994	1	0.988002	0.981402	0.978037	0.976595	0.974552	0.911775	0.917967	0.9777	0.98067	0.959629	0.964853	0.981528	0.9817	0.958282	0.980962	0.97796	0.983693	0.97707	0.982944	0.979458	0.976302	0.975192	0.976721	0.978863	0.978433	0.978133	0.973442	0.977015	0.977481	0.978647	0.964791	0.958904	0.977517	0.97944	0.977935	0.976741	0.979288	0.960123	0.95868	0.976378
5_B	0.968217	0.962621	0.96996	0.971684	0.977953	0.974079	0.973659	0.97682	0.988002	1	0.980404	0.976969	0.977037	0.974534	0.917272	0.923163	0.978127	0.980478	0.957169	0.962489	0.981736	0.982588	0.957037	0.981829	0.977212	0.982884	0.975429	0.982039	0.979378	0.97631	0.973686	0.975254	0.978615	0.977948	0.977752	0.972433	0.976473	0.977086	0.977294	0.963637	0.957339	0.977243	0.976249	0.974526	0.976493	0.978722	0.958318	0.957245	0.975438
9_B	0.97489	0.970885	0.972639	0.976725	0.98135	0.978786	0.977804	0.977863	0.981402	0.980404	1	0.986364	0.976857	0.977368	0.907643	0.911714	0.979929	0.980645	0.970151	0.973644	0.979823	0.97987	0.968289	0.982017	0.981297	0.982394	0.981898	0.981173	0.977941	0.977579	0.97837	0.979463	0.976034	0.975998	0.979307	0.977475	0.977202	0.97567	0.978593	0.971248	0.967349	0.978077	0.981051	0.980661	0.978112	0.978087	0.969005	0.968472	0.978208
9_A	0.977431	0.974368	0.973302	0.977469	0.980919	0.979111	0.977453	0.975069	0.978037	0.976969	0.986364	1	0.974417	0.976233	0.900082	0.902754	0.979581	0.978882	0.974709	0.977225	0.976645	0.976135	0.973146	0.980156	0.981681	0.979409	0.982007	0.977211	0.974759	0.9764	0.977612	0.977941	0.972086	0.971251	0.977869	0.978321	0.974894	0.972072	0.97624	0.97427	0.972003	0.97683	0.977964	0.979368	0.976577	0.974553	0.972873	0.972359	0.977517
13_A	0.975125	0.970114	0.975488	0.978661	0.974115	0.970893	0.980324	0.982508	0.976595	0.977037	0.976857	0.974417	1	0.984601	0.914821	0.919696	0.974404	0.976126	0.95768	0.962143	0.976969	0.977679	0.957066	0.976743	0.975019	0.978301	0.973143	0.976986	0.983684	0.982004	0.98023	0.981583	0.982428	0.981405	0.982994	0.979077	0.98233	0.982086	0.982657	0.971111	0.964579	0.981462	0.972467	0.97216	0.981396	0.982768	0.96676	0.965229	0.981273
13_B	0.978863	0.974438	0.977166	0.981374	0.974113	0.972038	0.9818	0.981094	0.974552	0.974534	0.977368	0.976233	0.984601	1	0.906209	0.910112	0.975332	0.975549	0.963738	0.967996	0.974607	0.975024	0.963712	0.976	0.977153	0.97694	0.975489	0.975273	0.98183	0.981944	0.981035	0.982129	0.979747	0.978592	0.983046	0.981462	0.980944	0.979257	0.981278	0.975904	0.969633	0.98066	0.97191	0.973041	0.981572	0.980619	0.971172	0.970897	0.982249
14_B	0.888916	0.880707	0.89899	0.897174	0.915354	0.919464	0.899899	0.908291	0.911775	0.917272	0.907643	0.900082	0.914821	0.906209	1	0.991032	0.904709	0.909323	0.877628	0.884828	0.911522	0.922504	0.876503	0.916111	0.899544	0.915397	0.901589	0.919604	0.913465	0.909897	0.899108	0.90127	0.916779	0.917575	0.907804	0.898667	0.907949	0.91407	0.905978	0.882128	0.874794	0.900886	0.910853	0.907061	0.906446	0.913691	0.887524	0.879468	0.898779
14_A	0.891174	0.882182	0.902076	0.900402	0.917916	0.920542	0.903503	0.913648	0.917967	0.923163	0.911714	0.902754	0.919696	0.910112	0.991032	1	0.908054	0.913814	0.877553	0.885516	0.917627	0.928164	0.87662	0.920516	0.903187	0.921004	0.904028	0.925712	0.919499	0.914075	0.902842	0.905639	0.923444	0.923944	0.912384	0.901831	0.913103	0.920062	0.911422	0.884417	0.875456	0.905875	0.914771	0.910131	0.911109	0.919754	0.887659	0.880054	0.903308
17_A	0.975211	0.972913	0.972311	0.975581	0.977832	0.9755	0.974968	0.973552	0.9777	0.978127	0.979929	0.979581	0.974404	0.975332	0.904709	0.908054	1	0.986625	0.969117	0.971551	0.976538	0.975743	0.969288	0.979174	0.979947	0.977724	0.979722	0.97669	0.974804	0.976199	0.975233	0.975483	0.973017	0.971807	0.975914	0.974805	0.97447	0.971852	0.974057	0.971167	0.967894	0.975795	0.973544	0.974097	0.973959	0.972507	0.966824	0.967123	0.975519
17_B	0.972775	0.968996	0.971663	0.974801	0.977922	0.9748	0.975201	0.97592	0.98067	0.980478	0.980645	0.978882	0.976126	0.975549	0.909323	0.913814	0.986625	1	0.964735	0.968294	0.979114	0.978826	0.964323	0.980151	0.979113	0.980592	0.978956	0.980071	0.97741	0.976672	0.975627	0.97661	0.976338	0.975246	0.977103	0.974122	0.976206	0.974987	0.976325	0.968317	0.963504	0.976842	0.976215	0.975689	0.975201	0.975597	0.963613	0.96319	0.975946
19_B	0.972699	0.972537	0.963449	0.969109	0.968439	0.969368	0.966747	0.958853	0.959629	0.957169	0.970151	0.974709	0.95768	0.963738	0.877628	0.877553	0.969117	0.964735	1	0.981469	0.957918	0.956217	0.976389	0.964496	0.972532	0.961896	0.974368	0.959058	0.956659	0.963369	0.966812	0.965536	0.952625	0.951973	0.963694	0.969626	0.959653	0.95361	0.960237	0.971266	0.973675	0.961943	0.964234	0.968448	0.96227	0.956258	0.972786	0.973056	0.965083
19_A	0.974927	0.972952	0.967622	0.973064	0.971736	0.972676	0.970653	0.963561	0.964853	0.962489	0.973644	0.977225	0.962143	0.967996	0.884828	0.885516	0.971551	0.968294	0.981469	1	0.962584	0.961965	0.976671	0.968685	0.975966	0.967606	0.976747	0.964729	0.961968	0.967386	0.969959	0.969584	0.958506	0.957426	0.968608	0.97359	0.963773	0.958793	0.965085	0.974391	0.973872	0.966009	0.968949	0.972969	0.967255	0.961772	0.974438	0.973902	0.96961
20_A	0.968266	0.962776	0.969383	0.971996	0.976231	0.971814	0.973874	0.97703	0.981528	0.981736	0.979823	0.976645	0.976969	0.974607	0.911522	0.917627	0.976538	0.979114	0.957918	0.962584	1	0.985747	0.956878	0.979793	0.977474	0.982399	0.975204	0.980929	0.97846	0.975632	0.974625	0.975913	0.977505	0.97669	0.977062	0.972519	0.976062	0.976327	0.977666	0.963992	0.95732	0.976662	0.976456	0.975386	0.975692	0.97787	0.958333	0.957194	0.975621
20_B	0.967339	0.960899	0.969383	0.97177	0.977537	0.974303	0.973727	0.977264	0.9817	0.982588	0.97987	0.976135	0.977679	0.975024	0.922504	0.928164	0.975743	0.978826	0.956217	0.961965	0.985747	1	0.955198	0.980533	0.976571	0.983283	0.975167	0.982384	0.979079	0.975819	0.973965	0.975875	0.978448	0.977823	0.977518	0.972347	0.976087	0.977058	0.977686	0.962867	0.9552	0.976014	0.97763	0.976018	0.976188	0.978824	0.958177	0.956308	0.975042
21_B	0.973097	0.972891	0.963868	0.969122	0.967842	0.968689	0.965898	0.956852	0.958282	0.957037	0.968289	0.973146	0.957066	0.963712	0.876503	0.87662	0.969288	0.964323	0.976389	0.976671	0.956878	0.955198	1	0.967873	0.97269	0.960405	0.972248	0.957601	0.956097	0.963173	0.96443	0.963396	0.952446	0.950368	0.963524	0.969661	0.95824	0.951811	0.958762	0.972922	0.973028	0.961701	0.959568	0.964693	0.961698	0.954301	0.972375	0.972826	0.965015
21_A	0.972098	0.967859	0.971293	0.974217	0.981525	0.978624	0.9754	0.976171	0.980962	0.981829	0.982017	0.980156	0.976743	0.976	0.916111	0.920516	0.979174	0.980151	0.964496	0.968685	0.979793	0.980533	0.967873	1	0.978925	0.981451	0.978837	0.981308	0.978254	0.977149	0.974868	0.976141	0.976926	0.975903	0.978569	0.975314	0.976224	0.975605	0.97718	0.968151	0.963353	0.977539	0.976647	0.976069	0.97717	0.977332	0.965226	0.964295	0.97629
24_A	0.977882	0.973764	0.974666	0.978641	0.978116	0.976218	0.97778	0.975053	0.97796	0.977212	0.981297	0.981681	0.975019	0.977153	0.899544	0.903187	0.979947	0.979113	0.972532	0.975966	0.977474	0.976571	0.97269	0.978925	1	0.984134	0.980483	0.977181	0.975411	0.977768	0.97776	0.977705	0.973569	0.971868	0.978258	0.978985	0.975063	0.972066	0.976152	0.975963	0.971295	0.976588	0.975765	0.978526	0.976732	0.974413	0.971325	0.970377	0.97865
24_B	0.971134	0.964622	0.971937	0.975094	0.978399	0.975112	0.976997	0.979609	0.983693	0.982884	0.982394	0.979409	0.978301	0.97694	0.915397	0.921004	0.977724	0.980592	0.961896	0.967606	0.982399	0.983283	0.960405	0.981451	0.984134	1	0.97855	0.984062	0.98039	0.97766	0.977295	0.978984	0.97988	0.979241	0.979649	0.975747	0.978345	0.978744	0.97983	0.967073	0.960148	0.977824	0.981014	0.98022	0.97856	0.980729	0.962583	0.96059	0.977891
26_A	0.976377	0.973433	0.972183	0.977046	0.979481	0.97822	0.976959	0.974706	0.97707	0.975429	0.981898	0.982007	0.973143	0.975489	0.901589	0.904028	0.979722	0.978956	0.974368	0.976747	0.975204	0.975167	0.972248	0.978837	0.980483	0.97855	1	0.981842	0.974042	0.975715	0.977225	0.977826	0.972003	0.971801	0.976792	0.977175	0.974356	0.971627	0.975389	0.973022	0.970957	0.975541	0.979087	0.979661	0.975169	0.97364	0.971734	0.971549	0.976174
26_B	0.968145	0.961501	0.969451	0.972945	0.978338	0.975047	0.975137	0.978603	0.982944	0.982039	0.981173	0.977211	0.976986	0.975273	0.919604	0.925712	0.97669	0.980071	0.959058	0.964729	0.980929	0.982384	0.957601	0.981308	0.977181	0.984062	0.981842	1	0.98012	0.976744	0.97525	0.977239	0.980142	0.979587	0.978316	0.973439	0.977262	0.978333	0.978874	0.96389	0.957144	0.976523	0.980726	0.979018	0.977198	0.980127	0.959654	0.957622	0.975614
27_A	0.975018	0.968822	0.976273	0.979421	0.974819	0.97096	0.981032	0.983956	0.979458	0.979378	0.977941	0.974759	0.983684	0.98183	0.913465	0.919499	0.974804	0.97741	0.956659	0.961968	0.97846	0.979079	0.956097	0.978254	0.975411	0.98039	0.974042	0.98012	1	0.986932	0.980869	0.982522	0.985417	0.984265	0.984348	0.979442	0.983571	0.983936	0.984716	0.97112	0.963712	0.983165	0.975195	0.974488	0.9828	0.984976	0.965434	0.964001	0.982159
27_B	0.978915	0.973593	0.979307	0.981632	0.975931	0.973729	0.981641	0.981374	0.976302	0.97631	0.977579	0.9764	0.982004	0.981944	0.909897	0.914075	0.976199	0.976672	0.963369	0.967386	0.975632	0.975819	0.963173	0.977149	0.977768	0.97766	0.975715	0.976744	0.986932	1	0.981567	0.981585	0.981703	0.980307	0.983582	0.981663	0.981441	0.980051	0.98269	0.9762	0.970835	0.982126	0.973324	0.975126	0.981832	0.981556	0.971668	0.969824	0.982319
30_B	0.979204	0.974818	0.977177	0.981216	0.974295	0.971981	0.982399	0.981995	0.975192	0.973686	0.97837	0.977612	0.98023	0.981035	0.899108	0.902842	0.975233	0.975627	0.966812	0.969959	0.974625	0.973965	0.96443	0.974868	0.97776	0.977295	0.977225	0.97525	0.980869	0.981567	1	0.986841	0.978801	0.978714	0.982083	0.981143	0.981031	0.979203	0.982367	0.976329	0.97211	0.980739	0.975569	0.976626	0.980976	0.980806	0.97323	0.972364	0.982561
30_A	0.979237	0.974618	0.976949	0.981679	0.97476	0.972164	0.983047	0.983554	0.976721	0.975254	0.979463	0.977941	0.981583	0.982129	0.90127	0.905639	0.975483	0.97661	0.965536	0.969584	0.975913	0.975875	0.963396	0.976141	0.977705	0.978984	0.977826	0.977239	0.982522	0.981585	0.986841	1	0.980657	0.980507	0.983349	0.98156	0.982546	0.981136	0.983591	0.975785	0.970203	0.981883	0.977219	0.977138	0.98226	0.982671	0.972568	0.971988	0.983432
32_A	0.971804	0.96517	0.974039	0.97685	0.973213	0.969353	0.97872	0.982705	0.978863	0.978615	0.976034	0.972086	0.982428	0.979747	0.916779	0.923444	0.973017	0.976338	0.952625	0.958506	0.977505	0.978448	0.952446	0.976926	0.973569	0.97988	0.972003	0.980142	0.985417	0.981703	0.978801	0.980657	1	0.989049	0.982635	0.976895	0.982105	0.983163	0.983453	0.967896	0.960012	0.981482	0.97436	0.973284	0.981145	0.984328	0.961906	0.959922	0.979979
32_B	0.969807	0.963561	0.972444	0.975186	0.97222	0.968741	0.977638	0.982554	0.978433	0.977948	0.975998	0.971251	0.981405	0.978592	0.917575	0.923944	0.971807	0.975246	0.951973	0.957426	0.97669	0.977823	0.950368	0.975903	0.971868	0.979241	0.971801	0.979587	0.984265	0.980307	0.978714	0.980507	0.989049	1	0.981353	0.975244	0.981473	0.982892	0.982854	0.965511	0.958726	0.980158	0.975616	0.973443	0.980068	0.984285	0.960713	0.959073	0.978607
33_B	0.979434	0.974227	0.978836	0.982344	0.976861	0.974149	0.982875	0.982965	0.978133	0.977752	0.979307	0.977869	0.982994	0.983046	0.907804	0.912384	0.975914	0.977103	0.963694	0.968608	0.977062	0.977518	0.963524	0.978569	0.978258	0.979649	0.976792	0.978316	0.984348	0.983582	0.982083	0.983349	0.982635	0.981353	1	0.986162	0.982795	0.981648	0.984167	0.976644	0.970526	0.983514	0.975105	0.975701	0.983667	0.983543	0.972135	0.970866	0.983651
33_A	0.981862	0.977486	0.979	0.983214	0.975616	0.974234	0.982106	0.979014	0.973442	0.972433	0.977475	0.978321	0.979077	0.981462	0.898667	0.901831	0.974805	0.974122	0.969626	0.97359	0.972519	0.972347	0.969661	0.975314	0.978985	0.975747	0.977175	0.973439	0.979442	0.981663	0.981143	0.98156	0.976895	0.975244	0.986162	1	0.979056	0.97627	0.980658	0.980529	0.975961	0.980733	0.972506	0.975261	0.981148	0.978617	0.977177	0.975887	0.982393
34_A	0.97573	0.97101	0.975191	0.978992	0.973157	0.969401	0.981248	0.983245	0.977015	0.976473	0.977202	0.974894	0.98233	0.980944	0.907949	0.913103	0.97447	0.976206	0.959653	0.963773	0.976062	0.976087	0.95824	0.976224	0.975063	0.978345	0.974356	0.977262	0.983571	0.981441	0.981031	0.982546	0.982105	0.981473	0.982795	0.979056	1	0.986694	0.983098	0.971605	0.965617	0.981671	0.97402	0.973146	0.981704	0.983121	0.966901	0.965934	0.981503
34_B	0.971344	0.965476	0.972822	0.976106	0.97181	0.96765	0.979227	0.983413	0.977481	0.977086	0.97567	0.972072	0.982086	0.979257	0.91407	0.920062	0.971852	0.974987	0.95361	0.958793	0.976327	0.977058	0.951811	0.975605	0.972066	0.978744	0.971627	0.978333	0.983936	0.980051	0.979203	0.981136	0.983163	0.982892	0.981648	0.97627	0.986694	1	0.983022	0.966686	0.959773	0.980365	0.974036	0.972063	0.981021	0.984276	0.961821	0.960204	0.979596
37_B	0.976209	0.970553	0.976606	0.980152	0.975234	0.97146	0.981865	0.984041	0.978647	0.977294	0.978593	0.97624	0.982657	0.981278	0.905978	0.911422	0.974057	0.976325	0.960237	0.965085	0.977666	0.977686	0.958762	0.97718	0.976152	0.97983	0.975389	0.978874	0.984716	0.98269	0.982367	0.983591	0.983453	0.982854	0.984167	0.980658	0.983098	0.983022	1	0.976361	0.967121	0.983091	0.976778	0.976513	0.982837	0.984584	0.968843	0.967101	0.982831
37_A	0.981626	0.978695	0.975698	0.980291	0.969687	0.969172	0.977621	0.97084	0.964791	0.963637	0.971248	0.97427	0.971111	0.975904	0.882128	0.884417	0.971167	0.968317	0.971266	0.974391	0.963992	0.962867	0.972922	0.968151	0.975963	0.967073	0.973022	0.96389	0.97112	0.9762	0.976329	0.975785	0.967896	0.965511	0.976644	0.980529	0.971605	0.966686	0.976361	1	0.978719	0.974863	0.964146	0.968978	0.974699	0.969233	0.977838	0.977567	0.97808
41_A	0.978464	0.978009	0.971501	0.975469	0.96694	0.966936	0.972264	0.964377	0.958904	0.957339	0.967349	0.972003	0.964579	0.969633	0.874794	0.875456	0.967894	0.963504	0.973675	0.973872	0.95732	0.9552	0.973028	0.963353	0.971295	0.960148	0.970957	0.957144	0.963712	0.970835	0.97211	0.970203	0.960012	0.958726	0.970526	0.975961	0.965617	0.959773	0.967121	0.978719	1	0.973359	0.960305	0.965308	0.968448	0.962346	0.977455	0.977277	0.971886
41_B	0.978106	0.973922	0.977204	0.980376	0.975418	0.971454	0.980829	0.981427	0.977517	0.977243	0.978077	0.97683	0.981462	0.98066	0.900886	0.905875	0.975795	0.976842	0.961943	0.966009	0.976662	0.976014	0.961701	0.977539	0.976588	0.977824	0.975541	0.976523	0.983165	0.982126	0.980739	0.981883	0.981482	0.980158	0.983514	0.980733	0.981671	0.980365	0.983091	0.974863	0.973359	1	0.973533	0.973462	0.981639	0.981735	0.96951	0.968894	0.982123
42_A	0.968056	0.962135	0.967947	0.972246	0.976905	0.974785	0.973912	0.976097	0.97944	0.976249	0.981051	0.977964	0.972467	0.97191	0.910853	0.914771	0.973544	0.976215	0.964234	0.968949	0.976456	0.97763	0.959568	0.976647	0.975765	0.981014	0.979087	0.980726	0.975195	0.973324	0.975569	0.977219	0.97436	0.975616	0.975105	0.972506	0.97402	0.974036	0.976778	0.964146	0.960305	0.973533	1	0.987159	0.974364	0.976922	0.964111	0.961713	0.973466
42_B	0.971283	0.964978	0.970765	0.975031	0.977265	0.976135	0.975109	0.975231	0.977935	0.974526	0.980661	0.979368	0.97216	0.973041	0.907061	0.910131	0.974097	0.975689	0.968448	0.972969	0.975386	0.976018	0.964693	0.976069	0.978526	0.98022	0.979661	0.979018	0.974488	0.975126	0.976626	0.977138	0.973284	0.973443	0.975701	0.975261	0.973146	0.972063	0.976513	0.968978	0.965308	0.973462	0.987159	1	0.974653	0.975404	0.968852	0.965617	0.974851
43_A	0.97753	0.972313	0.976451	0.980269	0.975706	0.973048	0.981841	0.982136	0.976741	0.976493	0.978112	0.976577	0.981396	0.981572	0.906446	0.911109	0.973959	0.975201	0.96227	0.967255	0.975692	0.976188	0.961698	0.97717	0.976732	0.97856	0.975169	0.977198	0.9828	0.981832	0.980976	0.98226	0.981145	0.980068	0.983667	0.981148	0.981704	0.981021	0.982837	0.974699	0.968448	0.981639	0.974364	0.974653	1	0.986655	0.970042	0.968877	0.98233
43_B	0.973098	0.966782	0.974568	0.977826	0.974915	0.971509	0.980379	0.984198	0.979288	0.978722	0.978087	0.974553	0.982768	0.980619	0.913691	0.919754	0.972507	0.975597	0.956258	0.961772	0.97787	0.978824	0.954301	0.977332	0.974413	0.980729	0.97364	0.980127	0.984976	0.981556	0.980806	0.982671	0.984328	0.984285	0.983543	0.978617	0.983121	0.984276	0.984584	0.969233	0.962346	0.981735	0.976922	0.975404	0.986655	1	0.964954	0.96307	0.981168
44_A	0.978318	0.976282	0.971236	0.976211	0.969825	0.971277	0.973676	0.966806	0.960123	0.958318	0.969005	0.972873	0.96676	0.971172	0.887524	0.887659	0.966824	0.963613	0.972786	0.974438	0.958333	0.958177	0.972375	0.965226	0.971325	0.962583	0.971734	0.959654	0.965434	0.971668	0.97323	0.972568	0.961906	0.960713	0.972135	0.977177	0.966901	0.961821	0.968843	0.977838	0.977455	0.96951	0.964111	0.968852	0.970042	0.964954	1	0.983637	0.973319
44_B	0.978409	0.977886	0.969839	0.975357	0.968104	0.969056	0.97291	0.965425	0.95868	0.957245	0.968472	0.972359	0.965229	0.970897	0.879468	0.880054	0.967123	0.96319	0.973056	0.973902	0.957194	0.956308	0.972826	0.964295	0.970377	0.96059	0.971549	0.957622	0.964001	0.969824	0.972364	0.971988	0.959922	0.959073	0.970866	0.975887	0.965934	0.960204	0.967101	0.977567	0.977277	0.968894	0.961713	0.965617	0.968877	0.96307	0.983637	1	0.972558
47_A	0.979989	0.975314	0.978238	0.982273	0.974595	0.971552	0.983101	0.982151	0.976378	0.975438	0.978208	0.977517	0.981273	0.982249	0.898779	0.903308	0.975519	0.975946	0.965083	0.96961	0.975621	0.975042	0.965015	0.97629	0.97865	0.977891	0.976174	0.975614	0.982159	0.982319	0.982561	0.983432	0.979979	0.978607	0.983651	0.982393	0.981503	0.979596	0.982831	0.97808	0.971886	0.982123	0.973466	0.974851	0.98233	0.981168	0.973319	0.972558	1
47_B	0.976959	0.971443	0.977354	0.980627	0.973743	0.969516	0.982134	0.98387	0.979144	0.978918	0.97782	0.97541	0.983407	0.982344	0.904874	0.911079	0.975692	0.977637	0.958388	0.96383	0.978365	0.97807	0.958954	0.97768	0.977349	0.980153	0.974199	0.978437	0.985227	0.982931	0.981757	0.983383	0.983869	0.982455	0.984537	0.980571	0.983475	0.98297	0.984428	0.973972	0.966007	0.983342	0.973272	0.973232	0.98294	0.983996	0.967465	0.966651	0.987839
49_B	0.973002	0.967211	0.970106	0.975057	0.977937	0.978048	0.975522	0.973601	0.975393	0.972355	0.979909	0.979378	0.970793	0.9732	0.906964	0.909328	0.974007	0.974735	0.971143	0.976	0.97231	0.973637	0.969161	0.975926	0.978533	0.978066	0.980287	0.977565	0.972195	0.973841	0.975496	0.97626	0.970778	0.970351	0.975069	0.975916	0.971734	0.969979	0.974509	0.971347	0.966834	0.971599	0.980772	0.982535	0.974348	0.973252	0.972091	0.969317	0.974495
49_A	0.97069	0.964486	0.970271	0.974295	0.979818	0.977287	0.976834	0.978879	0.982123	0.980285	0.98266	0.979513	0.976694	0.975699	0.917363	0.922025	0.977064	0.979791	0.964077	0.969158	0.979659	0.981037	0.96192	0.981003	0.978318	0.983395	0.980091	0.983825	0.978722	0.97682	0.977067	0.978527	0.978059	0.978095	0.978352	0.974955	0.977162	0.97736	0.978969	0.966796	0.960969	0.97614	0.98281	0.981628	0.977438	0.979322	0.965214	0.963156	0.97658
51_B	0.965429	0.957682	0.966479	0.970314	0.974993	0.97409	0.97189	0.973294	0.976234	0.972728	0.977566	0.975355	0.969576	0.969393	0.913069	0.916435	0.968268	0.971193	0.962323	0.968536	0.972629	0.974767	0.958693	0.974027	0.97383	0.979078	0.975692	0.978306	0.971938	0.970753	0.972602	0.97416	0.971711	0.972251	0.973235	0.971743	0.97066	0.971138	0.974543	0.963352	0.95852	0.9698	0.982637	0.982581	0.972835	0.974938	0.964387	0.959878	0.97125
51_A	0.967024	0.960127	0.969487	0.971304	0.978854	0.978938	0.972076	0.973658	0.977228	0.977382	0.978053	0.9758	0.974047	0.972592	0.931875	0.934809	0.973191	0.975309	0.960153	0.966001	0.975763	0.979297	0.958433	0.978604	0.974839	0.980008	0.975586	0.979924	0.975176	0.974706	0.972341	0.97337	0.975175	0.974835	0.975124	0.972152	0.972325	0.972988	0.974786	0.96364	0.958356	0.972008	0.978216	0.978446	0.973611	0.975355	0.963903	0.959697	0.972243
56_A	0.980841	0.97726	0.977323	0.981158	0.975811	0.974657	0.980813	0.978066	0.972038	0.971326	0.976942	0.977666	0.978226	0.979537	0.901159	0.903622	0.974887	0.973886	0.969185	0.971939	0.97121	0.971112	0.968439	0.974448	0.97721	0.973768	0.976372	0.971666	0.978147	0.98111	0.981056	0.980712	0.97557	0.974474	0.980883	0.981597	0.978146	0.975168	0.979389	0.978465	0.975487	0.979585	0.972114	0.974548	0.978982	0.976863	0.977323	0.975932	0.980951
56_B	0.98074	0.975477	0.979053	0.982782	0.977723	0.975832	0.982964	0.982381	0.977091	0.976337	0.979349	0.978595	0.982106	0.982379	0.907592	0.911681	0.9762	0.977	0.965738	0.970535	0.975719	0.976314	0.965635	0.977896	0.978656	0.978814	0.977349	0.977259	0.983446	0.983908	0.982775	0.983756	0.981595	0.980167	0.984648	0.98322	0.981978	0.980416	0.98367	0.978137	0.972448	0.982847	0.975823	0.977232	0.982727	0.982303	0.975528	0.973669	0.983783
58_A	0.972472	0.966647	0.972723	0.9753	0.980336	0.976809	0.97679	0.978451	0.983412	0.983609	0.982422	0.980134	0.978202	0.976453	0.913047	0.918493	0.979041	0.981052	0.962844	0.967926	0.982567	0.982957	0.962817	0.982755	0.980638	0.984181	0.978644	0.983065	0.980403	0.978655	0.976969	0.978142	0.979366	0.978088	0.979767	0.975974	0.977668	0.977413	0.979766	0.969001	0.962738	0.979057	0.978681	0.978481	0.978535	0.979637	0.964164	0.96236	0.978452
58_B	0.974885	0.96964	0.974194	0.977543	0.980722	0.978856	0.977472	0.97667	0.980742	0.980611	0.982044	0.98105	0.976936	0.97725	0.913817	0.917801	0.979358	0.979928	0.968076	0.972972	0.979486	0.980267	0.968544	0.98196	0.982128	0.982408	0.980099	0.981117	0.978291	0.978871	0.976791	0.977591	0.976778	0.975053	0.979551	0.978294	0.976496	0.975134	0.977963	0.972726	0.967019	0.97757	0.977741	0.979348	0.978078	0.977293	0.969145	0.966903	0.978489
60_B	0.978562	0.973554	0.977972	0.981745	0.975503	0.97257	0.982902	0.983963	0.978275	0.977553	0.979064	0.977313	0.983286	0.982701	0.909174	0.913694	0.976201	0.977549	0.962682	0.967377	0.977348	0.977654	0.961749	0.977605	0.977974	0.980175	0.976509	0.978311	0.984329	0.983184	0.982782	0.983915	0.982834	0.982171	0.984565	0.981789	0.983499	0.982749	0.984268	0.97501	0.969073	0.982962	0.975677	0.975741	0.983123	0.983851	0.970584	0.969204	0.983408
60_A	0.972795	0.96682	0.974188	0.977583	0.972772	0.968946	0.980282	0.984274	0.978789	0.978359	0.977454	0.973688	0.982721	0.980674	0.911961	0.918066	0.972649	0.975628	0.95506	0.960751	0.977842	0.978544	0.953336	0.97627	0.974111	0.980397	0.972924	0.979135	0.9846	0.980817	0.980655	0.982667	0.983782	0.983955	0.982989	0.97788	0.983058	0.98408	0.98395	0.968637	0.961429	0.981463	0.975676	0.973771	0.982203	0.985262	0.963418	0.962197	0.981182
61_A	0.957202	0.950506	0.963241	0.963502	0.965681	0.963873	0.965649	0.972	0.968448	0.972084	0.964465	0.958805	0.975813	0.969787	0.947614	0.952894	0.96313	0.966727	0.935261	0.941783	0.969603	0.974227	0.935488	0.969167	0.959673	0.969808	0.958498	0.970896	0.976619	0.972358	0.965701	0.967744	0.97749	0.977062	0.97216	0.963868	0.971903	0.97489	0.971901	0.951786	0.943145	0.969793	0.962177	0.959302	0.970146	0.975096	0.94793	0.944713	0.96692
61_B	0.969275	0.963026	0.972488	0.973833	0.972229	0.970308	0.974805	0.977604	0.974015	0.976552	0.972164	0.96834	0.980469	0.977669	0.930701	0.935383	0.971341	0.973455	0.949039	0.955205	0.974479	0.97741	0.949957	0.974991	0.970004	0.975396	0.96792	0.975156	0.981571	0.979574	0.974241	0.975644	0.981388	0.980329	0.979525	0.973987	0.977727	0.978677	0.97832	0.965436	0.957218	0.977417	0.968219	0.967311	0.977653	0.979736	0.959982	0.957924	0.975994
63_B	0.971974	0.965711	0.974774	0.976502	0.971839	0.968243	0.978647	0.982163	0.977481	0.97841	0.974987	0.971651	0.982399	0.97981	0.915447	0.921316	0.97294	0.975466	0.952418	0.958055	0.977185	0.977862	0.952272	0.975665	0.973595	0.978862	0.970246	0.977507	0.98423	0.981625	0.979003	0.97988	0.98391	0.983243	0.981959	0.976596	0.981736	0.982659	0.982577	0.968315	0.960773	0.980742	0.971369	0.970838	0.980947	0.983637	0.961462	0.959565	0.98022
63_A	0.970689	0.964807	0.973441	0.975476	0.971418	0.966744	0.978059	0.98251	0.977952	0.978847	0.974905	0.970869	0.982821	0.979068	0.916334	0.922869	0.972804	0.975996	0.950228	0.955891	0.977731	0.978595	0.95	0.975866	0.972093	0.978911	0.969849	0.978146	0.984709	0.980457	0.977856	0.979912	0.984519	0.983559	0.981831	0.975341	0.982437	0.983666	0.982636	0.966038	0.957983	0.981216	0.971592	0.969566	0.980568	0.983807	0.959136	0.957699	0.97966
69_B	0.975039	0.969507	0.976125	0.978466	0.973976	0.971428	0.979359	0.980955	0.975945	0.977121	0.975551	0.973293	0.982538	0.981045	0.918648	0.923303	0.974916	0.976148	0.956909	0.961545	0.976247	0.977203	0.957217	0.976548	0.97528	0.977721	0.972272	0.976695	0.983582	0.983045	0.979056	0.979523	0.982487	0.980977	0.982258	0.978419	0.980923	0.980717	0.981383	0.971208	0.964738	0.980668	0.970877	0.971621	0.980696	0.98166	0.965663	0.963638	0.980425
69_A	0.981234	0.977383	0.977982	0.982401	0.973198	0.971117	0.981494	0.978764	0.972859	0.97148	0.976421	0.976773	0.97844	0.98093	0.893916	0.897699	0.975924	0.974949	0.968652	0.971636	0.972077	0.970712	0.968421	0.97366	0.978921	0.974542	0.976371	0.972538	0.979177	0.981896	0.981288	0.980833	0.976831	0.975243	0.981424	0.982084	0.978817	0.975738	0.979755	0.979607	0.975463	0.980021	0.971202	0.97417	0.980011	0.977709	0.97444	0.973741	0.982001
71_A	0.979711	0.975419	0.978402	0.981636	0.977294	0.975989	0.982033	0.981565	0.975858	0.976043	0.97857	0.977857	0.981777	0.981952	0.911304	0.91441	0.976341	0.97661	0.965492	0.969733	0.974981	0.975969	0.964711	0.977595	0.977497	0.977845	0.977089	0.976205	0.982258	0.982849	0.982099	0.982962	0.980365	0.979774	0.983547	0.981866	0.981345	0.97986	0.982395	0.976581	0.971663	0.981669	0.974764	0.975505	0.981984	0.981684	0.97436	0.973083	0.982583
71_B	0.982208	0.978173	0.97796	0.982548	0.975408	0.974721	0.981784	0.978458	0.97238	0.970853	0.977311	0.978364	0.977483	0.979851	0.89765	0.900303	0.974496	0.973702	0.971042	0.975008	0.970439	0.970683	0.970361	0.974073	0.977945	0.974825	0.977602	0.972295	0.978048	0.980273	0.981292	0.982042	0.975585	0.974506	0.981694	0.982829	0.978286	0.975226	0.979855	0.980489	0.976282	0.97952	0.973869	0.97596	0.980185	0.977659	0.979044	0.977849	0.981866
75_A	0.981349	0.978027	0.977612	0.982131	0.97638	0.974444	0.982711	0.981282	0.975285	0.97378	0.979388	0.979538	0.979877	0.980925	0.89872	0.901853	0.976117	0.975777	0.969979	0.973226	0.973661	0.973242	0.967986	0.976327	0.978056	0.976733	0.978847	0.974854	0.980188	0.981211	0.98291	0.983611	0.97786	0.97762	0.982848	0.982575	0.98096	0.978601	0.982366	0.978552	0.975454	0.981695	0.976256	0.976948	0.981434	0.980457	0.977015	0.97615	0.982792
75_B	0.974051	0.966888	0.974513	0.978434	0.974367	0.971305	0.981176	0.983888	0.978807	0.977081	0.978223	0.975201	0.98131	0.980251	0.911224	0.916743	0.971482	0.974663	0.958271	0.964217	0.976544	0.977755	0.955883	0.976457	0.974519	0.980477	0.974518	0.979951	0.983985	0.98101	0.98097	0.982833	0.982926	0.982778	0.983186	0.979071	0.982226	0.982907	0.984387	0.970713	0.963415	0.980749	0.978545	0.977743	0.98255	0.984959	0.967103	0.96486	0.981443
76_B	0.97102	0.964705	0.971749	0.97505	0.978269	0.974441	0.976495	0.979429	0.984218	0.983405	0.98247	0.979116	0.978456	0.976556	0.915092	0.921359	0.978513	0.981434	0.961154	0.966996	0.982711	0.983384	0.960081	0.981666	0.980132	0.98553	0.978118	0.984312	0.981063	0.978054	0.976474	0.978436	0.980699	0.979673	0.979866	0.975374	0.97868	0.979034	0.980212	0.967097	0.960079	0.978724	0.980787	0.979573	0.978547	0.980926	0.961374	0.959417	0.977561
76_A	0.978521	0.974101	0.975691	0.979287	0.980374	0.978289	0.978722	0.976879	0.980376	0.979552	0.983134	0.983246	0.976556	0.977794	0.903426	0.907155	0.981463	0.981374	0.97277	0.976689	0.979231	0.97886	0.972373	0.980852	0.984147	0.982236	0.98182	0.979689	0.977705	0.979165	0.978494	0.978848	0.976008	0.97436	0.979929	0.979505	0.97676	0.974365	0.978403	0.976032	0.971665	0.978767	0.978671	0.980448	0.978324	0.976742	0.971526	0.970133	0.979287
77_A	0.965749	0.959321	0.969086	0.970175	0.975969	0.972796	0.972196	0.97617	0.981098	0.982684	0.977863	0.974032	0.977063	0.973528	0.926549	0.932172	0.976027	0.978785	0.953679	0.95952	0.980782	0.982327	0.953644	0.979687	0.976067	0.982449	0.973092	0.981571	0.978865	0.976292	0.972699	0.973607	0.978936	0.978257	0.976335	0.970724	0.975498	0.976835	0.976511	0.961536	0.954459	0.974983	0.975004	0.974045	0.975007	0.97802	0.955686	0.953046	0.973765
77_B	0.968036	0.961917	0.969807	0.97248	0.977275	0.973621	0.974569	0.978478	0.983275	0.983749	0.980725	0.976418	0.978191	0.97571	0.921339	0.92778	0.977562	0.980662	0.956791	0.962706	0.982133	0.983421	0.956312	0.981322	0.977657	0.984459	0.976226	0.98414	0.980617	0.977002	0.974559	0.976791	0.980659	0.980081	0.97844	0.972838	0.977733	0.978799	0.978691	0.963672	0.956086	0.977094	0.978578	0.976506	0.97723	0.980209	0.957798	0.956179	0.976151
79_A	0.979801	0.976006	0.9777	0.98131	0.974638	0.971841	0.981348	0.980053	0.97463	0.97399	0.977429	0.977291	0.980065	0.980638	0.898541	0.902314	0.976213	0.975986	0.966327	0.969244	0.974314	0.973341	0.965378	0.975319	0.977646	0.975799	0.97627	0.974051	0.980685	0.982033	0.981727	0.981551	0.978543	0.977433	0.982004	0.981169	0.980232	0.977947	0.981336	0.977185	0.97341	0.981558	0.972507	0.974205	0.980481	0.979254	0.9731	0.972184	0.982082
79_B	0.972957	0.967078	0.974131	0.977399	0.973437	0.969096	0.980031	0.98383	0.979095	0.97881	0.977546	0.974036	0.982621	0.980386	0.910249	0.916528	0.973232	0.97636	0.955122	0.960214	0.97823	0.978754	0.953566	0.977108	0.973787	0.979921	0.973134	0.979519	0.985102	0.981232	0.980198	0.982166	0.98421	0.983826	0.983057	0.977538	0.982974	0.983702	0.984026	0.968642	0.961648	0.982208	0.975367	0.973652	0.982173	0.984856	0.963131	0.962092	0.981162
80_B	0.975959	0.970362	0.976043	0.979457	0.973248	0.969061	0.98109	0.983138	0.978725	0.978333	0.97762	0.975066	0.982521	0.981223	0.904323	0.910163	0.974303	0.976404	0.957876	0.962998	0.978576	0.978308	0.957544	0.976919	0.976332	0.979593	0.973367	0.977356	0.984485	0.982075	0.98097	0.982386	0.982906	0.982007	0.983804	0.979761	0.982391	0.98199	0.983899	0.97279	0.965408	0.982861	0.973623	0.973276	0.982127	0.983416	0.96623	0.965557	0.982693
80_A	0.979893	0.975468	0.978141	0.981496	0.975207	0.972261	0.9823	0.981776	0.976349	0.975771	0.978344	0.977994	0.981216	0.981471	0.898752	0.902802	0.97581	0.976096	0.965377	0.96896	0.976503	0.975723	0.964441	0.976331	0.978489	0.977686	0.976127	0.974882	0.98192	0.982631	0.98279	0.982766	0.979699	0.97885	0.983387	0.982049	0.98106	0.979173	0.982918	0.977388	0.972757	0.982458	0.973657	0.975078	0.981768	0.981148	0.972913	0.97205	0.983195
83_A	0.974629	0.968832	0.975448	0.978777	0.974495	0.970518	0.980971	0.98404	0.979155	0.978608	0.978121	0.975122	0.983172	0.980887	0.910923	0.916691	0.973417	0.976147	0.957442	0.962709	0.978269	0.97888	0.955888	0.977265	0.975138	0.980324	0.973871	0.978822	0.984842	0.981662	0.981121	0.983078	0.983706	0.983287	0.983837	0.979311	0.983478	0.983864	0.984743	0.970729	0.963835	0.982638	0.976162	0.974848	0.982701	0.984983	0.966337	0.964822	0.982297
83_B	0.977311	0.972288	0.977121	0.980657	0.975321	0.97192	0.981972	0.982983	0.977675	0.977126	0.978333	0.976534	0.982557	0.981788	0.906841	0.911583	0.97464	0.976164	0.961382	0.966291	0.977218	0.977254	0.96049	0.977255	0.976999	0.979193	0.975114	0.977247	0.983524	0.982334	0.981831	0.983004	0.981988	0.981048	0.9839	0.981203	0.982673	0.982066	0.983864	0.974381	0.968065	0.982511	0.974882	0.97522	0.982866	0.983401	0.96998	0.968683	0.983168
84_B	0.981148	0.977243	0.977317	0.981333	0.972532	0.971155	0.980084	0.976305	0.971451	0.970862	0.974797	0.976332	0.976439	0.979057	0.893382	0.896525	0.974144	0.97286	0.968243	0.971971	0.969853	0.969258	0.968904	0.972447	0.977503	0.97281	0.974386	0.969413	0.976742	0.979521	0.979209	0.979405	0.974067	0.972132	0.980344	0.981859	0.976863	0.973361	0.977658	0.979864	0.975296	0.978563	0.968511	0.971682	0.978353	0.975202	0.976296	0.975391	0.981
84_A	0.974343	0.968159	0.975021	0.978509	0.973511	0.970489	0.979983	0.982101	0.978187	0.977577	0.976947	0.974285	0.981333	0.98021	0.911098	0.916583	0.972819	0.975132	0.957304	0.963308	0.976059	0.977062	0.956561	0.97597	0.974686	0.979119	0.972973	0.977426	0.983124	0.980679	0.979781	0.981758	0.9821	0.981398	0.982829	0.979186	0.981381	0.981513	0.982728	0.971062	0.963664	0.980773	0.974436	0.974048	0.981334	0.982987	0.967256	0.965474	0.98129
[truncated: 33 more columns]
